# Supplementary material for: Orphan quality control by an SCF ubiquitin ligase directed to pervasive C-degrons
Source: Nat Commun. 2023 Dec 15;14:8363. doi: 10.1038/s41467-023-44096-z (PMC10724198; doi:10.1038/s41467-023-44096-z)
Supplement: Supplementary file 4 — Supplementary Data 1 [file 41467_2023_44096_MOESM4_ESM.xlsx]

## Sheet: Supplementary Data 1
Supplementary Data 1
MPS profiling of the tFT-X12 library. Peptide sequences and corresponding PSIs for two technical replicates
NA, peptide sequences not detected or with less than a total of 10 sequencing reads across all stability bins
Peptide sequence	Hydrophobicity	PSI_replicate1	PSI_replicate2
AAADRRLSGRGR	-1.15833	0.651	NA
AAALPSNLLSSF	1.00833	0.66866	0.644106
AAAPPPTPPPPP	-0.675	0.740041	NA
AAAPWSVSGCPG	0.466667	0.664564	0.657577
AAARTGIATLRT	0.333333	0.683476	0.697648
AAASWRVRIGRG	-0.158333	0.739712	0.745357
AAAWWGPRNRGL	-0.625	0.678851	0.670906
AACGELLKYSLS	0.566667	0.56823	0.583177
AACLCATYPVGT	1.14167	0.801539	0.702972
AACNGGPMNQTR	-0.841667	0.638525	0.760778
AACSCGCLTGVG	1.36667	0.518807	0.535722
AADNTGRNKGPQ	-1.825	0.677891	0.691269
AADSKERPPRPP	-1.95833	0.618686	0.63167
AADVALQFKPRT	-0.125	0.639236	0.676939
AAEGRWVSVMGG	0.25	0.648898	NA
AAEKSPQQADAD	-1.38333	0.717891	0.700074
AAEPGGGTALRG	-0.225	0.616899	0.657214
AAFERRDPDLKV	-0.883333	0.809883	0.721729
AAFHSSSAFFFN	0.625	0.70469	0.731976
AAFLGVLCWCWG	1.71667	0.425059	0.440968
AAGAGAPRRPLL	0.15	0.697916	0.669017
AAGCSSGQAQFG	0.075	0.790601	0.663262
AAGDLGNKCGWG	-0.291667	0.662032	0.69746
AAGEGSAPTRDR	-1.20833	0.652423	0.691881
AAGGASRHLSGS	-0.175	0.645988	0.773516
AAGGLWVWGVEG	0.741667	NA	0.635955
AAGGPGGPELWG	-0.183333	0.646502	0.851436
AAGLHFYIFRGI	1.01667	0.651254	0.68584
AAGLKSALQTSR	-0.133333	NA	0.640096
AAGLNSWLRERW	-0.65	0.827424	0.782509
AAGPGRWRWRGA	-1.05833	0.649533	0.636405
AAGPILAFSVAC	1.85	0.6658	0.611097
AAGRRGWGRGRG	-1.44167	0.892939	0.683257
AAGRSNTEPGDH	-1.54167	0.730605	0.64939
AAGSVFAEGYTG	0.408333	0.715184	0.656501
AAGTVFCRITWD	0.575	0.693058	0.662108
AAGWLWGWGVEG	0.316667	NA	0.613115
AAGWLWVGGVEG	0.741667	NA	0.630472
AAGWLWVWGGEG	0.316667	NA	0.630756
AAGWLWVWGVEG	0.7	0.641726	0.644089
AAGWRPEGSGAF	-0.358333	0.747732	0.701632
AAHLLPSIHGYL	0.75	0.614852	0.722806
AAHRRRRSPPRP	-2.30833	0.589958	0.591912
AAHSQNPPPPSS	-1.28333	0.675222	0.71918
AAIARRNIFKAR	-0.158333	0.716308	0.661776
AAIFDSIRKDLR	-0.125	0.661808	0.717404
AAIPALPPPPPP	0.208333	NA	0.749743
AAIPPPLHTWRY	-0.291667	0.684372	0.760613
AAIQNRPIQSNP	-0.825	0.653159	0.691249
AAISGELRVWVL	1.16667	0.647922	0.63651
AAIVVRLCSLLR	1.71667	0.586543	0.599371
AAKGSVRLFHVF	0.716667	0.548411	0.573015
AAKQIPRYRTTG	-1.08333	0.770826	0.660323
AALFNYVVCFCA	1.95	0.352382	0.363562
AALHPLRISASV	0.9	0.702673	0.588729
AALIHLSFYSPS	0.833333	0.655518	0.683636
AALLQAGMPRTR	-0.025	0.68356	0.701191
AALLSSPPLSPP	0.516667	0.618198	0.705768
AALRLVEDKSTW	-0.2	0.668901	0.751799
AALSNRGIHWWK	-0.516667	0.744751	0.718539
AALSTYPLVTCS	1	0.555817	0.538935
AALTPSCPLHLP	0.666667	0.729429	0.695803
AALVFPSCVVGG	1.84167	0.609252	0.60973
AAMKQAIKGPVK	-0.1	0.682628	0.709485
AAMQCSRASTSS	-0.175	0.579431	0.688429
AANRCSVLPLGF	0.825	0.571429	0.630011
AAPAAPATPSPR	-0.283333	0.669849	0.762331
AAPAGAAKRWGT	-0.283333	0.616684	0.666259
AAPDLARPPLLR	-0.0416667	0.672282	0.697618
AAPDSGTPPLAA	0.0666667	0.646585	0.640505
AAPEGLRRDRGA	-1.14167	0.571429	0.571429
AAPGMIFRDPAQ	-0.0416667	0.864319	0.612805
AAPGWDGTIGCG	0.191667	0.722859	0.783689
AAPHDVARPTTR	-0.891667	0.699389	0.677952
AAPKSGARASLW	-0.158333	0.66834	0.78689
AAPPAPPPPPYL	-0.275	0.823532	NA
AAPPAYGPPPPP	-0.625	0.699179	0.695657
AAPPHLTSHPPL	-0.258333	0.94821	0.67435
AAPPLPLSPPPS	-7.40149e-17	0.695337	NA
AAPPPAPPPPPR	-0.991667	0.688548	0.700155
AAPPPHIPPSPS	-0.525	0.656012	NA
AAPPPLHPPLRP	-0.508333	0.638643	NA
AAPPPPFPPSPP	-0.6	0.781162	NA
AAPPPPPPPRPL	-0.825	0.654141	NA
AAPPPPRISAWL	0.0916667	0.74844	NA
AAPPPPVLPPPS	-0.0333333	0.627405	NA
AAPPPRRPCPPL	-0.725	0.651225	0.704704
AAPRGRGRFAAA	-0.341667	0.716487	0.682246
AAPRPYRPCYPN	-1.28333	0.685027	0.643266
AAPSPHPLNSLS	-0.225	0.712179	0.661303
AAPSPLPPPPSL	-7.40149e-17	0.691071	NA
AAPSPRPTPLPS	-0.616667	0.715574	0.680969
AAPSRASDLARP	-0.525	0.600054	0.722727
AAPSTSPGPRPA	-0.683333	0.644228	0.658966
AAQDTRAHYRTR	-1.75	0.673109	0.734994
AAQHNSLRGGPP	-1.00833	0.757095	0.705667
AAQRGSTMARGG	-0.658333	0.658903	0.748795
AARCSPSQEDSF	-0.841667	0.610494	0.783395
AAREVSPGNVCH	-0.25	0.776269	0.684751
AARFRAVPVFGN	0.408333	0.634784	0.686599
AARGILLASRRD	-0.0583333	0.674158	0.80474
AARPLGLPSASG	0.241667	0.715685	0.706966
AARQRWSLEFLD	-0.6	0.724164	0.576717
AARRGGVRCSGE	-0.725	0.644143	NA
AARRPARACGGQ	-0.808333	0.650319	0.614212
AARRRLFSPCSP	-0.466667	0.551213	0.699877
AARRVARTTSFC	-0.0666667	0.674121	0.671421
AARSCRCSSLIG	0.425	0.776448	0.771538
AARSEVASAAGR	-0.108333	0.631378	0.654427
AARWHEPLSRER	-1.63333	0.678097	0.71968
AARYSRSPRTCF	-0.816667	0.646551	0.65482
AASGCGRPGCSA	0.125	0.620665	0.704521
AASPHHPSQTAL	-0.516667	0.687559	0.678595
AASPPPRISAWL	0.158333	0.731949	0.760709
AASPRDPQKDHA	-1.725	0.670995	0.751251
AASRVIYLLNLF	1.36667	0.34613	0.342972
AASSDGWHTGGA	-0.475	0.691726	0.696213
AASVYAFLPGLY	1.21667	0.635657	0.666059
AATDWFHLPFPP	-0.00833333	0.789412	0.573894
AATGPPHPPSPP	-0.925	0.830656	0.777859
AAVGELLFTSLV	1.73333	0.714286	0.682871
AAVHGCGCGRGV	0.641667	NA	0.588913
AAVLFVHATSHE	0.75	0.728205	0.641575
AAVLSYLKHLFV	1.41667	0.642679	0.61175
AAVPPLSQSPDS	-0.216667	0.653454	0.695357
AAVQVCVLLLLL	2.85	0.409975	0.418087
AAVRCVAEGGAP	0.641667	0.611358	0.662309
AAVRGAYPDSEG	-0.533333	0.609259	0.670397
AAVRPAHRICYS	0.0583333	0.704156	0.762688
AAVSRPLPLGPP	0.275	0.639753	0.746096
AAVSSDASVLRF	0.833333	0.608605	0.646854
AAWGSGMCLCVF	1.56667	0.526625	0.591648
AAWLSQLNKVNV	0.291667	0.66889	0.666962
AAWPYKYYLAHI	0.0166667	0.659948	0.573868
AAWSGGGAGCWT	0.25	0.737502	0.679418
AAWSITFEVLSI	1.39167	0.60828	0.57167
AAYGCSGGEVGW	0.183333	0.661796	0.69722
ACACFWVVWVGW	1.74167	0.356799	0.399753
ACALRSLPPRPY	-0.183333	0.142857	0.233287
ACARIGRDYVTP	-0.141667	0.698973	0.675851
ACCGVFFFFFWL	2.29167	0.391598	0.417315
ACCIFAFHRSLS	1.1	0.509688	0.464699
ACCLLFSFAFTV	2.275	0.321184	0.281368
ACCPPRLAPPPL	0.308333	0.68587	0.663699
ACDFCIPGVRLD	0.716667	0.730164	0.760724
ACDGIRRPVRGG	-0.566667	0.655149	0.738592
ACDVPSERAVSG	-0.05	0.645181	0.611747
ACEAERRTFRWV	-0.75	0.651912	0.668262
ACEFRFFYVFRC	0.7	0.309643	0.320989
ACFFNCFISLPF	1.7	0.54965	0.617831
ACFLFPSHLLIS	1.61667	0.311592	0.297654
ACFQPCAARRGR	-0.483333	NA	0.714286
ACFVVDHGPLHL	0.933333	0.672797	0.716374
ACGAGFIILLGL	2.34167	0.48069	0.589577
ACGALAKMILFW	1.625	0.620949	0.70508
ACGAWAVVGLLG	1.81667	0.708321	0.649434
ACGDRGGLCSEG	-0.275	0.569331	0.662476
ACGDRGGRCSEG	-0.966667	0.615374	0.741222
ACGGGSNVHRAG	-0.275	0.755819	0.738597
ACGGVWASGRGG	0.175	0.69276	0.716836
ACGLGGPSDIDN	-0.125	0.662552	0.681118
ACGLVSTSWYGA	0.733333	0.651794	0.773487
ACGSRGGQTERP	-1.33333	0.718939	0.709656
ACGTFSDSMSQL	0.191667	0.769049	0.612713
ACIFDMMWFWLF	1.625	0.476846	0.522057
ACIWRCFDAAMG	0.858333	0.618076	0.645376
ACKIWFREVSMN	0.05	NA	0.617795
ACKVIMSVGRRL	0.733333	0.598494	0.688945
ACKWGVNKSTLG	-0.183333	0.733038	0.67271
ACLCFIEFRCLL	1.9	0.535135	0.55856
ACLCLPGVRVGG	1.29167	0.597642	0.652141
ACLGVSTPSLGI	1.325	0.690578	0.65266
ACLIHWVVSGAR	1.08333	0.66599	0.688056
ACLLCVCVESRE	1.08333	0.484575	0.502842
ACLLYSGFSTEL	0.916667	0.658746	0.649391
ACLPRARLRFHV	0.2	0.688283	0.650278
ACLSHFPSYPPP	-0.133333	0.714286	NA
ACLVAVWRWVFV	1.93333	0.109084	0.142366
ACLWRLSWVLGK	0.708333	0.614447	0.666931
ACLYDSMSVSSK	0.191667	0.637704	0.639408
ACNSSGHTTRAS	-0.775	NA	0.655776
ACPAPPPPQLPR	-0.641667	0.571429	0.615113
ACPCTLCMALSR	1.08333	0.648542	0.646599
ACPDARNAGTQR	-1.19167	0.692361	0.72402
ACPGGPFALRSH	0.0166667	0.686609	0.645043
ACPLGSTFPAAV	1.13333	0.642401	NA
ACPLPPLPTPLP	0.45	0.707859	0.764215
ACPLPSPHPPPR	-0.833333	0.747732	NA
ACPPRPPFRSPS	-0.958333	0.679436	0.716334
ACPQPSPSPSQY	-1.06667	0.638208	0.705717
ACREVAGAPGGL	0.425	0.695861	0.646648
ACRLWWRRGGEG	-0.991667	0.577712	0.641709
ACRPRPPLSRSP	-1.11667	0.716386	0.762101
ACRREMISVLYT	0.283333	0.629396	0.618767
ACRSGTRFAGIW	0.1	0.69203	0.714838
ACRTGSSLLHPI	0.366667	0.663802	0.749155
ACRVAVGRLFGS	0.875	0.743439	0.690369
ACSHFLEEFCFF	0.9	0.782446	0.717254
ACSLGQSVLVCR	1.06667	0.596596	0.625005
ACSPGHCTTGTS	-0.208333	0.634133	0.664513
ACSPPPLLPPPL	0.441667	0.725835	0.749028
ACSPPPPPTLLF	0.433333	0.693923	0.67711
ACSRKPIWVTWL	0.291667	0.395522	0.304048
ACSSGGVGWGSV	0.65	0.683757	0.635848
ACSSSLPPSSPP	-0.191667	0.665702	0.676801
ACSTALPFSFAS	1.05	0.694346	0.683844
ACTPHLPLPAPQ	-0.00833333	0.694093	0.717281
ACTWASSSLARG	0.233333	0.71571	0.753475
ACVGGGGMKVLG	1.04167	0.758549	0.66711
ACVPGGFVWGGV	1.3	0.707724	0.799364
ACVRFPLVLVVF	2.35	0.137221	0.157419
ACVRLVLCVCRV	2.05833	0.336257	0.341707
ACVRVVRLGCGW	1.04167	0.660304	0.571429
ACVSGSGLCLFV	1.93333	0.722382	0.665286
ACVSWLPVPRQS	0.233333	0.700728	0.691988
ACVWVVALVWVF	2.65833	0.224857	0.201689
ACWGCGGGRGEV	0.00833333	NA	0.731018
ACWGCGVGRGEV	0.391667	0.900954	0.726096
ACWGFFIAGVRV	1.53333	0.558523	0.63728
ACWGGGVGRGEV	0.15	NA	0.706428
ACWGWGVGRGEV	0.108333	NA	0.702685
ACWVAKTGGSPV	0.483333	0.662339	0.644986
ACYEYRPSPASC	-0.566667	0.765026	0.69019
ADAFDRGRISVV	0.175	0.714286	0.869027
ADAKVGVIWVAL	1.46667	0.571429	0.683845
ADCLSCRVLIVM	1.7	0.537242	0.431439
ADCRSRPMREGS	-1.49167	0.639268	0.690865
ADDDTGYPPTRT	-1.68333	0.625761	0.711461
ADDTFSERIHSK	-1.275	0.634742	0.765767
ADEGRGVGGVGG	-0.308333	0.655664	0.741734
ADENFKVRKRRS	-1.98333	0.662623	0.742715
ADGGVVLKVMEG	0.666667	0.690654	0.581729
ADGLSRDKALIV	0.275	0.603107	0.592678
ADGLVGLLLSVV	2.04167	0.60339	0.637446
ADKIPHSDNRSR	-1.95833	0.704444	0.690058
ADKNQQTVNWRR	-2.16667	0.696954	0.694216
ADKRNHLIKLLI	-0.025	NA	0.857143
ADLAFAGGPYYG	0.258333	0.642266	0.736759
ADLEQTWRYRLD	-1.375	0.652376	0.696475
ADLPALGSCGSY	0.408333	0.640422	0.621362
ADLTTPHPDPRP	-1.40833	0.667571	0.681129
ADMLETFSVHLG	0.516667	0.674352	0.658582
ADMPPEFKPALS	-0.366667	0.585265	0.68802
ADMTRSRYMGRS	-1.28333	0.668934	0.716007
ADPNDSPPPASP	-1.375	0.635446	0.598757
ADPPLFYPPSHT	-0.625	0.705053	0.675276
ADPWSFKIVKEL	-0.0833333	0.521682	0.561893
ADQAPVLTVWLP	0.65	0.652573	0.684975
ADQVGRAVIIAS	0.841667	0.638316	0.648837
ADRGLVSLAIVG	1.20833	0.571429	0.592631
ADRSVGSAACSP	-0.025	0.611936	0.828177
ADRTLLLKQWYG	-0.458333	0.656577	0.708322
ADRVHLNGLEML	0.0583333	0.753308	0.740118
ADSGAHTISTVC	0.391667	0.656	0.670595
ADSVVAGKGASV	0.683333	0.708258	0.664639
ADSWACSWLLFR	0.425	0.567213	0.658619
ADTIKRTKRSYP	-1.59167	0.571429	0.714193
ADTSRARWGMRV	-0.841667	NA	0.675764
ADTYWFFSRILH	0.0666667	NA	0.959779
ADVVVGWWVSGW	0.9	0.7178	0.863491
ADVWSCAFCFDC	1.01667	0.618643	0.571429
ADWGLLVNRSHH	-0.533333	0.784607	0.665478
ADWGSRRPSRCP	-1.56667	0.689505	0.688786
ADWTATTDPTST	-0.85	0.761698	0.734462
ADYSRHSCSSSP	-1.15	0.642936	0.718167
AEAFFRIVRTVR	0.366667	0.744835	0.696692
AEAKAVKSVSVR	0.05	0.66729	0.607941
AEAKRKSTYKRW	-2.025	0.625997	0.58896
AEARTRYVPRPR	-1.575	0.6712	0.699997
AEAVQQGVTIGG	0.341667	0.670715	0.68999
AECMLGLFSGVL	1.625	0.752951	0.706866
AECSTQSICPRQ	-0.633333	0.571429	NA
AEEAEVAGPRHC	-0.675	0.647241	0.905823
AEERATKNGARQ	-1.88333	0.708636	0.630989
AEERTSETRYKN	-2.38333	0.650606	0.661808
AEESPVDKRPKS	-1.8	0.753698	0.702489
AEEWPVRAGGRG	-0.991667	0.569509	0.648606
AEFMRGVFKVSC	0.591667	0.679015	0.684148
AEFSGVVIGRWW	0.508333	0.679231	0.755854
AEFSLFRPHSAA	0.0333333	0.571429	0.727029
AEGCHIRVHWGV	0.0916667	0.721823	0.73116
AEGGGSTGGCWG	-0.333333	0.786426	NA
AEGGGWSFELEG	-0.45	0.760147	0.732095
AEGKGRCRRSCW	-1.38333	0.641821	0.743248
AEGPAGNRGLGG	-0.641667	0.652349	0.660512
AEGPWMEDGDMG	-1.00833	0.704366	0.700404
AEGYRGECSGCM	-0.508333	0.5844	0.658596
AEHSIFQLFPKD	-0.358333	0.701961	0.704736
AEIINRVKSRSK	-0.866667	0.678908	0.783949
AEIVCLTDGLLF	1.59167	0.360823	0.638483
AEKKEERQRTSN	-2.83333	0.704071	0.658649
AEKSYRYIYGKT	-1.275	0.689307	0.648626
AEKTKAEKNITK	-1.61667	0.737111	0.76788
AELALGIESYLP	0.7	0.741985	0.624275
AELAMGVSDMYS	0.425	0.677315	0.679133
AELLMLRIFFLF	1.98333	0.15104	0.113399
AELPPETKRLTR	-1.25833	0.598027	0.654538
AELSPGLSVLLL	1.49167	0.714286	0.695483
AELSTRPPAPPL	-0.391667	0.647366	0.782879
AELVVRNGVGGI	0.833333	0.775963	0.885045
AEMGQDGADAGQ	-0.95	0.683211	0.668671
AENHCIASRIGH	-0.333333	0.673127	0.645803
AEPSERSRNSPP	-2.075	0.666307	0.693812
AEQLALSQLSYV	0.483333	0.693729	0.67968
AERARRERRGGV	-1.875	0.638136	0.785917
AERCCLHPPIPA	0.075	0.564135	0.518211
AERCVLEKSPRL	-0.516667	0.697779	0.78852
AERGRMLSEGKW	-1.24167	0.663653	0.73927
AERKDKNRKKKR	-3.475	0.6886	0.721111
AERKTKASRRKE	-2.50833	0.66773	0.640545
AERPVLIIIEFG	1.05	0.436344	0.398155
AERSVRGTTPGG	-0.958333	0.59587	0.667674
AESCRASVVFGV	0.958333	0.681983	0.687753
AESIGHNEIMRR	-0.933333	NA	0.685514
AESLGLNYGSVY	0.133333	0.692805	0.621887
AESSLSLFPPPP	-0.00833333	0.714286	0.797003
AETALGVCGVLC	1.63333	0.706879	0.863255
AETESASRCLHW	-0.666667	0.758159	0.794623
AETPRGDTRLHE	-1.70833	0.683811	0.713846
AETYASFHLTDP	-0.425	0.741625	0.682367
AEVLCEIVIALR	1.63333	0.493263	0.553553
AEVRGTVGRLVG	0.316667	0.639811	0.624305
AEVRRQEGTVGV	-0.55	0.680908	0.732256
AEWGGSTGGCWG	-0.375	0.82502	0.619135
AEYSTAYRLGIC	0.158333	0.715603	0.571429
AFAFLLHRFLLV	1.975	0.160201	0.135721
AFAFSVLTGWGV	1.51667	0.689244	0.58758
AFALFVGKVLRC	1.575	0.550753	0.580911
AFASVLPSSLSS	1.05	0.701157	0.581281
AFAWERPCEIRF	-0.191667	0.693967	0.702897
AFCCRSPPSSHP	-0.441667	0.586492	0.722623
AFCFCIFSSFLV	2.40833	0.51973	0.549577
AFCGGRNKCTTE	-0.666667	NA	0.739702
AFCGRRGHQFYN	-0.95	0.306419	0.21995
AFCKTGSAGVGI	0.916667	0.601912	0.666675
AFCLLSSLASGF	1.69167	0.806098	0.711698
AFCPLLLRGTAP	0.958333	0.665698	0.728987
AFCVSVLVGLGG	2.10833	0.523155	0.450038
AFDKDLLGMMFS	0.558333	0.709263	0.675558
AFDPGLPPRRSD	-1.13333	0.763077	0.747878
AFDRVPLVFVST	1.05833	0.571586	0.556387
AFFALGSFFFLL	2.31667	0.0764455	0.0982565
AFFCTLCLFLVS	2.44167	0.411827	0.392218
AFFFCVVVLFSF	2.825	0.213263	0.150558
AFFGIYLICFIV	2.70833	0.155145	0.258901
AFFLDKASQLES	0.0666667	0.65856	0.729022
AFFLHKTFRSSF	0.241667	0.751797	0.712854
AFFLLVSLLVSP	2.31667	0.272745	0.13504
AFFLVLSAFRWI	1.84167	0.605613	0.476759
AFFRCKCYVGTP	0.35	0.470571	0.551472
AFFRLSLPGARA	0.566667	0.646863	0.662009
AFFRPGISRPYG	-0.266667	0.715356	0.705141
AFFSFLFSNSFL	1.45833	0.65822	0.669864
AFFSLSPLPPLV	1.38333	NA	0.66178
AFFVAFLPLLSR	1.725	0.530106	0.574464
AFFYLRGQESLL	0.4	0.633758	0.742387
AFGAPVVRHATF	0.75	0.736702	0.708556
AFGCGGVPGDFA	0.766667	0.619537	0.641439
AFGFCKVLSSGC	1.175	0.689083	0.670387
AFGRLNTWFCFP	0.408333	0.692866	0.745203
AFGSVSLSCLWV	1.61667	0.624987	0.728013
AFHFFLIPHSFF	1.275	0.621473	0.657382
AFHTLSGFRRVP	-0.025	0.659926	0.686315
AFICGWSVGFGW	1.23333	0.702482	0.692362
AFKRVFWALWWM	0.666667	0.349681	0.36948
AFLCVFGFCFFV	2.71667	0.365396	0.312435
AFLDISIPSSSL	1.075	0.681302	0.690187
AFLFLFSITCIV	2.66667	0.231388	0.249996
AFLLAVIRSSCV	1.94167	0.571429	0.52786
AFLLPYTSLLLT	1.54167	0.535129	0.497661
AFLLSSIRPSLR	0.625	0.745059	0.752204
AFLLVLFCCVSC	2.825	0.309966	0.285054
AFLMPFPSRLCV	1.25833	0.584281	0.576999
AFLPLYFLEGVL	1.66667	0.718665	0.684436
AFLTSYHPPPLP	-0.0166667	0.731797	0.648351
AFLVGDVFGRLL	1.53333	0.613139	0.590599
AFLVGYSGVGYV	1.36667	0.664401	0.70984
AFLWSLFVFFRF	1.78333	0.453306	0.332754
AFMPGLLGDTYE	0.225	0.677659	0.646434
AFMVFCRSLLAP	1.54167	0.673983	0.693183
AFNPLPPFPLGF	0.625	0.681383	0.729793
AFNRYASRIQEV	-0.541667	0.70961	0.680842
AFPAQSLRLRCE	-0.158333	0.653248	0.721935
AFPGCRPFRPLH	-0.308333	0.668929	0.748372
AFPHDYCRFFLP	0.0666667	0.645219	0.577965
AFPHRLTRGYDQ	-1.23333	0.638643	0.692474
AFPLFTDLTRVP	0.55	0.764544	0.773832
AFPLPPPPPPKP	-0.691667	0.699651	0.716894
AFPPDVPPLTPL	0.35	0.648102	0.791108
AFPPTSPTHFPL	-0.05	0.653049	NA
AFPPVIPALFSV	1.69167	0.677917	0.715869
AFPSCCFFLSLS	1.56667	0.713747	0.611078
AFPSISNEVVSV	0.891667	0.718794	0.694245
AFPSLRSLPLFS	0.725	0.624424	0.590938
AFPSPPATPSSQ	-0.55	0.700722	0.589278
AFPSSLVFFFYT	1.31667	0.627943	0.674289
AFPSSVILMVFS	1.83333	0.345062	0.318492
AFPVGFLVGLVV	2.45	0.426117	0.435331
AFQLGMILSLVA	1.975	0.516699	0.498253
AFRCGGAPGDFA	0.225	0.64729	0.660568
AFRCGGGPGDFA	0.0416667	0.65327	0.64942
AFRCGGVPGDFA	0.425	0.64847	0.679882
AFRCVVLCWFLK	1.59167	0.398481	0.431451
AFRFFWFFFFTS	1.20833	0.424043	0.466083
AFRFHTYFLLLC	1.2	0.0676023	0.0948761
AFRFLAVCVGCG	1.75833	0.311192	0.214577
AFRGFLSVNFNL	0.775	0.737318	0.730289
AFRGGGVPGDFA	0.183333	0.607133	0.641484
AFRGRGAFKYCL	0.0416667	0.754357	0.612621
AFRISLSCPISL	1.26667	0.57988	0.658515
AFRKRTFKQESC	-1.28333	0.634965	0.648882
AFRLRHEIISLM	0.55	0.291322	0.273678
AFRRFLLYCRFI	0.833333	0.206156	0.18892
AFRSISERLGGS	-0.233333	0.79668	0.77161
AFRSPLLMLLVL	1.9	0.347363	0.346176
AFRVPGSCAFSP	0.516667	0.633457	0.649251
AFRWGGVPGDFA	0.141667	0.638643	NA
AFSASLAGSGRS	0.291667	0.703474	0.768599
AFSDVHCRSLGR	-0.216667	NA	0.712857
AFSGMMSVFREW	0.375	0.660751	0.729466
AFSISPFRLRMV	0.8	0.430104	0.40573
AFSLRGRSVMFY	0.416667	0.705487	0.670527
AFSRCITVRVVH	0.875	0.520067	0.475535
AFSTGSIILEPR	0.425	0.634095	0.657106
AFSYRAVIALLP	1.35833	0.69585	0.671138
AFTFLLCWLFGV	2.19167	0.428571	0.505098
AFTLQSRLSSPS	-0.108333	0.66377	0.647112
AFTPGTTVYVSQ	0.275	0.672311	0.72538
AFVALCACVIFV	3.075	0.283927	0.319304
AFVEGMAYLLII	1.99167	0.51255	0.536337
AFVLGSWSWWRA	0.433333	0.72543	0.703735
AFVLTSRVFFPL	1.55	0.683865	0.758234
AFVSVHRLRLAS	0.716667	0.40694	0.403685
AFVVPLFLCCCG	2.40833	0.258898	0.252068
AFVVYSGSHGLV	1.175	0.428571	0.710701
AFWLFSGIARLA	1.375	0.378368	0.43647
AFWLPAAVPLIF	1.93333	0.568087	0.598945
AFWYACMSLHRS	0.258333	0.777421	0.67861
AFYERLQEWIRA	-0.583333	0.602731	0.622704
AFYFGQFEFWRC	0.116667	0.721941	0.673267
AFYGDNNTVERM	-0.85	0.799567	0.724218
AFYLCLYFMPVS	1.55	0.435178	0.439803
AFYLYLSSTSRF	0.4	0.655883	0.668045
AFYQSGGLVVVV	1.56667	0.21346	NA
AFYVLPPSPLTR	0.358333	0.656044	0.674189
AGAAAGGAWSGG	0.441667	NA	0.713311
AGAATGAGGLQG	0.4	0.645686	0.698333
AGADCSHCVVDV	0.816667	0.703198	0.689683
AGAEHRERVGQS	-1.375	0.857143	0.935714
AGAFRIVWWALR	0.791667	0.476082	0.579718
AGAFVGAPVGGE	0.825	0.694982	0.731416
AGAGEHCDGVVG	0.225	0.647798	0.634258
AGAGGGGAVVVG	1.3	0.609693	0.664848
AGAGGGGWWGGV	0.266667	0.798004	0.721312
AGAGGGQGKGRE	-1.18333	0.652721	0.625913
AGAGGGSLGPAG	0.366667	0.722389	0.578669
AGAGGRAMSDTS	-0.35	0.699154	0.686888
AGAGLGGVLGWW	0.966667	0.68455	0.656501
AGAGLGVVLGWW	1.35	0.695741	0.672308
AGAGRGVVLGWW	0.658333	0.671889	0.696503
AGAGRLRGGGVN	-0.241667	0.675459	0.677863
AGAGRRMGGARE	-0.941667	0.632206	NA
AGAGVQAYGRGR	-0.483333	0.691992	0.670354
AGAGVREVVGWG	0.475	NA	0.689523
AGAICWFRHILI	1.43333	0.571876	0.76891
AGAIWGGDSGVG	0.425	0.573755	0.639964
AGALAVALPCIC	2.20833	0.467473	0.531996
AGALFRLPSVFD	0.85	0.672941	0.780934
AGALGADRWGLK	-0.0833333	0.735259	0.747279
AGALGVPRVHCG	0.65	0.714286	NA
AGALYGNPCPPL	0.275	0.643502	0.670321
AGANPRVGTFWV	0.233333	0.64101	0.686258
AGARGVAGWLPR	0.0583333	0.654729	0.712335
AGARLEWVVAGR	0.283333	0.75067	0.757088
AGARPEGPRWGE	-1.475	0.687592	0.717681
AGARVGAPASTR	-0.125	0.644348	0.684118
AGASCGGRPDTA	-0.366667	0.621326	0.593306
AGAWAGGGESGH	-0.416667	0.664223	NA
AGAWGREVVGWG	0.05	0.685304	0.731491
AGAWLVDAAVGV	1.53333	0.600191	0.623716
AGAWSGGGESGH	-0.633333	0.631024	NA
AGAWVGEVVGWG	0.775	0.764285	NA
AGAWVREGVGWG	0.05	NA	0.750018
AGAWVREVGGWG	0.05	NA	0.713399
AGAWVREVVGGG	0.475	NA	0.731609
AGAWVREVVGWG	0.433333	0.696959	0.716699
AGAWVRVVVGWG	1.075	0.744994	0.728474
AGCFFVVLCGFF	2.45	0.435582	0.425531
AGCGGFWGLWVL	1.29167	0.70741	NA
AGCGGGVTASGA	0.716667	0.727209	0.649082
AGCGGIWGLWVL	1.43333	0.687083	0.758213
AGCGGIWGVWVL	1.46667	0.650624	0.752016
AGCGGRCEAGDR	-0.75	0.661645	0.677755
AGCGVIWGLWVL	1.81667	0.650624	NA
AGCLSGPVDILL	1.475	0.670417	0.735104
AGCRCHSKKAAT	-0.583333	0.604839	0.642876
AGCRFRWHTVDC	-0.325	0.595978	0.699609
AGCRRGLGMETQ	-0.658333	0.656774	0.639823
AGCSVVGRWCLW	0.925	0.814334	0.670054
AGCVAVYGVFLG	1.9	0.524409	0.714286
AGCVLDGRGVVA	1.10833	0.562542	0.667893
AGCVVGWGAWVL	1.625	0.708059	0.699024
AGCWGGVGVVVA	1.7	0.503739	NA
AGDGCGDWGRLS	-0.558333	0.837736	0.683587
AGDTCRLRIHVD	-0.291667	0.713311	0.743033
AGEDRGSRWVCI	-0.458333	0.676395	0.72223
AGEERWGGCLTG	-0.55	0.638643	0.668107
AGEGERDIGGGV	-0.541667	NA	0.772659
AGEGERDIGGWV	-0.583333	NA	0.693063
AGEGGRKGGGSR	-1.48333	0.665483	0.68561
AGEGLIRMIVRP	0.483333	0.710922	0.677343
AGEGRLGDNIKG	-0.866667	0.682188	0.67651
AGERQIRISING	-0.483333	0.669082	0.712704
AGESLRAIAVLY	0.933333	0.432891	0.406776
AGESPDLSARCG	-0.466667	0.584954	0.73612
AGFCFVALSLPL	2.04167	0.662964	0.594734
AGFCRVFSYDFV	0.883333	0.736546	0.680201
AGFFPPALLPLF	1.51667	0.727496	NA
AGFGLRGWMIPP	0.416667	0.688246	0.688508
AGFGVGALSRSG	0.558333	0.643252	0.701766
AGFTATTPIRGV	0.508333	0.699715	0.730976
AGGAAIVERAMK	0.425	0.687778	0.683551
AGGAASWPAFFP	0.591667	0.806917	0.779114
AGGAEAVRRAGG	-0.225	0.688877	0.661365
AGGAGGCRGWSI	0.2	0.692064	0.717255
AGGAGGEAGSEG	-0.4	NA	0.673252
AGGAGWGLVLGC	1.25	0.588465	0.705047
AGGANGGGGGEK	-0.841667	NA	0.655776
AGGARADKQGGG	-1	0.585633	0.686728
AGGAVGEAGSEG	-0.0166667	0.691932	0.695779
AGGCGAGGGGCW	0.408333	NA	0.881405
AGGCGAGGVGCW	0.791667	NA	0.78519
AGGCGGGGGGCW	0.225	NA	0.858286
AGGCGGGGGGKG	-0.266667	NA	0.63215
AGGCGGGGVGCW	0.608333	NA	0.858286
AGGCVGLAVAGG	1.50833	0.787997	NA
AGGDDGAPGTQS	-0.966667	0.633741	0.655249
AGGDRGGLCSEG	-0.516667	0.58887	NA
AGGGAAGPAGWV	0.575	0.67534	0.670194
AGGGARLGVGRA	0.2	0.682855	0.591513
AGGGAVWQGQQD	-0.725	0.707863	0.74155
AGGGCALGDGWS	0.225	0.664236	0.634356
AGGGEASRGQAK	-1.03333	0.600504	0.591753
AGGGELGATSGG	-1.85037e-17	NA	0.734047
AGGGGALGDGWS	-0.0166667	NA	0.623677
AGGGGAVQVGMG	0.666667	NA	0.716995
AGGGGGAEGCGG	-0.05	NA	0.802551
AGGGGGAGKGVR	-0.283333	NA	0.612861
AGGGGGDAGRGV	-0.25	0.79882	0.688241
AGGGGGEAGRGV	-0.25	NA	0.674698
AGGGGGGGGGGG	-0.216667	NA	0.750639
AGGGGGGGGRGD	-0.816667	0.571429	NA
AGGGGGGGSLRV	0.141667	NA	0.657425
AGGGGGGGSRVE	-0.466667	NA	0.665398
AGGGGGGGVGGR	-0.175	NA	0.772925
AGGGGGKEAVVR	-0.158333	NA	0.602344
AGGGGGLKGRVG	-0.116667	NA	0.703776
AGGGGGLTGRVG	0.15	NA	0.713795
AGGGGGPGSAGA	0.0166667	NA	0.729338
AGGGGGRGSAGA	-0.225	0.718583	0.702737
AGGGGGRPRWSR	-1.41667	0.69158	NA
AGGGGGTGSAGA	0.0916667	NA	0.713769
AGGGGGTRVHWR	-0.816667	0.67347	0.691217
AGGGGGVGAEGA	0.275	NA	0.622336
AGGGGGVTASGA	0.475	0.755215	0.665492
AGGGGKGRKRRA	-1.64167	0.71394	NA
AGGGGRCGIIKG	0.208333	NA	0.847771
AGGGGRFWVCVG	0.675	0.285714	0.442205
AGGGGRLTRSRA	-0.766667	0.752975	0.629989
AGGGHCVGMGVG	0.75	0.615648	0.668346
AGGGHGGGGGEK	-1	NA	0.622869
AGGGKGGGGGEK	-1.05833	0.628616	0.669687
AGGGLCGVDVRV	0.925	0.675314	NA
AGGGLGAEGCGG	0.3	0.815442	0.760984
AGGGLGGAGGGP	0.216667	NA	0.682384
AGGGLGGGGGGP	0.0333333	0.751381	0.706974
AGGGLGGVGDVV	1.025	0.644104	0.717649
AGGGLGVVLGWW	1.16667	0.708029	0.702689
AGGGLRGGLWRC	-3.70074e-17	0.674473	NA
AGGGMGAVAGGS	0.691667	NA	0.743514
AGGGNGGGGGEK	-1.025	0.649322	0.675703
AGGGPDGFIRPM	-0.15	0.691434	0.711435
AGGGPGLEARSL	-0.0666667	0.599655	0.623867
AGGGQDGGENGK	-1.54167	0.689751	NA
AGGGRGAEGCGG	-0.391667	0.831965	0.734047
AGGGRGGGSLRV	-0.2	0.645148	0.693026
AGGGRRGGLWRC	-0.691667	0.746555	NA
AGGGRRRLDGGR	-1.49167	0.709135	0.696976
AGGGRRRLEGGR	-1.49167	NA	0.757933
AGGGTGGGGGEK	-0.791667	NA	0.676762
AGGGVGAEGCGG	0.333333	NA	0.785921
AGGGVGGAGGGP	0.25	NA	0.700751
AGGGVGGAWGGP	0.208333	NA	0.687145
AGGGVGGGGGGP	0.0666667	NA	0.723245
AGGGVKLWGGRE	-0.416667	NA	0.7328
AGGGVKLWWGRE	-0.458333	0.619074	0.695434
AGGGWAVQVGMG	0.625	0.654548	0.713901
AGGIAVYFGEEE	0.175	0.784317	0.706952
AGGKGGGRGWGL	-0.541667	NA	0.702321
AGGKGVGRGWGL	-0.158333	0.661765	0.733247
AGGKRGGDGRWQ	-1.75	0.658498	0.677975
AGGLCEGGGRGR	-0.566667	NA	0.615563
AGGLCEGGWRGR	-0.608333	0.686055	0.691028
AGGLCLGGVGLG	1.45833	0.618384	0.730427
AGGLGGSILCLV	1.83333	0.538301	0.5737
AGGLGSGGSRER	-0.875	0.659518	0.662849
AGGLHRSRPCVD	-0.55	0.691846	0.725209
AGGLLIGSVGVG	1.625	0.455412	0.444097
AGGPARWCLEVG	0.2	0.710914	0.689468
AGGPGGGALVGA	0.783333	NA	0.635955
AGGPGWGALVGA	0.741667	0.678851	0.6119
AGGPRVRGAAGR	-0.591667	0.736772	0.659189
AGGPVGEAGSEG	-0.3	NA	0.630942
AGGQRCNWGNTI	-0.75	0.674035	0.681476
AGGRCVGVGGVV	1.21667	0.645383	NA
AGGRGGGGGGDA	-0.633333	0.658373	0.668415
AGGRGGGLGLWC	0.341667	0.651591	0.79702
AGGRGGGRVGGC	-0.275	NA	0.661018
AGGRGGVGAEGA	-0.0666667	NA	0.681448
AGGRGNVGGVHV	0.1	0.644406	0.712852
AGGRGVPSMGNG	-0.375	0.621363	0.667604
AGGRGWGALVGA	0.5	NA	0.611715
AGGRSVCGSALP	0.433333	0.6498	0.672817
AGGSACIRFART	0.325	NA	0.602343
AGGSGGEAGSEG	-0.616667	0.624573	0.684877
AGGSGGGRDRLV	-0.458333	0.676522	0.710648
AGGSTGMGARSR	-0.616667	0.677479	0.69805
AGGSVCRESLEV	0.216667	0.739021	0.648341
AGGSVFSVLVDE	0.966667	0.670223	0.658793
AGGSVGEAGSEG	-0.233333	0.631344	0.667641
AGGTMVVVVRSC	1.35	0.511724	0.51177
AGGTRRRTGRRR	-2.31667	0.700152	0.703602
AGGVCHVSSLLA	1.375	0.624965	0.654235
AGGVEGRRRVGE	-0.991667	0.589856	0.693665
AGGVERGGRSGV	-0.425	0.745109	NA
AGGVESGGRSGV	-0.116667	0.692953	0.664821
AGGVNWWSSWRV	-0.241667	0.741204	0.749618
AGGWGGAEGCGG	-0.0916667	NA	0.713431
AGGWGGLKGRVG	-0.158333	NA	0.731875
AGGWLGAEGCGG	0.258333	0.803739	0.756956
AGGWLRGGLGVG	0.483333	0.662845	0.737666
AGGWLRGWLGVG	0.441667	0.639309	0.706306
AGGWLRGWRGVG	-0.25	NA	0.655776
AGGWRGAEGCGG	-0.433333	0.840914	0.72406
AGGWVGAEGCGG	0.291667	0.779923	0.746057
AGGYGFAGGGGW	0.116667	NA	0.632536
AGGYGFEGGGGW	-0.325	NA	0.669476
AGGYGFEGWGGW	-0.366667	NA	0.672386
AGGYGFVGWGGW	0.275	NA	0.63496
AGHACGSLRGHP	-0.383333	0.657822	0.705665
AGHFITRTGGPT	-0.291667	0.749682	0.650041
AGHFRVRWGVWS	-0.216667	0.611442	0.690059
AGHGGGREAGGG	-0.866667	NA	0.701299
AGHGGWREAGGG	-0.908333	0.679845	0.69064
AGHGTHSNSPFA	-0.683333	0.641024	0.745793
AGHILSDGTYLP	0.166667	0.918519	0.734117
AGHLLDVRLLVL	1.46667	0.527903	0.44669
AGHTTVTNPLPQ	-0.508333	0.794133	0.681835
AGICLRSFRCFW	0.8	0.666816	0.677975
AGIDYLSVGGSL	0.875	0.780574	0.676289
AGIFATVLVLGC	2.325	NA	0.530069
AGIFGGGRGASV	0.65	0.610827	NA
AGIFGGGRGGSV	0.466667	0.693653	0.700398
AGIFGGGRGVSV	0.85	0.619131	0.674425
AGIGWADLASPG	0.475	0.707933	NA
AGIGWGDLASPG	0.291667	0.663293	0.698502
AGISSLLVQSVP	1.2	0.64415	0.71309
AGKGGWREAGGG	-0.966667	0.643407	NA
AGKVCGVGRLSI	0.883333	0.67288	0.62652
AGKYCCFMVFVV	1.775	0.67252	0.625516
AGLACWGGVGER	0.3	0.687613	0.698763
AGLAPCFLLFVC	2.31667	0.145836	0.119236
AGLCVSIGVGRG	1.175	0.641011	0.662935
AGLDRFLVIWGI	1.30833	0.614925	0.606274
AGLEPGTAALVD	0.591667	0.574809	0.707834
AGLESFFHYSYF	0.225	0.748554	0.748839
AGLGGGARQGAL	0.25	0.655314	0.688489
AGLGHVPGEHSV	0.0416667	0.589421	0.636154
AGLGLGRVNVMP	0.741667	0.764585	0.722128
AGLGWGARQGAL	0.208333	0.656584	0.683325
AGLIRDAVILIG	1.675	0.615806	0.645782
AGLLFDSPPLLV	1.34167	0.748856	0.700706
AGLLGVVGGRFG	1.175	0.699813	0.69874
AGLLLGGRVFGW	1.1	0.660749	0.754985
AGLLPFPPRCLG	0.7	0.671321	NA
AGLLVLISWRLF	1.825	0.242333	0.191212
AGLPEKARDRGS	-1.30833	0.669946	0.606804
AGLPGSSFWWVF	0.8	0.640783	0.722587
AGLRMALGVGIP	1.20833	0.702094	0.692907
AGLRRLRDFGSN	-0.825	0.69969	0.75142
AGLSGRGFLRGA	0.216667	0.696717	0.687924
AGLSVRSILLSI	1.59167	0.571429	0.626595
AGLSWGATRGGE	-0.383333	NA	0.66438
AGLTGSREGWRG	-0.908333	0.608417	0.666944
AGLTLLWPLCLL	1.95833	0.368502	0.365312
AGLVADGYWLRR	-0.00833333	0.685712	0.692751
AGLVPSSLQSVS	0.758333	0.708698	0.681873
AGLWGCAGGGEW	0.216667	NA	0.670318
AGLWWGGCAAGA	0.841667	0.830102	0.77799
AGMATWGILVSL	1.55	0.525937	0.514668
AGMIKLRKKKVL	-0.0416667	0.387887	0.44686
AGMIRKGQYRGG	-0.925	0.718076	0.641971
AGMLMCLYLFFV	2.3	0.487009	0.449263
AGMRRGGGAGGW	-0.566667	NA	0.600486
AGMRRRGGAGGW	-0.908333	0.720463	0.647521
AGPAIEGARAPR	-0.4	0.76997	0.766883
AGPATSSSPPVS	-0.108333	0.710571	0.664839
AGPDGDWREPRP	-2.01667	0.52117	0.618519
AGPGGAPVRWCR	-0.333333	0.749805	0.696851
AGPGGSGGAGEP	-0.525	0.697998	0.661639
AGPGMARERYFY	-0.766667	0.666082	0.601464
AGPGSSSTNHES	-1.225	0.5955	0.573828
AGPKYHLGIPAP	-0.175	0.687855	0.667502
AGPPPERDPGAS	-1.325	0.732956	0.636005
AGPPPIFGHHTQ	-0.591667	0.739522	0.789801
AGPPRGVCARWC	-0.0916667	0.64261	0.627777
AGPPRTAVSPPL	-0.1	0.686424	0.663918
AGPPSPPLHPVG	-0.25	0.677368	0.71433
AGPWMESPTKSC	-0.666667	0.685668	0.71769
AGQGGGREAGGG	-0.891667	NA	0.741715
AGQGGWREAGGG	-0.933333	0.656793	0.694427
AGQGSISCWSKD	-0.516667	0.738393	0.674646
AGQNVWGAGTNE	-0.75	0.70642	0.717583
AGQTLARLYTRS	-0.433333	0.533264	0.69525
AGQWGCAGGGEW	-0.391667	0.693668	0.712224
AGRAPRGSWECS	-0.941667	0.590581	0.847463
AGRAVAAAVRED	0.0833333	0.781737	0.674367
AGREREVLFNLH	-0.558333	0.631204	0.725964
AGRFAPAEARVF	0.208333	0.582642	0.661121
AGRFSPLPPHFI	0.166667	0.682079	0.731968
AGRGEIVINGKR	-0.508333	0.565445	0.663817
AGRGGRAGGGWR	-1.1	0.657894	0.678678
AGRGGSPRFVGR	-0.725	0.619236	0.694205
AGRGGTGIGERV	-0.391667	0.579155	0.680671
AGRGRAIGAGFS	0.108333	0.611468	0.687492
AGRGRGPRSAGS	-1.225	0.646683	0.666962
AGRGRHPRSTWR	-2.01667	0.650524	0.725651
AGRLEGGRRWRV	-1.15	0.712049	0.667788
AGRPRPPLSRSP	-1.35833	NA	0.713699
AGRRASGRVGSG	-0.741667	0.740811	0.715555
AGRRGVNGGGGG	-0.775	NA	0.735302
AGRRGVNGGGWG	-0.816667	0.65868	0.71418
AGRRTGSRESEQ	-2.10833	0.569342	0.655419
AGRRVPVMMYGS	0.0416667	0.676089	0.706639
AGRSAHMEVRHE	-1.15833	0.745402	0.67933
AGRSCGRHEPPK	-1.675	0.648561	0.510053
AGRTGVLGGHVP	0.2	0.684579	0.697946
AGRVCTRGVNEI	-0.025	0.714286	0.857143
AGRVGGFFFVVA	1.575	0.5966	0.619972
AGRVGGRGVVGG	0.25	NA	0.623952
AGRVGRRGPPNR	-1.65833	0.655954	0.602791
AGRVGVRGVVGG	0.633333	0.818791	0.677235
AGRVRERMRVYG	-0.958333	0.631401	0.64601
AGRWGVNGGGWG	-0.516667	NA	0.724473
AGSAAGGAWSGG	0.225	0.708166	0.681319
AGSAGKWCWCGG	0.0416667	0.683162	0.737921
AGSALSSAYTLM	0.841667	0.797487	0.609225
AGSCRCRTCCLV	0.741667	0.613808	0.613272
AGSCVRLGGPEW	-0.0166667	0.781979	0.708069
AGSDLGLIEGIV	1.13333	0.70166	0.667584
AGSFGCREAVCP	0.366667	0.688924	0.626878
AGSHPSRLGIFS	0.0333333	0.756179	0.709575
AGSLCSVVFFSG	1.575	0.528073	0.847085
AGSLFEVECNGS	0.183333	0.773664	0.719229
AGSLPLLYPSLR	0.5	0.734928	0.755838
AGSPPSRPPWLP	-0.816667	0.493843	0.518971
AGSQEDGRSIKG	-1.28333	0.685541	0.652345
AGSRGIVREIVL	0.741667	0.716953	0.642677
AGSRPCPGWPPG	-0.791667	0.683461	0.699413
AGSSFDLGSGYS	-0.0666667	0.664599	0.782479
AGSSGGGAWWGE	-0.441667	0.599552	0.762658
AGSSGVRLSEFP	-0.0166667	0.595099	0.747274
AGSSIPLPASRA	0.266667	0.686981	0.723705
AGSSLVVAWHGV	1.125	0.692829	0.653853
AGSSQWSLGQLG	-0.175	0.635934	0.633157
AGSSSLRGRLRG	-0.641667	0.641721	0.738486
AGSTGGGRGRDW	-1.25833	0.661043	0.859441
AGSVIPCPASRP	0.291667	0.674242	0.714811
AGSYERFSRGHR	-1.60833	0.711908	0.664035
AGTALVFNGSKA	0.541667	0.724054	0.717682
AGTCVSVGVHRY	0.466667	0.634804	0.56313
AGTGAHGLREPR	-0.983333	0.602572	0.80919
AGTGGRGVSGGR	-0.575	NA	0.571429
AGTHRDLFQRWS	-1.13333	0.743495	0.678076
AGTIRTTPLTAL	0.533333	0.620374	0.666285
AGTLLLGYGILA	1.675	0.438205	0.438689
AGTVGRGVSGGR	-0.191667	0.571429	0.57768
AGVASTETREGG	-0.591667	0.689923	0.679546
AGVCVAVGGGGF	1.625	0.654599	0.696619
AGVDKWLMCEVS	0.45	0.718918	0.670708
AGVECADRVLWG	0.425	0.820708	0.72808
AGVGGCVGLGCR	1.04167	0.623045	0.68217
AGVGGRAQEGPG	-0.608333	NA	0.602198
AGVGLAETAGDD	0.0833333	0.666368	0.68844
AGVGMGAVAGGS	1.075	0.69131	0.719422
AGVGPTHVRPPR	-0.691667	0.670472	0.681706
AGVGRGAVAGGS	0.541667	NA	0.68348
AGVGVEGGARGV	0.516667	NA	0.756051
AGVGVSSSLLPL	1.4	0.681902	0.646296
AGVGVVGGARGV	1.15833	NA	0.684483
AGVLTRGNCCGG	0.375	0.684896	0.692005
AGVPCLSVPPLG	1.15833	0.660302	0.704745
AGVRCPLFWLVC	1.51667	0.153693	0.157462
AGVRFLVIPRPP	0.591667	0.715324	0.720989
AGVRGVLWVGGG	0.9	NA	0.650862
AGVRGWGIAVTP	0.633333	0.673121	0.60732
AGVRLIFLFWGF	1.69167	0.495635	0.493334
AGVTGGDGYGRW	-0.575	0.537277	0.628297
AGVTRALSVFLL	1.65	0.509905	0.570831
AGVVARTRRDGG	-0.575	0.682918	0.732299
AGVVCGGGWWWA	0.85	0.685713	0.85905
AGVVGRMGWGAT	0.516667	0.735982	0.67797
AGVVRGGRGVGI	0.658333	0.745709	0.710608
AGVYRGGRGGIS	-0.216667	NA	0.828803
AGWCKGMWVSLG	0.541667	0.630139	0.681381
AGWCWVWGVELV	1.14167	0.715144	0.658268
AGWGGGARQGAL	-0.141667	NA	0.660979
AGWGGGVTASGA	0.433333	NA	0.652575
AGWGGIWGLWVL	1.15	0.638643	0.791072
AGWGRRRLDGGR	-1.53333	0.669933	0.698554
AGWGRRRLEGGR	-1.53333	NA	0.684461
AGWGWGARQGAL	-0.183333	0.633192	0.685733
AGWKGGTSRGER	-1.55	0.658051	0.665525
AGWPAGARARAP	-0.408333	0.723452	0.700657
AGWPWAGRSCWG	-0.391667	0.69705	0.75937
AGWTGGTSRGER	-1.28333	NA	0.658094
AGYEEWVRDARV	-0.841667	0.73532	0.724769
AGYENKAENKSV	-1.375	0.648553	0.664213
AGYGGILRSRGG	-0.25	0.739698	0.65596
AHADISPIHNLH	-0.216667	0.622007	0.631374
AHDRLPSTRLVC	-0.225	0.64222	0.520755
AHEAHPITPRGP	-1.01667	0.724662	0.665309
AHFQDSTSPATI	-0.325	0.709743	0.734052
AHFSRRCKGLFG	-0.333333	0.748594	0.734172
AHFSRRSSSSVS	-0.683333	0.714286	0.685877
AHGAGCGGRRVA	-0.141667	0.709943	0.742276
AHGASGNRSHNQ	-1.68333	0.618453	0.670409
AHGASLCVPPSP	0.341667	0.502609	0.520776
AHGRFTISLAGL	0.708333	0.784037	0.702848
AHHPPAHPPTPP	-1.35833	0.685713	NA
AHKSFRMVDGNR	-1.13333	0.631236	0.723798
AHLGRDVGRGTW	-0.725	0.772669	0.684599
AHLLFGFGAPVS	1.21667	0.819175	0.60849
AHLLLRPPLVAH	0.741667	0.506732	0.465739
AHLPHSSFSWRP	-0.75	0.742729	0.672152
AHLPSPRPRPPP	-1.41667	0.773374	0.754587
AHMAQQNEQRVK	-1.61667	0.697895	0.798387
AHNRQRPEPDAR	-2.525	0.658213	0.614198
AHPGHRPSHPPY	-1.76667	0.783623	0.671145
AHPLPLPLPLSP	0.416667	0.675314	NA
AHPLSPLSSPLR	-0.141667	0.623988	0.739112
AHPLSVSSFLSF	0.933333	0.676568	0.666259
AHPPLLPPLLPS	0.416667	0.628338	0.649118
AHPPPALVPLFK	0.391667	0.64061	NA
AHPPPERSTNLC	-1.075	0.700032	NA
AHPPPGPHPSAA	-0.85	0.653049	NA
AHPPPHPLFSRF	-0.575	0.753285	NA
AHPPPPPPPPAP	-1.16667	0.775679	0.577766
AHPPPPQLPHPH	-1.425	0.7257	0.722429
AHPPPSPPFPRH	-1.39167	0.668065	0.647568
AHPPPSSRLLSR	-0.833333	0.787988	NA
AHPPPTLLSYLP	0.0666667	0.780821	NA
AHPPPTVPPAIP	-0.1	0.676048	NA
AHPPRPPCPPIL	-0.391667	0.724554	NA
AHPPSPPPTRRP	-1.79167	0.681695	0.670513
AHPRPPLAPPLT	-0.433333	0.640121	NA
AHPRPPLPLSLP	-0.275	0.711732	NA
AHPRPPPLSFAP	-0.525	0.714286	NA
AHPTLILTNKIA	0.55	0.233536	0.239831
AHQEAIIPTIGK	0.025	0.632352	0.755044
AHQGSENRNMSV	-1.31667	0.718429	0.657754
AHQRSRRPKPSR	-2.63333	0.599428	0.700982
AHRLTKVIILFG	1.05833	0.742341	0.596741
AHRPHACHLPRA	-0.841667	0.570033	NA
AHRSIFSASSLL	0.633333	0.609299	0.727426
AHSAPGHPHDFP	-1.05833	0.696429	0.631482
AHSFKCVGVAVR	0.725	0.325584	0.323581
AHSPPTRISPTH	-1.03333	0.818547	0.681681
AHSSPMGYLPPF	-0.0833333	0.771371	0.61416
AHTPGTHLGRKT	-1.14167	0.704263	0.715805
AHTPSRPLSPAP	-0.75	0.615374	NA
AHVDWRLPEPNR	-1.41667	0.71233	0.722078
AHVLQRVRLLSR	0.05	0.602243	0.634351
AHVRFREEGTVR	-0.983333	NA	0.676173
AHVYGCGGGGMT	0.266667	0.695463	0.773245
AHWFMPVSCLLV	1.54167	0.977654	0.69933
AHWYPAGQCSRL	-0.525	0.89711	0.709943
AHYGSNNNGLVF	-0.333333	0.724793	0.665861
AHYPGRAHLLCL	0.275	0.620907	0.592274
AIACYLGLTSYP	1.00833	0.632848	0.661811
AIAGSLSYCWDD	0.266667	0.66213	0.693078
AIALASTNLMAG	1.31667	0.781693	0.645121
AIANIIERFTLL	1.275	0.67663	0.583389
AICRVGGFGRKD	-0.15	0.709647	0.724092
AICSVRSGITLS	1.10833	0.654208	0.651509
AIDGVREDTSVE	-0.475	0.573503	0.833952
AIDLCIAVVGMV	2.45833	0.445463	0.442311
AIEKKVNQTPFK	-0.933333	0.634643	0.683182
AIERCCTSRRRR	-1.35	0.730515	0.67211
AIFAPPFPPTPV	0.766667	0.740226	0.639607
AIGAVEGGRMRE	-0.25	0.57827	0.571429
AIGCIAICLMVN	2.34167	NA	0.571429
AIGDLQKAVPLM	0.741667	0.751222	0.684946
AIGPLTCFFAFL	1.99167	0.638971	0.750692
AIGSVWACVCCS	1.75833	0.571429	0.43705
AIIERVEQIVTA	0.816667	0.55935	0.485041
AIIKADKIRRKK	-0.916667	0.673162	0.677117
AIILGPPIGWTK	0.8	0.739078	0.775403
AIKCSDTLLTWV	0.841667	0.722323	0.716376
AIKGIYPRCYFI	0.633333	0.701866	0.69156
AIKHMVSHSPGN	-0.416667	0.626281	0.739415
AIKTVINYRDMM	0.116667	0.60631	0.609734
AILFGSSSWVVV	1.81667	0.681352	0.636533
AILFSASLTLLL	2.3	0.589339	0.606546
AILGYFSLVEPP	0.975	0.551002	0.532666
AILHFTVSPRVY	0.766667	0.553757	0.567489
AILPFGLLPTHR	0.708333	0.732776	0.7567
AILSDGLTHWGL	0.65	0.777585	0.695062
AILSTSHSPWNS	-0.25	0.774368	0.698657
AILTLVQEVRKY	0.408333	0.620893	0.619643
AIMFLVLGYVFF	2.575	0.353807	0.401973
AIMRQNDKHDGS	-1.55	NA	0.640477
AINAHGISKSYA	0.0416667	0.674052	0.701012
AIPAVRFCRTLR	0.466667	0.603973	0.682302
AIPLPVLSFPPL	1.45833	0.753779	0.720148
AIPLYAPSQPCE	0.0416667	0.676827	0.71438
AIPPFPPPPPPA	-0.158333	NA	0.589565
AIPRPPRVWGHL	-0.333333	0.738079	0.715794
AIPRWLALLVAH	1.275	0.247516	0.233855
AIQNSNLNTKVR	-0.8	0.651746	0.698085
AIRENISIRLNC	0.108333	0.500383	0.464242
AIREVQYSFFPS	0.00833333	0.729736	0.70069
AIRGGPGGDKEP	-1.15833	0.664482	0.699055
AIRIERLGLAIP	0.85	0.658479	0.705569
AIRLFFRSDARG	-0.0583333	0.627619	0.608006
AIRPPLPPPTPL	-0.075	0.640848	0.706605
AIRRNVYSCVYG	0.075	0.580296	0.626114
AIRSSRMPLGSA	0.0333333	0.717172	0.618852
AIRTPPTRTPPA	-0.783333	0.745109	0.675581
AISAGRTFVEVV	1.13333	0.703644	0.609455
AISCPFIRFSSL	1.18333	0.607321	0.620234
AISLPVEVLAFS	1.68333	0.348456	0.41692
AISPAPRVSPTP	-0.075	0.749133	0.822157
AISPHPPPALTP	-0.0666667	0.689137	0.685307
AISPLLPSFSPP	0.658333	0.638727	0.691059
AISSPVLSYATP	0.708333	0.659424	0.654482
AISVCCFLCEFF	2.15833	0.525571	0.49327
AISVISNLTKLE	0.783333	0.593486	0.641088
AITHVILLVTPL	2.03333	0.478784	0.535091
AITLPMCPLLLR	1.45833	0.24339	0.269395
AITSPLGFGVLG	1.38333	0.72779	0.705958
AIVASAPSLGRS	0.75	0.631106	0.684436
AIVRFAPWPVPR	0.383333	0.670446	0.73201
AIVWGVGCGSVG	1.50833	0.650995	0.824093
AIWGYGCWSSGS	0.175	NA	0.582021
AIYDSFRISYRT	-0.316667	0.694611	0.655749
AIYKGVIVGKKS	0.383333	0.615287	0.676862
AKACHGGSTLPG	-0.125	0.576758	0.640565
AKDSSPTFTSPH	-1.08333	0.650271	0.695319
AKDSTAVVRLGT	0.108333	0.681989	0.723563
AKDSVDYKEGES	-1.59167	0.657272	0.663067
AKEENQRKYTRR	-2.95833	0.545093	0.729423
AKEERKVIRKMK	-1.6	0.613737	0.703384
AKEIVYAPRNPD	-0.925	0.607668	0.682463
AKETSINKKALI	-0.316667	0.693621	0.686907
AKFERRTIGCSA	-0.408333	0.602017	0.608001
AKGRRRRGRWWG	-2.3	0.704148	0.659389
AKGVYFPIKGIY	0.416667	0.640771	0.646504
AKKAEKQKKEKT	-2.58333	0.806789	0.833786
AKKKEIQSTKHK	-2.075	0.698184	0.711379
AKKKHHKYRRNG	-2.86667	0.650813	0.657621
AKKKKKKIKTKH	-2.4	0.697719	0.901376
AKKKKKTKRRKK	-3.25833	0.642294	0.741632
AKKTKSRANSDL	-1.50833	0.641102	0.760545
AKLDMARGGGVV	0.383333	0.657701	0.631805
AKLFSEGLQMHH	-0.366667	0.763728	0.69412
AKLNQLMSKSQI	-0.341667	0.692159	0.664476
AKLQQEIVWALD	0.0916667	0.745348	0.812839
AKLVESISEVAT	0.591667	0.672919	0.680269
AKNQSTGCKKKV	-1.33333	0.714286	0.653534
AKPPLAPSRNAL	-0.375	0.676922	0.635292
AKPVRTYYPPIA	-0.35	0.538447	NA
AKQVVGASWIVA	1.08333	0.638695	0.575724
AKREGGGYSEDN	-1.99167	0.603514	0.725401
AKRFQTTWAGRM	-0.9	0.636065	0.583382
AKRKEAGKPHAN	-1.91667	0.634978	0.755341
AKRLYLLTNRND	-1.01667	0.61583	0.651445
AKRQRQQKKDKG	-3.1	0.615806	0.63623
AKRRELKCRVNL	-1.01667	0.680087	0.667727
AKRRTNRLHCNA	-1.53333	0.640639	0.644727
AKSCNSVHALRT	-0.275	0.743239	0.591992
AKSGEVIGSWFG	0.183333	0.671574	0.670962
AKSKALGLSPRS	-0.458333	0.616357	0.681105
AKSKVAGNVGGD	-0.4	0.657087	0.680896
AKSRQRKNGRTG	-2.4	0.689721	0.726949
AKSSLGSSYKTL	-0.333333	0.806016	0.715137
AKTQGLLMVTLQ	0.55	0.626126	0.796865
AKVFGLILVLLT	2.30833	0.317965	0.349234
AKVKIENKHRRK	-2.025	0.705742	0.727006
AKVRGGKGLRLV	-0.0166667	0.67081	0.666609
AKVSFYALARQY	0.075	0.439981	0.388742
AKWAWPAIVGGC	0.708333	0.759558	0.685159
AKWGGDGCGARM	-0.533333	0.705804	0.821782
AKYFYSLNKNKA	-0.991667	NA	0.641184
AKYNISTMTGHT	-0.583333	0.711828	0.677995
AKYPAQASTEPL	-0.641667	0.721924	0.681954
AKYPLTRCLFGS	0.125	0.681508	0.727757
ALALCLVFFFSI	2.81667	0.619929	0.527928
ALAPCLPESIGN	0.566667	0.635939	0.716858
ALAPLISLSFLS	1.84167	0.688778	0.68961
ALAPSAFSSSPL	0.783333	0.662959	0.666
ALAQQSPLPTRP	-0.55	0.695145	0.710717
ALAQSGNVVLDR	0.283333	0.824744	0.676984
ALASLPPQPHSP	-0.291667	0.631785	0.698252
ALASPAPLPRRD	-0.425	0.76019	0.752107
ALASPGLLVFTR	1.16667	0.654882	0.691473
ALASPIPCPPPP	0.333333	0.675378	0.755133
ALASPPPTPSLV	0.558333	0.6428	0.63318
ALATPLWDLMPP	0.583333	0.656845	0.554418
ALAYSLQRSPRV	-0.133333	0.648122	0.584818
ALCAEPLDRILV	1.09167	NA	0.703328
ALCCLCSGGLWV	1.86667	NA	0.586509
ALCEIWQSLLLA	1.425	0.544665	0.366682
ALCEVLSKSFEF	0.766667	0.659886	0.663485
ALCGWYMGLFHL	1.18333	0.642975	0.648924
ALCHASSLHLQS	0.433333	0.682435	0.765852
ALCLDGCSLGEF	1.03333	0.715987	0.692669
ALCPPLPMLVVA	1.91667	0.209097	0.210306
ALCQEFAALEPR	0.141667	0.689412	0.761742
ALCSGCFAFLGA	1.83333	0.599484	0.752427
ALCVPRTGPFFI	1.13333	0.722211	0.751052
ALDACLYLSSGL	1.20833	0.62981	0.643554
ALEAAGGGLGGS	0.558333	NA	0.689033
ALEAAWGGLGGS	0.516667	0.685433	0.70407
ALEFLLLVCRRL	1.48333	0.409574	0.427179
ALEFNGLVAGRL	0.808333	0.784326	0.670377
ALEFRDASLPVQ	0.0666667	0.633368	0.730111
ALEIIRLSHRLC	0.683333	0.118924	0.134719
ALERCFIRRVTV	0.508333	0.428571	0.526304
ALESHFMVPSFP	0.483333	0.662538	0.723742
ALFCLLLPPPSP	1.25833	0.718238	0.729537
ALFEDWRIGVFS	0.525	0.684992	0.73569
ALFFCLFGRVMW	1.71667	0.504116	0.471873
ALFISLAIWNWS	1.34167	0.241155	0.223697
ALFKESMLSTCA	0.725	0.548982	0.579981
ALFLDFCFPCLP	1.65833	0.611086	0.625986
ALFLFGSDRFFV	1.3	0.727893	0.76521
ALFLLWVVMHDV	1.90833	0.33501	0.350843
ALFLYNCVVVTD	1.525	0.142857	0.129216
ALFNEVFRSLLL	1.20833	0.674091	0.749864
ALFPNALYQTLL	0.916667	0.687918	0.759066
ALFPPPRPLPHP	-0.425	0.658373	NA
ALFPPPSLRPLP	0.225	0.762114	0.685344
ALFPQIFFFFFA	1.96667	0.575563	NA
ALFPRLVRPGFV	0.9	0.671315	0.722482
ALFTFFSARLTR	0.7	0.716947	0.779691
ALFTVGNRPSSL	0.341667	0.685942	0.715404
ALFVGVVLLVCW	2.83333	0.307559	0.289368
ALFVVLSGLSLR	1.80833	0.628352	0.60446
ALGCGSARNFVR	0.233333	0.608042	NA
ALGGKDQSRSSS	-1.15	0.685146	0.712531
ALGGPPLSPSPH	-0.216667	0.734774	0.724938
ALGGPYNSHMFT	-0.133333	0.956727	NA
ALGHAKDSVYGM	-1.85037e-17	0.650376	0.708121
ALGNFPLGASVS	0.891667	0.701306	0.651063
ALGPPAPGPCRA	-3.70074e-17	0.639369	0.668585
ALGQWGCAELHG	0.116667	0.703779	0.71441
ALGRRGPEDWSG	-1.24167	0.68498	0.72848
ALGRTPYSGCFL	0.416667	0.61663	0.646127
ALGRWAVSCNRG	-0.075	0.633429	0.786425
ALGVGLDEILVM	1.68333	0.549036	0.562227
ALGVHGKFEWIK	0.075	0.621316	0.714286
ALGVRVSVLGVL	1.99167	0.63673	0.647383
ALHGTVRNWQRQ	-1.24167	0.379287	0.400432
ALHHPPLPHPRS	-0.991667	0.603681	0.722747
ALHPPSPPPPAP	-0.65	0.733163	0.729358
ALHYEVVGRGYL	0.266667	0.704316	0.653543
ALIFPLPASSTF	1.31667	0.63526	0.581966
ALIGMFATVALI	2.48333	0.758901	0.619648
ALIYMRGLGRFF	0.858333	0.571915	0.537212
ALKLVGSVWFGG	1.15	0.780581	0.571429
ALKVMYMHTGKG	-0.0166667	0.591272	0.648816
ALLAFMSSPRRL	0.625	0.702093	0.698105
ALLFCVCCGFFF	2.65833	0.550063	0.530983
ALLGGQLVWNSK	0.333333	0.763498	0.571429
ALLGIAGGQAAQ	0.925	0.733873	0.695035
ALLIYFLCRCIP	1.88333	0.464565	0.41598
ALLKGASCRTAS	0.366667	0.717123	0.674081
ALLLLLRRFFLV	2.11667	0.133682	0.174985
ALLLPFPPPPPP	0.4	0.537536	0.5805
ALLLPPRPPPRV	0.0333333	0.669999	NA
ALLLSHFLFFYA	1.825	0.504059	0.543188
ALLLTLTCGLFF	2.25833	0.534284	0.507847
ALLMDENTRVLF	0.533333	0.613681	0.685304
ALLMVCFGFSLV	2.53333	0.429129	0.414899
ALLPFLTPLLSR	1.2	0.522887	0.599764
ALLPLPPSPSLL	1.06667	0.711865	0.725609
ALLPLTHLPLHP	0.741667	0.591144	0.740101
ALLPPPCFFLLP	1.55833	0.675888	0.670041
ALLPPPRPLPHP	-0.341667	0.708913	0.728338
ALLPPRPPSPLP	-0.141667	0.681125	0.703162
ALLPRLPPLSPP	0.308333	0.671965	NA
ALLPSAWPFRPP	0.116667	0.642401	0.58003
ALLPTLFNSGAV	1.25	0.747078	0.725472
ALLPVLPSRPAP	0.625	0.739857	0.746311
ALLRSLSSLPLV	1.375	0.610137	0.594235
ALLSFVVSSGPA	1.5	0.656353	0.693335
ALLSRFFPAFFF	1.525	0.588854	0.618491
ALLTPPPLPPTV	0.666667	0.566148	0.653058
ALLTWIFTCIHI	1.89167	0.543569	0.598888
ALLVLTVSYVFS	2.08333	0.182814	0.151839
ALLWEFVPCSVR	0.983333	0.46402	0.442298
ALLYIVVGWSLS	1.825	0.29219	0.187446
ALMEFLVFSRCG	1.2	0.589681	0.693813
ALMHVTLAVGLL	2.06667	0.577066	0.580934
ALMITIMNNREF	0.458333	0.634125	0.663663
ALMTFTLVFTYM	1.63333	0.261423	0.241089
ALNFFSLFMLFR	1.45833	0.431589	0.363631
ALPAGLRDLPRP	-0.225	0.603709	0.567657
ALPARFSSFRLP	0.25	0.664132	0.691117
ALPCLSPVLPFL	1.74167	0.719186	0.738666
ALPETKVSRRQS	-1.16667	0.596858	0.756175
ALPFPASTSPLS	0.508333	0.667012	0.735023
ALPGHFCVSFLP	1.175	0.728838	0.775823
ALPIVPDVCFSP	1.225	0.714286	0.642891
ALPLLPPHSLPP	0.416667	0.624687	0.609887
ALPLPAPSSIPS	0.575	0.732614	0.69195
ALPLPLLACSPL	1.625	0.624396	0.629152
ALPLPPPSPPHV	-7.40149e-17	0.668188	NA
ALPLPPPVRPLL	0.725	0.649517	NA
ALPLRFSSPGPS	0.00833333	0.664279	0.654672
ALPLRSNILSVF	1.125	0.377562	0.381488
ALPLSPRTHRCS	-0.483333	0.571429	0.434751
ALPNPLLPPAPP	0.158333	0.593676	0.630503
ALPPGSRPLIPS	0.0833333	0.644746	0.611443
ALPPHPAPPPAA	-0.15	0.848124	NA
ALPPIARPPPRV	-0.075	0.712728	0.754176
ALPPLLLLPASP	1.28333	0.684442	0.697652
ALPPLPPPLSPP	0.1	0.742867	NA
ALPPPIPHPLFL	0.775	0.6879	0.714261
ALPPPLPPPAGP	-0.0333333	0.753446	0.64473
ALPPPPAPPLSP	-0.0666667	0.678228	NA
ALPPPPARAAIL	0.7	0.702118	NA
ALPPPPCLPPLT	0.45	0.673874	NA
ALPPPPPHPSPS	-0.866667	0.703226	0.729967
ALPPPPPPLPLP	0.0333333	0.754592	NA
ALPPPPPPSPLL	0.1	0.617397	0.667471
ALPPPPSRLFPP	-0.225	0.606315	NA
ALPPPPTPPVLP	0.141667	0.681391	NA
ALPPPPVPPTPS	-0.241667	0.630695	NA
ALPPPQFLNLHL	0.4	0.571429	NA
ALPPPRPPPPSP	-1.04167	0.716094	0.66774
ALPPPRPSPGLL	-0.0416667	0.752156	NA
ALPPPSSHPPPL	-0.416667	0.651725	NA
ALPPPSSPPPPL	-0.283333	0.656704	NA
ALPPRPHPPPPY	-1.21667	0.754674	NA
ALPPSFPRPFSF	0.125	0.677264	0.728696
ALPPSPLLPTLP	0.625	0.745977	0.658
ALPRAPSRPPAR	-0.958333	0.699311	0.639709
ALPRFPATSFPT	0.125	0.723932	0.666858
ALPRPPSPFSPL	-0.158333	0.610478	0.721351
ALPSALPPLPPP	0.383333	0.684825	0.762165
ALPSSPPPSPPL	-0.216667	0.666832	NA
ALPTLALPPCRS	0.558333	0.80188	0.658573
ALPYPPRFPHCS	-0.441667	0.658561	0.630965
ALQLLNPSLLKY	0.516667	0.828258	0.74335
ALQVKWRGCLRF	0.1	0.663419	0.803338
ALRAGGRPYSVS	-0.225	0.705714	0.725487
ALRCRPVYHIDG	-0.183333	0.639965	0.67572
ALRFLISCRLLD	1.125	0.626408	0.62604
ALRGESWKSKQG	-1.41667	0.756316	0.571429
ALRGLWFPFSCL	1.09167	0.37753	0.408297
ALRGRTTPPSHT	-1.09167	0.665814	0.787132
ALRGSYTSFALA	0.608333	0.576941	0.67001
ALRGWIRRRFPV	-0.316667	0.650385	0.692495
ALRLLLFISKSP	1.05833	0.610984	0.61279
ALRLLRFPSPPP	-0.0166667	0.593897	0.662577
ALRLLRHTLSSS	0.141667	0.691124	0.71424
ALRLPPPPFSLY	0.25	0.429815	NA
ALRLVAFFWVPG	1.48333	0.416297	0.427721
ALRMVRHCPVNT	0.0333333	0.646601	0.688128
ALRPLLGRDHKV	-0.35	0.650873	0.709618
ALRPYDVQVKFR	-0.5	0.595012	0.648608
ALRRKPRPRYPP	-2	0.657425	0.585084
ALRRWWCRGGRI	-0.666667	0.796382	0.830405
ALRSGGAARVRL	0.175	0.782655	0.772616
ALRSGHALPFGF	0.491667	0.652645	0.682064
ALRSLSHSEARG	-0.608333	0.655383	NA
ALRVAVIANMRV	1.30833	0.576358	0.568354
ALRVGTGTVRFE	0.175	0.747486	0.675942
ALRVHVPPYVPA	0.516667	0.681924	0.67505
ALRVSGAYREHS	-0.616667	0.757499	0.711956
ALSCLVCLFGLL	2.63333	0.506418	0.58329
ALSDPDTVRLYA	-0.0416667	0.712981	0.708399
ALSEAITLPVNP	0.683333	0.613543	0.733833
ALSELSIDISHI	0.858333	0.679077	0.584924
ALSFFGSCCLPF	1.6	0.757863	0.737884
ALSFISYPFPLL	1.43333	0.571429	0.712679
ALSGLARFIVCH	1.35833	0.446167	0.4089
ALSGSFVSWLGG	0.991667	0.732321	0.64648
ALSHGPAPRTRS	-0.891667	0.682341	0.615157
ALSLARVSSPLF	1.125	0.748949	0.664206
ALSLPFERVRDT	-0.225	0.707261	0.676228
ALSLPPRLRTFY	0.0833333	0.628039	0.698531
ALSPAFSPLFLP	1.18333	0.642013	0.693016
ALSPAPGTSLMR	0.225	0.678518	0.701731
ALSPLCFVSPHS	0.841667	NA	0.857143
ALSPLPSPPPPP	-0.283333	0.768488	NA
ALSPPPPAPRAP	-0.475	0.642401	NA
ALSPPPSLRLPF	0.291667	0.740403	0.7372
ALSPPSPTPASA	-0.025	0.728693	0.659126
ALSPSLWCYFPT	0.583333	0.689435	0.730201
ALSRFFSVFLLV	1.99167	0.380938	0.381839
ALSRLLPPRPPV	0.1	0.588613	0.627227
ALSRRPAAGDGP	-0.675	0.65812	0.62361
ALSRSCPSGAFL	0.633333	0.720068	0.73423
ALSSVPPCSLPP	0.608333	0.626276	0.648698
ALSTALVIPLLY	1.925	0.587927	0.588424
ALSTFTGFLRIP	0.9	0.542686	0.556776
ALSVASVAVVPL	2.21667	0.570495	0.550032
ALSVGGGSGSWY	0.3	0.726243	0.745616
ALSVSLFKDGLF	1.13333	0.62723	0.716573
ALTALQTFRITL	1.01667	0.64809	0.628534
ALTFYYRGWSGL	0.158333	0.632646	0.605203
ALTGYYNQYRYE	-1.30833	0.762715	0.728134
ALTLSYAIKLKV	1.09167	0.361551	0.381879
ALTTEHDHKHRT	-1.79167	NA	0.672894
ALTWVGEGLRGS	0.166667	0.718024	0.679474
ALVAAWGGLGGS	1.15833	NA	0.713742
ALVAGGRGRRLW	-0.0166667	0.630161	0.753234
ALVAPAYYWGDV	0.716667	0.703604	0.78705
ALVGEVLWFQLV	1.69167	0.472463	0.469447
ALVGMNVQRRRV	-0.0666667	0.692693	0.717868
ALVLLIPLSLLL	2.89167	0.601622	0.442345
ALVLYVSMSRGY	0.883333	0.71586	0.638921
ALVPESDLGLNF	0.575	0.69554	0.732417
ALVPPDPTPPPP	-0.466667	0.732175	0.665598
ALVQAAPPGRTP	-0.0416667	0.68295	0.689838
ALVQWRVGGCGG	0.5	0.769326	0.649328
ALVRGGYLFFPP	0.783333	0.643824	0.681209
ALVRVVRGIGFC	1.51667	0.653266	0.741454
ALVSRGPCVFGW	0.891667	0.629611	0.693727
ALVTLRRVVDLV	1.4	0.657177	0.544473
ALVWYSLSIIVN	1.625	0.250548	0.160123
ALVYVPACRLVV	1.925	0.403685	0.399763
ALWALSTHHVRK	-0.15	0.738306	0.739022
ALWARSGRVILI	1.10833	0.709391	0.639332
ALWFVLISILCL	2.81667	0.382607	0.372645
ALWGHSWHSSLR	-0.508333	0.701751	0.723569
ALWQADTRSVNN	-0.775	0.571429	0.707972
ALWRAWLRLRIW	0.275	0.206837	0.203294
ALWWRVGCGVGL	1.06667	0.627299	0.686241
ALYISLRELACP	0.858333	0.534814	0.560222
ALYLFHAPRTPP	-0.0416667	0.6474	0.627606
ALYQNWITITRN	-0.333333	0.672111	0.641068
AMAELVCVSLRC	1.475	0.547726	0.524837
AMAMSSGQCFSS	0.466667	0.67644	0.677048
AMFFAFSRSLMS	1.05833	0.620109	0.657129
AMFQLRLLVGSV	1.425	0.475405	0.522272
AMGILSHLTACW	1.175	0.625424	0.692766
AMGIPLLTTHFI	1.375	0.628997	0.719488
AMGSDRPPQSGY	-1.225	0.686145	0.703543
AMGSGLVWAGPA	0.9	0.66318	0.705174
AMLDSPRHLPSA	-0.241667	0.707595	0.649555
AMLLRCRQGDLI	0.475	0.69792	0.65203
AMPLPPPTPPRS	-0.675	0.64576	0.607843
AMRTIFFPAFVS	1.25	0.332466	0.226696
AMSLWFGFFHFV	1.46667	0.542024	0.567281
AMSSVRCRLWPM	0.25	0.736854	0.784723
AMVATAYINPHE	0.183333	0.737891	0.685728
ANAPPTASFSPP	-0.333333	0.67547	0.673471
ANAPQAEHASVL	-0.075	0.714286	0.684211
ANEAAYICKGNG	-0.341667	0.654934	0.709877
ANECYAEDREIR	-1.43333	0.670805	0.708693
ANELQEIYLGET	-0.5	0.68388	0.692381
ANGTLSGSPAPS	-0.266667	0.655924	0.625679
ANHRPCIPPPPR	-1.24167	0.605485	0.708914
ANKIRMKYMRTG	-1.05	0.615842	0.611946
ANKKKKKIKTKH	-2.36667	0.673485	0.840967
ANKNDHNNQRQA	-2.70833	0.725744	0.853144
ANKNNIQRTISL	-0.775	0.729645	0.782755
ANQGRRPWRGMC	-1.46667	0.681174	0.489662
ANQKRTKQQHRR	-3.11667	0.714286	0.728725
ANQPPPPPLPPI	-0.675	0.571429	NA
ANRGYRYGASRV	-1.11667	0.661364	0.637185
ANRLNASYQVSD	-0.816667	0.700949	0.695537
ANRSPLFCVTFG	0.533333	0.714286	0.676594
ANRTIFWGRVRN	-0.766667	0.756147	0.685727
ANSGSRSSRVVG	-0.525	0.571429	0.714286
ANSRPASSTRLR	-1.19167	0.714286	1
ANSRVVSFRLSG	0.125	0.65962	0.726195
ANVRTCCTSVPV	0.633333	0.625912	0.678491
ANYGSCSLGYVL	0.633333	0.696348	0.784005
APAAPLPVVSPD	0.575	0.803699	0.700727
APAAPPPQPHLT	-0.516667	0.622142	NA
APAASPSRPPPI	-0.35	0.691599	NA
APACRLTLVSDF	0.8	0.742467	0.762334
APACVAGGGQRL	0.425	0.623723	0.737767
APAFLSLVSFAS	1.56667	0.685578	0.661319
APAGPPSAPPHR	-0.958333	NA	0.695972
APAHPRPPPPFL	-0.591667	0.77646	NA
APALPLFPNAAG	0.741667	0.671194	NA
APALPRFPACTT	0.316667	0.764409	NA
APAPAPARTPTR	-0.8	0.694886	0.67209
APAPELRRSPTP	-1.08333	0.699599	0.714103
APAPHSPNFPFS	-0.458333	0.692854	0.704226
APAPPHLPPLPR	-0.508333	0.681096	NA
APAPPPGVPPSR	-0.625	0.703434	0.700595
APAPPPHPPLPP	-0.716667	0.665939	NA
APAPPPLPLPLF	0.683333	0.722213	NA
APAPPPPPIRPP	-0.766667	0.645058	NA
APAPPPSPPLPS	-0.45	0.685368	0.673837
APAPPPVSSASL	0.383333	0.67366	0.655596
APAPPTSLPSPL	0.075	0.711415	NA
APAPPVPLHPPH	-0.366667	0.808377	NA
APAPSLPTSGEL	0.0166667	0.635464	0.765995
APAPSPPPLPAA	0.05	0.681457	NA
APAPSPPPPPPD	-1.125	0.536296	0.588527
APAPSPPVPPQL	-0.191667	0.759198	NA
APAPTAPPLSSH	-0.225	0.834359	NA
APAPTLPALPPL	0.675	0.76296	0.726729
APARASPPPPPP	-0.925	0.641605	0.625188
APARPCPLLSTS	0.175	0.588224	0.635765
APARPLFPLPRL	0.2	0.679453	NA
APARPPFPPPPL	-0.458333	0.689905	NA
APARPPVTLSTN	-0.283333	0.680262	0.661513
APARTTPRLPFA	-0.266667	0.674812	0.772712
APASFRVLISAF	1.31667	0.141848	0.130048
APASPSFPLSAP	0.266667	0.690468	0.654556
APASSSAHTPFP	-0.241667	0.70896	0.73616
APATPTNPPVSP	-0.491667	0.707933	NA
APAVPITPPPFP	0.4	0.661266	0.731581
APAWSFFGLDKS	0.0916667	0.712524	0.691823
APCFPHPLPPPR	-0.533333	0.688747	NA
APCLLNTLRPSP	0.116667	0.709013	0.662982
APCPAPLSPPLG	0.375	0.707933	NA
APCPPPPAHPPR	-1.06667	0.806288	NA
APCRSLLADLAL	1.05833	0.71021	0.761258
APCRSPPPDLPQ	-1.01667	0.638303	NA
APCRVPVLGLVF	1.6	0.35102	0.303039
APDLAVWNLGPH	0.0583333	0.688701	0.689276
APDLPHSTNLPR	-0.966667	0.724742	0.758016
APDLSWPPAPLP	-0.166667	0.827581	NA
APDPARPSTRPL	-1.08333	0.69331	0.685157
APDPPGLRGLSP	-0.55	0.708665	0.729752
APDPTIPYSPTP	-0.725	0.736891	0.697353
APDRGWAEGQCS	-1.08333	0.714286	0.740508
APDRLPLSRCPA	-0.366667	0.684893	0.71359
APDRPTPSLSSP	-0.991667	0.709516	0.701971
APEAHYRGCPPH	-1.23333	0.694228	0.668751
APEGGEAQVLPA	-0.0916667	0.682673	0.685745
APEGGGGDEWWG	-1.175	NA	0.704339
APEWGGGDEWWG	-1.21667	0.758908	0.775811
APFAPRRPLPPP	-0.7	0.545716	0.679148
APFLDRSSPRSF	-0.575	0.599007	0.814983
APFLPPSPPAPP	-0.15	0.711516	NA
APFMSLSNTIAR	0.391667	0.658297	0.695206
APFPMVSSLSFL	1.29167	0.734973	0.787756
APFPPHPPPPPS	-1.01667	0.67683	0.737284
APFPPHPPPSSA	-0.666667	0.653049	NA
APFPPPLLPPSP	0.0166667	0.786629	NA
APFPPPPPPPHP	-1.08333	0.748007	NA
APFPSLPYPLSP	0.108333	1	NA
APFRHKANEPGE	-1.60833	0.679708	0.732759
APFRVALPGVCG	1.05	0.636981	0.608315
APFSALFPANSV	0.891667	0.614559	0.823178
APFSPLPSPRPR	-0.85	0.734701	NA
APFSPSPPHVCP	-0.125	0.700063	NA
APFSPTAPPPPP	-0.525	0.689897	NA
APGACWKERWVR	-0.825	0.710477	0.763122
APGGACINIQLM	0.95	0.631394	0.694091
APGGRGAAGPSC	-0.183333	0.70995	0.66968
APGLLPPCLLVV	1.89167	0.435886	NA
APGLPSFRSLFA	0.591667	0.686681	0.664505
APGPAAPGHGYL	-0.108333	0.716327	0.771539
APGPCSAPSCGA	0.266667	0.660731	0.679228
APGPPLLLPPPL	0.583333	0.624426	0.769805
APGPPPLPHPPT	-0.825	0.732427	0.701354
APGSPLDPLTMF	0.325	0.656473	0.650621
APGWNNMALDVD	-0.283333	0.713797	0.742993
APHAPLPPPLAL	0.466667	0.715276	NA
APHAPPPSFPAP	-0.45	0.722581	0.73632
APHASRAPPFPR	-0.933333	0.571429	NA
APHHPPPASRSQ	-1.56667	0.597593	NA
APHHSLSPPLPP	-0.55	0.639808	NA
APHLPGHLTRPP	-0.75	0.625689	0.747173
APHLPPPPSPSV	-0.383333	0.66651	NA
APHNTPLAPSQY	-0.866667	0.699337	NA
APHPARHRPPAS	-1.43333	0.823235	NA
APHPLPPPSPPF	-0.566667	0.671889	NA
APHPPLPPPSPS	-0.866667	0.781162	NA
APHPPPPDPPLP	-1.15833	0.669156	0.72537
APHPPPPFPPPP	-1.08333	0.76756	NA
APHPPPPPSSSS	-1.18333	0.653049	NA
APHPPPVTPHAS	-0.675	0.694622	NA
APHPPRCRRSPC	-1.425	0.74988	NA
APHPPRPSVSSS	-0.941667	0.721363	NA
APHPSPPHPSSA	-1.1	0.747227	NA
APHPSTPIPPPR	-1.04167	0.664004	NA
APHPTPYVRRHC	-1.14167	0.768797	0.711004
APHPYPPTPPAP	-1.06667	0.715485	0.735443
APHRPPTRPRPR	-2.34167	0.645682	NA
APHSRAPPRFPP	-1.21667	0.62373	NA
APHSSPPPPPPS	-1.25	0.630785	NA
APHTSPLSPRPP	-1.03333	0.574917	NA
APHYPTGPTVKI	-0.375	0.66906	0.715774
APILFRICVRRL	1.06667	0.573466	0.508861
APILLFIEPLPP	1.25833	0.560485	0.565694
APIPPSAPLCPP	0.333333	0.655295	NA
APIQPGEDKLKR	-1.35833	0.646726	0.632774
APIQPRAPPRAP	-0.883333	0.681415	0.657403
APIRPPVPPASP	-0.216667	0.6914	0.741543
APIRRPTCLSEV	-0.0333333	0.678215	0.738715
APITPNPLYLNH	-0.258333	0.658058	0.736453
APIWRSLRGLAI	0.625	0.680736	0.428571
APKCRRRNSSGL	-1.36667	0.63963	0.719739
APKLWLPYTCQS	-0.2	0.662641	0.746829
APKPPPHPPPPA	-1.35833	0.505999	NA
APKPPPPPPPLP	-1.05833	0.695327	0.723026
APKVICPHLIRL	0.858333	0.689365	0.670778
APKVYVAAYTPL	0.6	0.658517	0.693856
APKYPIQEWIKL	-0.466667	0.571429	0.615668
APLAPASPPAAR	0.0916667	0.666189	NA
APLCPPLQPPLI	0.725	0.664223	NA
APLFASSASIPL	1.225	0.792103	0.638982
APLFLPPPSLFF	1.2	0.697018	0.6897
APLFLPPPVPPP	0.433333	0.571429	NA
APLFPLTPLAPP	0.758333	0.720508	0.744788
APLFPPLAPLHR	0.308333	0.776808	NA
APLFPPPPARSL	0.0583333	0.484732	NA
APLFPPPPPLPR	-0.291667	0.705641	NA
APLGLSFVSAVI	1.94167	0.854557	0.731023
APLGLSVSSPPT	0.441667	0.754897	NA
APLGPLGPPSET	-0.233333	0.632206	NA
APLHPPLPPPPS	-0.483333	0.671013	NA
APLLAPPPPSRT	-0.233333	0.635141	0.647901
APLLPLCVPPPP	0.858333	0.768772	NA
APLLPPALALTC	1.46667	0.486814	0.522374
APLLPPAPLFPP	0.683333	0.676367	NA
APLLPPPHPFPP	-0.183333	0.694102	NA
APLLPPPPAFVF	1.08333	0.710641	NA
APLLPPPPQLLL	0.775	0.635147	NA
APLLPPPPRRPP	-0.9	0.656704	NA
APLLPPPPSPPL	0.1	0.571429	NA
APLLPPRSPPLP	-0.141667	0.718113	NA
APLLPPVSPPPP	0.133333	0.609569	NA
APLLPSPPRPPL	-0.141667	0.720209	NA
APLLQCPILARP	0.766667	0.592363	0.58293
APLLQPPPPRLL	0.0833333	0.699954	NA
APLLRSRPPPPI	-0.325	0.739848	NA
APLLTPPSTLFS	0.683333	0.685193	NA
APLLTRRLPTAH	-0.15	0.767155	0.802131
APLPADSHPLPP	-0.358333	0.732052	NA
APLPASPPIPSS	0.125	0.747732	0.576169
APLPFAISPPPA	0.641667	0.71363	NA
APLPFPPPPLPP	-0.05	0.583966	NA
APLPHAASSLPA	0.433333	0.694998	0.701443
APLPHPSPPPSP	-0.866667	0.693202	NA
APLPLFSPCPPP	0.358333	0.66702	NA
APLPLPSPPTPH	-0.408333	0.669574	NA
APLPLTAPHLCH	0.466667	0.688386	NA
APLPPHPPPGQQ	-1.21667	0.703295	NA
APLPPLPPLSVS	0.65	0.680294	NA
APLPPLPVPPTL	0.591667	0.634701	NA
APLPPLRPIRSP	-0.325	0.728155	NA
APLPPLRPPPSA	-0.308333	0.656543	0.716873
APLPPLYPPSPP	-0.325	0.601798	0.693878
APLPPPAPSFPT	-0.075	0.662708	NA
APLPPPFSPLPP	0.0166667	0.728543	NA
APLPPPHLAFLH	0.416667	0.685709	NA
APLPPPLLPFSI	0.975	0.771275	NA
APLPPPLLPSSS	0.233333	0.652184	NA
APLPPPPAPFLP	0.233333	0.665706	NA
APLPPPPASVPP	-0.0333333	0.470889	NA
APLPPPPDPPLP	-0.575	0.677635	0.712257
APLPPPPPDFSP	-0.591667	0.571429	NA
APLPPPPPLLPP	0.0333333	0.705355	NA
APLPPPPPRLPA	-0.375	0.655295	NA
APLPPPPPRPPP	-1.10833	0.563	NA
APLPPPPPSSSS	-0.6	0.703539	NA
APLPPPPSPALL	0.383333	0.731228	NA
APLPPPPSRPPR	-1.28333	0.768488	NA
APLPPPRPPPSP	-1.04167	0.714286	0.599103
APLPPPSLPRPP	-0.591667	0.646604	NA
APLPPPSVPPPC	0.025	0.686154	NA
APLPPPTPLPLV	0.591667	0.832754	NA
APLPPRPAPIPP	-0.316667	0.65937	NA
APLPPRPTPPPR	-1.275	0.699938	NA
APLPPRSALVGL	0.725	0.675073	0.676694
APLPPRSPPRPA	-1	0.677837	NA
APLPPSPPFPPP	-0.433333	0.589594	NA
APLPPSPPPLLF	0.466667	0.945132	NA
APLPPSPSVSPR	-0.425	0.718421	NA
APLPPSSLPPPS	-0.216667	NA	0.827232
APLPPTPPPISP	-0.216667	0.662845	NA
APLPPVCPSPSL	0.541667	0.490772	NA
APLPRLPPGPLP	-0.108333	0.62981	NA
APLPRPSLPPLP	-0.141667	0.623299	NA
APLPRRQFPLSP	-0.625	0.679283	0.694902
APLPSPPQPYSA	-0.583333	0.619537	NA
APLPSSLPPISF	0.658333	0.692731	NA
APLPSSPPSSPL	-0.15	0.737749	NA
APLPYPCPPVFV	0.833333	0.570029	NA
APLRAPYPPPPY	-0.775	0.714286	0.716276
APLRPPPLHPPR	-1.03333	0.782111	NA
APLRPPSLPAPG	-0.208333	0.668793	NA
APLRSSCVFLFP	1.03333	0.624839	0.864046
APLSAPPPSPSP	-0.383333	0.718064	NA
APLSCSPPLAPL	0.791667	0.720373	NA
APLSLPPPHPPP	-0.483333	0.677005	NA
APLSLPPPPSPH	-0.416667	0.672529	0.718848
APLSPLLPPFLC	1.25833	0.4534	0.328673
APLSPPALPPPS	-7.40149e-17	0.678179	NA
APLSPPLPPPPS	-0.283333	0.731349	NA
APLSPPPLPAAP	0.216667	0.703055	NA
APLSPPPPRLSA	-0.241667	0.743289	NA
APLSPSAPPPPP	-0.45	0.687198	0.730644
APLSRPLRLPHP	-0.516667	0.676415	0.708084
APLSSPPSLSPP	-0.15	0.722227	NA
APLTHPPPPLYL	-9.25186e-17	0.689781	NA
APLTPSPPRSFP	-0.533333	0.604788	NA
APLTRPPTPVPP	-0.475	0.649343	NA
APLTVLTARSLF	1.14167	0.723918	0.801636
APLTYFKPPTPT	-0.441667	0.584808	0.746464
APLVSPPPPLPP	0.133333	0.595918	NA
APNAGPPTRSHR	-1.56667	0.676741	0.79795
APNGTPPLSLAS	0.0166667	0.634143	0.658353
APNLLPPLSPSL	0.458333	0.635094	NA
APNPPPPPPPLP	-1.025	0.707187	0.749985
APNPYHKPPSLR	-1.5	0.622611	0.779497
APPAAPATPSPR	-0.566667	NA	0.798931
APPAHPARSHTP	-1.11667	0.70369	0.677073
APPALPPLSPFP	0.3	0.640181	0.769596
APPALPRPPRRP	-1.30833	0.782625	NA
APPALTHLLPLP	0.708333	0.622437	NA
APPAPAPPLTSS	-0.0916667	0.752205	NA
APPAPFSPLPPP	-0.15	0.715774	NA
APPAPLPPPLPR	-0.375	0.625983	NA
APPAPLPPRSSS	-0.625	0.597995	NA
APPAPPCFAPFP	0.325	0.655265	NA
APPAPPCRLMSP	-0.125	0.776808	NA
APPAPPGPRYRR	-1.63333	0.658425	NA
APPAPPHPPLRH	-1.09167	0.610827	NA
APPAPPLALPPP	0.15	0.697288	NA
APPAPPLILVLP	1.30833	0.548419	NA
APPAPPLLPPLP	0.316667	0.683451	NA
APPAPPLPAIPL	0.658333	0.648253	0.701901
APPAPPLTFGHV	0.308333	0.712883	NA
APPAPPPPPPLP	-0.583333	0.676664	NA
APPAPPTFPLRS	-0.316667	0.605893	NA
APPAPPTYLAPF	0.166667	0.680378	0.777239
APPAPPVSPPPP	-0.483333	0.647606	NA
APPAPRPPLSLP	-0.308333	0.583966	NA
APPAPRTPPLLP	-0.3	0.715135	NA
APPAPTQTALPP	-0.308333	0.705122	NA
APPARGTGRASL	-0.441667	0.725899	0.749884
APPARLSLPPPD	-0.466667	0.754592	NA
APPARSPLPLPP	-0.308333	0.722139	NA
APPARSPPPPRP	-1.45	0.719794	0.723489
APPARSSPPPRP	-1.38333	0.713709	0.659142
APPARSTPPPRP	-1.375	0.679515	0.743841
APPASFPLPPPP	-0.15	0.673521	NA
APPASSPPPSAS	-0.483333	0.727956	NA
APPAYTPPLPPP	-0.483333	0.662845	NA
APPCILCLFPAC	1.76667	0.698704	0.732801
APPCPPPHPHPP	-1.24167	0.61404	NA
APPDHSPPPCPP	-1.2	0.718385	NA
APPDQPEEGTRA	-1.73333	0.635496	0.630846
APPDSPPLPAPP	-0.675	0.639507	NA
APPDYPPTPAPS	-1.025	0.682918	NA
APPEAPQEPLTL	-0.533333	0.720614	0.733635
APPFLPPLITFP	0.9	0.604073	NA
APPFNPSRLSRP	-1.00833	0.678746	0.772184
APPFPLLPRYGF	0.2	0.699715	NA
APPFPLLSPPPL	0.466667	0.834069	NA
APPFPPPPARSL	-0.391667	0.477985	NA
APPFPSLSSFAP	0.35	0.704691	0.729721
APPFPSPLPPPP	-0.433333	0.669577	NA
APPFRLLPLPSP	0.225	0.760835	0.753821
APPFRTPPSRRP	-1.53333	0.785335	NA
APPFRYLNSVSC	0.0833333	0.636844	0.684156
APPFSPLPPGPP	-0.333333	0.666655	NA
APPFSPPPPPPR	-1.125	NA	0.702294
APPFTPPPPPPR	-1.11667	NA	0.771012
APPGPLFPSFPL	0.483333	0.644449	NA
APPGPNPPSSPS	-1.175	0.811896	NA
APPGPPPPPGVC	-0.291667	0.662845	NA
APPGPSPPPSPH	-1.21667	0.672006	NA
APPGSPLPPPRA	-0.658333	0.686528	NA
APPHAPPPVPSL	-0.166667	0.754592	NA
APPHASPPVLPW	-0.108333	0.691873	NA
APPHIPPPPLSA	-0.141667	0.668682	NA
APPHLPPPLLST	0.0416667	0.616722	NA
APPHLVTYPLCP	0.375	0.612106	0.707165
APPHPGFHLSSP	-0.533333	0.614256	NA
APPHPHLPPHSD	-1.35833	0.660288	NA
APPHPKPPPAGH	-1.39167	0.546041	NA
APPHPLALPPPP	-0.266667	0.742251	NA
APPHPLPPPPAA	-0.433333	0.653049	NA
APPHPPHSALPS	-0.716667	0.74181	NA
APPHPPPATFLS	-0.208333	0.464743	NA
APPHPPPLLLPP	-0.1	0.624573	NA
APPHPPPPLPPP	-1	0.640233	0.632894
APPHPPPRPPLL	-0.791667	0.638165	NA
APPHPPRRLLPP	-1.03333	0.77589	NA
APPHPPTPLPPT	-0.85	0.726983	NA
APPHPTPPLTSP	-0.783333	0.648208	NA
APPHRPPPRPPR	-2.175	0.700831	NA
APPHTPLPPLAP	-0.191667	0.719107	NA
APPILPRGLYSH	-0.0916667	0.689897	NA
APPISPPPPPPR	-0.983333	NA	0.800307
APPLAPPSVPCS	0.375	0.641615	NA
APPLAPPTSLRF	0.133333	0.686922	NA
APPLCAPPHPPA	-0.0916667	0.655052	NA
APPLLPAPGSTI	0.616667	0.667803	NA
APPLLPPHPPGL	-1.0177e-16	0.695356	NA
APPLLPPRPLAP	0.075	0.753385	NA
APPLLPPTLPPR	-0.133333	0.701939	NA
APPLPACSPPLA	0.558333	0.659341	NA
APPLPAPPPPIP	-0.075	0.602731	NA
APPLPARSQSSI	-0.275	0.614685	NA
APPLPFPTPPPS	-0.358333	0.446784	NA
APPLPGSLLPLP	0.65	0.721551	NA
APPLPHSSSGSL	-0.183333	0.717983	0.678652
APPLPLLPSSPL	0.616667	0.714286	NA
APPLPLPPPLPP	0.0333333	0.571429	NA
APPLPLPPPPPP	-0.416667	0.545108	NA
APPLPLSLCEPL	0.733333	0.694444	NA
APPLPLSTPPPL	0.175	0.675314	NA
APPLPLVPPSPP	0.133333	0.714286	NA
APPLPPAPPPFP	-0.216667	0.750843	NA
APPLPPGPALPL	0.416667	0.707401	NA
APPLPPLFPPSP	0.0166667	0.643876	0.710647
APPLPPLGFNPP	-0.108333	0.589018	NA
APPLPPLPPPTL	0.108333	0.706766	NA
APPLPPLSPPPS	-0.283333	0.754301	NA
APPLPPPARLPA	-0.0916667	0.619537	NA
APPLPPPCSAPP	-0.175	0.714286	NA
APPLPPPILLRF	0.666667	0.65426	NA
APPLPPPLPPPL	0.0333333	0.693774	NA
APPLPPPPLDTS	-0.433333	0.737598	0.721287
APPLPPPPLPGL	0.133333	0.668356	NA
APPLPPPSLLPT	0.175	0.755918	NA
APPLPPPSPCPL	-0.00833333	0.706791	NA
APPLPPPSPTPP	-0.725	0.69204	NA
APPLPPPVPTAP	-0.025	0.708234	NA
APPLPPSIPLPL	0.608333	0.709073	NA
APPLPPSPPSAR	-0.691667	0.653462	0.803751
APPLPPTPPVTT	-0.158333	0.576913	NA
APPLPRHLRAPP	-0.75	0.669048	NA
APPLPRPFPPFP	-0.375	0.677116	NA
APPLPRPRSTAL	-0.475	0.637321	NA
APPLPSAPPPPR	-0.758333	0.6458	0.689295
APPLPSPPPRLP	-0.591667	0.666887	NA
APPLPSSPSPLL	0.233333	0.684119	NA
APPLPTHYCPHL	-0.241667	0.681796	1
APPLPTPSLPPP	-0.275	0.715774	NA
APPLPTRPPPSA	-0.683333	0.651673	NA
APPLQLSSPPPS	-0.375	0.782136	0.710039
APPLRAPPLSLP	0.141667	0.580611	NA
APPLRTHTGPPP	-0.991667	0.678759	NA
APPLSLLPAPPA	0.666667	0.7326	NA
APPLSLPFFPRP	0.141667	0.662203	NA
APPLSLPPPGQS	-0.341667	0.741952	NA
APPLSLPPRLFL	0.675	0.714286	0.665028
APPLSPSFIPPP	0.141667	0.747312	NA
APPLSSPPPRPL	-0.525	0.682237	NA
APPLTLPPYPPP	-0.316667	0.684833	NA
APPLTSPPHPPP	-0.858333	0.743821	NA
APPNPPPALPPL	-0.291667	0.662845	NA
APPPAAPALSPR	-0.191667	0.650078	0.785844
APPPAFLPPPPA	0.0666667	0.694371	0.762712
APPPALHPPPPH	-0.85	0.649372	0.726448
APPPALLPPLFP	0.683333	0.653049	NA
APPPALPPPRPL	-0.375	0.738611	NA
APPPALPPSSPS	-0.383333	0.643185	NA
APPPANCPPPPP	-0.85	0.665186	NA
APPPAPPLHPPS	-0.65	0.754853	0.723206
APPPAPPPISPS	-0.391667	0.619036	NA
APPPAPPPPPQT	-1.11667	0.668661	0.656018
APPPAPPPPVPS	-0.483333	0.673121	NA
APPPAPPRSGPL	-0.658333	0.631231	NA
APPPAPSPPIPP	-0.458333	0.561339	NA
APPPAPSPPLAP	-0.233333	0.670368	0.709035
APPPAPYPNYYS	-1.05	0.537842	NA
APPPAPYRPPSC	-0.841667	0.689897	NA
APPPARLLPPPS	-0.308333	0.622437	NA
APPPARSPLTPL	-0.233333	0.638643	NA
APPPASALPPSP	-0.166667	0.708772	NA
APPPATRPSPCY	-0.766667	0.626895	NA
APPPAYCPPPPP	-0.666667	0.697637	0.728384
APPPAYGPPPPP	-0.908333	0.722936	0.661338
APPPDPWTSPRP	-1.51667	0.82267	NA
APPPDSHPPPPL	-1.09167	NA	0.740314
APPPESHPPPPL	-1.09167	NA	0.7357
APPPFLCSPFVA	1.04167	0.691707	0.704707
APPPFPPPSPPL	-0.433333	0.705247	NA
APPPFRAPPGFR	-0.683333	0.910887	0.779165
APPPFRLPAPSL	0.0583333	0.645148	NA
APPPFSPAHLPH	-0.416667	0.667576	NA
APPPFSPPPPSA	-0.533333	0.691717	NA
APPPGCLPRPAS	-0.316667	0.742867	NA
APPPGHPPLVPN	-0.575	0.767429	NA
APPPGPGSAPPP	-0.766667	0.622221	NA
APPPGSTFVSCE	0.025	0.705924	0.642092
APPPHCPQPPPP	-1.26667	0.698291	NA
APPPHPPAAPDS	-0.975	0.682537	NA
APPPHPPSPSLP	-0.866667	0.638643	NA
APPPHPRHPTHS	-1.81667	0.714286	0.840035
APPPIPPPPPSR	-0.983333	0.714286	NA
APPPIVPPPSPP	-0.258333	0.734169	NA
APPPLAPAPPAF	0.35	0.690645	NA
APPPLAVSPTSP	0.108333	0.676936	NA
APPPLCCPPLAP	0.55	0.664853	0.805728
APPPLDSFPFIT	0.358333	0.70592	NA
APPPLFLIVLHL	1.70833	0.411413	0.437527
APPPLLPLRPFR	-0.0833333	0.680056	0.53187
APPPLLPPPIPL	0.541667	0.663927	NA
APPPLNTFPPLP	-0.133333	0.694635	NA
APPPLPASHPSP	-0.583333	0.739454	NA
APPPLPHPPAAS	-0.366667	0.590837	NA
APPPLPLPPFSP	0.0166667	0.796655	NA
APPPLPLPPPAP	-0.133333	0.682085	0.728771
APPPLPPAPPLP	-0.133333	0.654292	NA
APPPLPPARSPP	-0.758333	0.650122	0.65809
APPPLPPFPPHP	-0.633333	0.638643	NA
APPPLPPIRPYP	-0.575	0.739189	NA
APPPLPPLPPSP	-0.35	0.865556	0.587742
APPPLPPPLSRP	-0.591667	0.727613	NA
APPPLPPPPPSP	-0.8	0.684269	NA
APPPLPPPSHYP	-0.908333	0.729515	NA
APPPLPPPTLPT	-0.266667	0.727343	0.785707
APPPLPPQPPPP	-1.025	0.638303	NA
APPPLPPRPPPP	-1.10833	0.749405	NA
APPPLPPSPLSS	-0.216667	0.668978	NA
APPPLPPSSPPL	-0.283333	0.831965	NA
APPPLPPTPPPL	-0.341667	0.699486	0.703862
APPPLPPVRPPV	-0.141667	0.705767	NA
APPPLPSLPPSP	-0.283333	0.688553	0.713085
APPPLPSPRPAA	-0.475	0.726976	0.670135
APPPLPSPSPPP	-0.733333	0.599455	NA
APPPLQPPPSRP	-1.2	0.861861	NA
APPPLRSPPRSF	-0.85	0.766917	NA
APPPLSLPPVPL	0.583333	0.690902	NA
APPPLTPPHLSP	-0.408333	0.771605	NA
APPPMPLPLIPL	0.833333	0.604243	0.660979
APPPMSPLLRPA	-0.0166667	0.657314	NA
APPPNPPRPSSR	-1.825	0.776362	0.730961
APPPNSLPPPPP	-0.958333	0.704204	0.735146
APPPPAHPPLYP	-0.691667	0.574086	NA
APPPPAIPRRRT	-1.175	0.744099	NA
APPPPAPLLLLP	0.766667	0.756273	NA
APPPPAPPPLRP	-0.825	0.758803	0.688238
APPPPAPTTSVP	-0.333333	0.714286	NA
APPPPARDLPPR	-1.225	0.708498	0.732609
APPPPASSLPPP	-0.45	0.638643	NA
APPPPASTPASS	-0.475	0.694676	NA
APPPPAVPHYRP	-0.9	0.658406	0.675904
APPPPFCHAPTS	-0.316667	0.636024	0.637191
APPPPGPLPPPS	-0.7	0.716004	0.68
APPPPHHRPPSS	-1.69167	0.642951	NA
APPPPHPALPVP	-0.233333	0.739802	NA
APPPPHPPPHTR	-1.75	0.62981	NA
APPPPHPPPVPR	-1.20833	0.797656	NA
APPPPHPRSPLS	-1.10833	0.746461	NA
APPPPHPRTPKP	-1.80833	0.644297	0.741736
APPPPHSSHPPP	-1.45	0.694262	0.732115
APPPPHTSPSPT	-1.16667	0.730466	NA
APPPPIPPPLVP	0.125	0.688501	NA
APPPPIPRPPHA	-0.9	0.720537	NA
APPPPLAIPHPT	-0.133333	0.718472	NA
APPPPLLPHPTP	-0.475	0.755483	0.715699
APPPPLLPPSLR	-0.141667	0.653049	NA
APPPPLLPSPSP	-0.283333	0.736059	NA
APPPPLPAPQLR	-0.533333	0.619365	0.617795
APPPPLPPPLPP	-0.416667	0.532647	NA
APPPPLPPPPPF	-0.5	0.653049	NA
APPPPLPPPPPP	-0.866667	0.54644	NA
APPPPLPPPPSP	-0.8	0.623459	0.753782
APPPPLPPPSPF	-0.433333	0.745941	NA
APPPPLPPPTPP	-0.791667	0.592107	NA
APPPPLRVPPPP	-0.625	0.669642	NA
APPPPLSLPPPA	-0.0666667	0.664976	NA
APPPPLSPHSPP	-0.866667	0.705107	NA
APPPPLSPPPRP	-1.04167	0.699789	NA
APPPPNPPPPPA	-1.19167	0.739238	NA
APPPPPALPEYQ	-0.875	0.718319	0.651668
APPPPPDHPFPP	-1.24167	0.634961	0.747918
APPPPPFCPLPA	0.125	0.612528	NA
APPPPPFPPPCA	-0.325	0.658852	0.728204
APPPPPFPSSPP	-0.816667	0.737032	NA
APPPPPHLPSPP	-0.933333	0.619537	NA
APPPPPIPAPPP	-0.525	0.686628	0.740602
APPPPPLAAPPS	-0.233333	0.666655	NA
APPPPPLHATPL	-0.191667	0.730165	NA
APPPPPLPPAYL	-0.108333	0.697949	NA
APPPPPLPPPHP	-1	0.654739	NA
APPPPPLPPPPL	-0.416667	0.593023	NA
APPPPPLPPSPL	-0.35	0.632206	NA
APPPPPLPPSPR	-1.04167	0.691509	NA
APPPPPLSPPSP	-0.733333	0.696742	NA
APPPPPLSRTST	-0.825	0.862516	NA
APPPPPLTHSPS	-0.791667	0.539027	NA
APPPPPNLASHP	-0.808333	0.714286	NA
APPPPPPALPSL	-0.0666667	0.62631	NA
APPPPPPAPPLP	-0.583333	0.571429	0.611097
APPPPPPAPQPP	-1.19167	0.571429	0.665795
APPPPPPAPYPF	-0.641667	0.762503	NA
APPPPPPARCPS	-0.866667	0.627555	NA
APPPPPPASLLP	-0.0666667	0.787258	NA
APPPPPPCFFPP	-0.241667	0.653049	NA
APPPPPPDPPLP	-1.025	0.676652	0.692422
APPPPPPFCLAP	0.125	0.728714	NA
APPPPPPFPPLP	-0.5	0.618695	0.750138
APPPPPPHLPSL	-0.483333	0.586359	NA
APPPPPPHPPHL	-1.13333	0.671889	NA
APPPPPPHPSHP	-1.51667	0.66209	NA
APPPPPPLLLSF	0.466667	0.599455	0.653349
APPPPPPLRFIF	0.133333	0.618643	NA
APPPPPPPALSS	-0.45	0.690615	NA
APPPPPPPAPFP	-0.666667	0.782625	NA
APPPPPPPAVVA	0.216667	0.597395	NA
APPPPPPPCAPS	-0.625	0.686857	0.62663
APPPPPPPHLLP	-0.55	0.658217	NA
APPPPPPPLPPA	-0.583333	0.709486	NA
APPPPPPPPCSP	-0.908333	0.599295	NA
APPPPPPPPFPA	-0.666667	0.604073	NA
APPPPPPPPLPL	-0.416667	0.604073	NA
APPPPPPPPPPL	-0.866667	0.675543	NA
APPPPPPPPPPP	-1.31667	0.66994	0.5906
APPPPPPPPRLP	-1.10833	0.638643	NA
APPPPPPPPRPA	-1.275	NA	0.660999
APPPPPPPPRPL	-1.10833	0.613353	0.671037
APPPPPPPPSFP	-0.883333	0.726239	0.64799
APPPPPPPPSPP	-1.25	0.652364	NA
APPPPPPPRLTF	-0.666667	0.749042	0.641528
APPPPPPPSALP	-0.516667	0.662905	NA
APPPPPPPSSSL	-0.666667	0.624573	NA
APPPPPPPSSSS	-1.05	0.68163	NA
APPPPPPPSVDP	-0.925	NA	0.770699
APPPPPPRALNL	-0.533333	0.643629	NA
APPPPPPRGPPR	-1.7	0.622437	NA
APPPPPPRPDPP	-1.71667	0.559569	NA
APPPPPPRPLTP	-1.03333	0.650624	NA
APPPPPPRPPLA	-0.825	0.644143	NA
APPPPPPSPLAP	-0.516667	0.764826	NA
APPPPPPSPPLH	-0.933333	0.647606	NA
APPPPPPSPRVP	-1.00833	0.676461	0.74313
APPPPPPSYPAH	-1.075	0.822206	NA
APPPPPRISAWL	-0.191667	0.75317	0.736826
APPPPPRPFPPP	-1.19167	0.576587	NA
APPPPPRPPSAH	-1.34167	0.606315	NA
APPPPPSLPLPP	-0.35	0.671889	NA
APPPPPSPPLSP	-0.733333	0.619537	NA
APPPPPSPRRPL	-1.28333	0.717427	0.698801
APPPPPSRLFPP	-0.675	0.691528	0.652183
APPPPPSTPRSH	-1.48333	0.638643	NA
APPPPPTPPPCL	-0.45	0.749791	NA
APPPPPTSPPPY	-1.15	0.659507	NA
APPPPPVHPSSP	-0.833333	0.726091	0.742177
APPPPPVPLPPP	-0.383333	0.739482	0.705412
APPPPPVSPAAL	0.25	0.694994	NA
APPPPQSRASSP	-1.23333	0.734229	0.741553
APPPPRAPTPPP	-1.2	0.688704	0.703865
APPPPRPLLPSL	-0.141667	0.689793	0.755703
APPPPRPLPPLP	-0.658333	0.675258	NA
APPPPRPPPARL	-1.06667	0.714286	NA
APPPPRPPSQPS	-1.58333	0.666671	NA
APPPPRPPYPIP	-1.025	0.739641	NA
APPPPSCRHSPL	-0.766667	0.75918	NA
APPPPSLPVPST	-0.175	0.728431	0.750247
APPPPSPAPSLR	-0.691667	0.70748	NA
APPPPSPDSNLF	-0.683333	0.751112	NA
APPPPSPPLSPI	-0.225	0.74093	NA
APPPPSPPSLAS	-0.383333	0.788406	0.683616
APPPPSPRFPSP	-1.05833	0.649294	NA
APPPPSPSPCLA	-0.108333	0.6728	NA
APPPPSRLPPPP	-1.04167	0.709908	NA
APPPPSRPPPAL	-0.758333	0.715619	NA
APPPPSRPYFAP	-0.816667	0.662845	NA
APPPPSSPPALL	-7.40149e-17	0.764074	NA
APPPPSSPPASP	-0.833333	0.696927	NA
APPPPTLPSCLS	0.133333	0.642546	NA
APPPPTPLPPPP	-0.791667	0.680877	NA
APPPPTPPLSPP	-0.725	0.660934	NA
APPPPTPPPPPA	-0.958333	0.687227	0.71364
APPPPTPSTRTS	-1.2	0.737178	NA
APPPPTPTPPYR	-1.38333	0.714286	NA
APPPPTSPPPHP	-1.30833	0.748497	NA
APPPPVAEAARG	-0.283333	0.689257	0.644748
APPPPVLPPRPP	-0.625	0.722939	NA
APPPPVPPPSPP	-0.766667	0.571429	NA
APPPPYPPCIPL	0.00833333	0.722042	NA
APPPRAISPLLP	0.2	0.729072	NA
APPPRATLPRPP	-0.991667	0.634305	0.712619
APPPRDPLPLPR	-1.05833	0.683577	NA
APPPREAATSIA	-0.216667	0.725013	0.673542
APPPRHLLSPRH	-1.1	0.704504	NA
APPPRLAPTLSS	-0.166667	0.785348	0.765528
APPPRPLKLFPP	-0.483333	0.591654	0.630548
APPPRPLPSSNG	-1.03333	0.845032	NA
APPPRPPHLSPP	-1.175	0.702274	NA
APPPRPPPLPTR	-1.275	0.653049	NA
APPPRPPPPPQL	-1.26667	0.692417	0.648072
APPPRRPPPAPF	-1.15	0.641039	NA
APPPRSFHRFPC	-0.791667	0.724921	NA
APPPRSPPPPPL	-1.04167	0.67486	0.684392
APPPRSPPPPRP	-1.73333	NA	0.737743
APPPRSPPPTPH	-1.55	0.704639	0.687344
APPPRSPVCLPL	0.233333	0.838624	NA
APPPSLHCLRLP	0.0666667	0.774631	0.674733
APPPSLPPPLPL	0.1	0.671889	NA
APPPSLPPSFPS	-0.3	0.611873	NA
APPPSPAPPPPP	-0.966667	0.73256	NA
APPPSPLPLPSL	0.166667	0.632394	0.745899
APPPSPPALVLP	0.416667	0.659232	0.622403
APPPSPPPPLPP	-0.8	0.528901	NA
APPPSPPPPPFP	-0.883333	0.624783	0.715093
APPPSPPPPSTT	-1.03333	0.684833	NA
APPPSPPQPLPP	-0.958333	0.598601	NA
APPPSPPSPPPP	-1.18333	0.653049	NA
APPPSPPTVLPI	0.266667	0.708271	NA
APPPSPSPPPPL	-0.733333	0.683988	0.73928
APPPSRPPPAPR	-1.45	0.763816	NA
APPPSSLPPPPC	-0.391667	0.682901	NA
APPPSSPPAPPR	-1.14167	0.594473	NA
APPPSSPPPFPR	-1.05833	0.662845	NA
APPPSSSPPPSP	-1.05	0.662845	NA
APPPSVCPRFPI	0.208333	0.804079	0.786989
APPPTDPPQPPL	-1.10833	0.691932	NA
APPPTPLPPPPP	-0.791667	0.597841	NA
APPPTQPPARPP	-1.35833	0.781213	NA
APPPTSHPSAPP	-0.958333	0.584999	NA
APPPTSQHSGPP	-1.3	0.641788	NA
APPPVAPAPGSA	0.183333	0.701007	0.717787
APPPVFLPPPPP	-0.0166667	0.75056	0.806069
APPPVLPPPLPP	0.0666667	0.673149	NA
APPPVPPPALPL	0.35	0.694499	NA
APPPVPPPPSPL	-0.316667	0.717257	NA
APPQFPLTPPPP	-0.583333	0.655391	0.63947
APPQHLPPPSLS	-0.575	0.620636	NA
APPQPPPRHSPP	-1.78333	0.655295	NA
APPQSFLPRPPH	-0.966667	0.746952	NA
APPQSPPLLLVL	0.875	0.535782	NA
APPRFRPLPLRA	-0.491667	0.581413	NA
APPRHVPLPPLT	-0.233333	0.642388	NA
APPRLPLLSCSQ	0.108333	0.410945	NA
APPRLPPPPPPP	-1.10833	0.691722	NA
APPRLPTPPPLR	-0.825	0.784928	NA
APPRLRSPHGLF	-0.5	0.800796	NA
APPRLSPLPPPP	-0.591667	0.680271	0.689393
APPRLTTLSMNL	0.141667	0.690342	0.700665
APPRLVPSPPVP	-0.075	0.714286	NA
APPRPCFSALTL	0.475	0.672293	0.780175
APPRPHTPLPRP	-1.40833	0.79945	0.70098
APPRPHTPPQLA	-1.04167	0.692248	NA
APPRPICCALNS	0.275	0.649998	NA
APPRPLQPRPRP	-1.75	0.647545	NA
APPRPPALPPLP	-0.375	0.688791	NA
APPRPPAPPLLP	-0.375	0.686528	NA
APPRPPCLPLTP	-0.241667	0.722537	NA
APPRPPHAPFSL	-0.525	0.695306	NA
APPRPPHGPLPY	-1.11667	0.626494	NA
APPRPPPFPLSC	-0.333333	0.74303	NA
APPRPPPPSPIP	-0.983333	0.766335	0.686398
APPRPPPPSPPF	-1.125	0.859777	NA
APPRPPPRPHPP	-1.93333	0.525899	0.615298
APPRPPPRPLPP	-1.35	0.686154	NA
APPRPPPSPTPL	-0.966667	0.759803	NA
APPRPPPVPPPP	-1.075	0.657866	NA
APPRPPSPPPPP	-1.49167	0.712064	NA
APPRPPSPPSFL	-0.608333	0.673329	NA
APPRPPTLHRPH	-1.54167	0.714728	0.726802
APPRPSPPPSRP	-1.66667	0.675077	NA
APPRPTRSHSAL	-0.991667	0.626343	0.686997
APPRPTVPPGSR	-1.075	0.670303	NA
APPRSLSPPLLS	-0.00833333	0.356219	NA
APPRSPLFSSLF	0.275	0.645045	0.63053
APPRSPRSLPPL	-0.766667	0.667641	0.649275
APPRSRPPPSLQ	-1.375	0.706783	NA
APPRVHPCHPPC	-0.658333	0.667631	NA
APPSAPLPPLPL	0.383333	0.757875	NA
APPSCPPPPSRS	-1.01667	0.730705	NA
APPSDPPPSPPP	-1.34167	0.630002	NA
APPSFLPLPLPS	0.533333	0.714286	NA
APPSFPPLLLLS	0.983333	0.479573	NA
APPSHLGSLDPL	-0.025	0.692397	NA
APPSHYHSQGHN	-1.775	0.708325	NA
APPSLPFPPPHP	-0.566667	0.673674	NA
APPSLPPLPPRF	-0.225	0.728361	NA
APPSLPPLPSPS	-0.216667	0.706597	NA
APPSLPPPSATA	-0.0916667	0.67774	NA
APPSLSPAPAPP	-0.166667	0.771388	NA
APPSPALPLPPY	-0.0416667	0.714286	NA
APPSPASPPSSP	-0.766667	0.72498	NA
APPSPFLPPRAP	-0.391667	0.703869	NA
[truncated: 48,937 more rows]
