# Supplementary material for: Orphan quality control by an SCF ubiquitin ligase directed to pervasive C-degrons
Source: Nat Commun. 2023 Dec 15;14:8363. doi: 10.1038/s41467-023-44096-z (PMC10724198; doi:10.1038/s41467-023-44096-z)
Supplement: Supplementary file 5 — Supplementary Data 2 [file 41467_2023_44096_MOESM5_ESM.xlsx]

## Sheet: Supplementary Data 2
Supplementary Data 2
Targeted SGA screens for UPS factors involved in turnover of tFT-ΦN constructs
Screens with tFT-IN1, tFT-IN2, tFT-LN1, tFT-LN3, tFT-VN1, tFT-VN2, tFT-VN3 and tFT-X12s constructs
Log2 fold changes in sfGFP intensity and mCherry/sfGFP ratios, and corresponding p-values (in a two-sided t-test, adjusted for multiple testing using the method of Benjamini-Hochberg), between each UPS mutant and a wild type control
NA, failed crosses or colonies lost during repinning of the ordered colony arrays
	tFT-IN1				tFT-IN2				tFT-LN1				tFT-LN3				tFT-VN1				tFT-VN2				tFT-VN3				tFT-X12s
Knockout	log2FC_sfGFP	p-value_sfGFP	log2FC_ratio	p-value_ratio	log2FC_sfGFP	p-value_sfGFP	log2FC_ratio	p-value_ratio	log2FC_sfGFP	p-value_sfGFP	log2FC_ratio	p-value_ratio	log2FC_sfGFP	p-value_sfGFP	log2FC_ratio	p-value_ratio	log2FC_sfGFP	p-value_sfGFP	log2FC_ratio	p-value_ratio	log2FC_sfGFP	p-value_sfGFP	log2FC_ratio	p-value_ratio	log2FC_sfGFP	p-value_sfGFP	log2FC_ratio	p-value_ratio	log2FC_sfGFP	p-value_sfGFP	log2FC_ratio	p-value_ratio
ALY1	-0.00526666	0.919204	-0.18853	0.474965	-0.020687	0.679018	-0.234876	0.000139236	-0.0275709	0.765465	0.235553	0.0305117	-0.0880151	0.0764798	0.0749462	0.392653	-0.187698	0.0506614	-0.068738	0.463648	0.175805	0.0456095	-0.101034	0.263734	-0.0469271	0.172084	-0.279993	0.0575423	-0.170407	0.147491	-0.049505	0.480279
ALY2	-0.0402883	0.106777	-0.0011852	0.98836	-0.00445698	0.898566	-0.0397948	0.322666	-0.0492409	0.310604	-0.0336249	0.910188	-0.0484037	0.120099	0.202489	0.20374	0.0498645	0.58565	0.0176021	0.899264	-0.0571285	0.341332	0.0388136	0.787832	-0.0294153	0.257971	-0.0993195	0.629508	0.0105628	0.549825	-0.0428749	0.664518
AMA1	0.0792788	0.0354107	-0.168926	0.203841	0.403574	0.242257	-0.116619	0.261249	0.220506	0.0990653	-0.107445	0.738344	0.327172	0.0438896	0.0119694	0.922502	0.0978347	0.127413	-0.231517	0.130444	-0.0727741	0.263328	0.0502628	0.421725	0.332075	0.118042	-0.0331191	0.645542	0.0832797	0.483537	-0.0664111	0.398137
AMN1	-0.00369209	0.86265	-0.0209557	0.98836	0.0319278	0.578799	-0.25691	0.0633648	0.0728631	0.0381041	-0.458151	0.197057	0.0788033	0.125191	-0.233417	0.176052	-0.207495	0.0216683	-0.231541	0.130444	-0.0634877	0.361745	-0.305464	0.119384	0.199294	0.313705	-0.139627	0.336807	-0.0960171	0.245204	-0.049262	0.418661
ART10	-0.033861	0.0444242	-0.262218	0.170195	0.0425912	0.401663	-0.193764	0.0383078	0.152583	0.143574	-0.318688	0.197057	0.245224	0.110557	-0.177035	0.148498	-0.109267	0.0460611	-0.494524	0.194128	-0.0537265	0.532269	-0.113742	0.424103	0.0986075	0.110356	-0.425117	0.101154	-0.208903	0.147491	-0.0276345	0.487395
ART5	-0.0812224	0.0280462	-0.0370658	0.831585	-0.122753	0.0126676	-0.101135	0.153424	0.123746	0.130376	-0.0300826	0.793418	-0.348863	0.0106551	-0.118109	0.392653	-0.110183	0.157079	-0.269527	0.143755	0.0721997	0.0512107	-0.145229	0.609852	NA	NA	NA	NA	-0.0517714	0.311499	-0.0308606	0.487395
ASI1	-0.15934	0.0816836	-0.0176887	0.847849	-0.0364242	0.340429	-0.236507	0.0625951	-0.00247953	0.919436	-0.108158	0.562667	0.219446	0.0589454	-0.224792	0.0293793	-0.00185528	0.98595	-0.31813	0.354221	-0.154317	0.443958	0.0319309	0.69011	-0.22451	0.4041	-0.0863341	0.587961	-0.33161	0.0759003	-0.0491584	0.0398238
ASI3	0.131382	0.0221043	0.261634	0.236532	0.0124884	0.435972	-0.0688591	0.409133	0.218373	0.0590869	-0.0312667	0.745192	0.0765677	0.251079	0.0889158	0.296734	0.00212506	0.971188	-0.0153158	0.75439	0.43802	0.0116906	-0.103957	0.351135	0.0301852	0.388204	-0.103659	0.534556	0.0171621	0.760693	0.0378423	0.536481
ASR1	-0.0792509	0.0126613	0.0816668	0.424533	-0.187281	0.0088297	-0.188559	0.0342663	-0.128583	0.0884962	-0.0878121	0.645548	-0.0666498	0.0459241	-0.111643	0.272141	-0.0117334	0.825942	-0.156852	0.146693	0.793374	0.110319	-0.321288	0.202342	0.0156804	0.33853	-0.252139	0.204572	0.115992	0.504582	-0.185893	0.0160968
ATG12	-0.0123231	0.895829	-0.421128	0.284498	0.190502	0.0643718	-0.327266	0.0383078	0.210333	0.0651297	-0.342224	0.228699	0.268821	0.109928	-0.25297	0.2016	NA	NA	NA	NA	0.194965	0.126856	-0.283522	0.279018	NA	NA	NA	NA	0.0237001	0.740456	0.0176707	0.783491
ATG8	0.0509311	0.255981	-0.235541	0.293035	0.763938	0.435972	1.08059	0.529643	0.389525	0.0410197	-0.126576	0.277304	0.0212365	0.72986	-0.252403	0.272141	0.108429	0.157079	-0.225458	0.155765	0.173715	0.289042	-0.467523	0.424103	1.09985	0	-0.157289	0	0.219685	0.138549	0.060328	0.785566
BLM10	-0.0673794	0.0816836	0.424098	0.0304737	-0.0263947	0.309644	0.0174056	0.846107	0.322793	0.0518697	0.20905	0.299971	-0.00780868	0.196482	-0.0161869	0.881783	-0.0104903	0.577469	-0.271142	0.237661	-0.0279669	0.581787	-0.20085	0.0410282	-0.0835056	0.170122	-0.267234	0.0302486	0.0561479	0.0268306	0.0770303	0.357851
BRE1	-1.0503	0.00113524	1.55302	0.00504026	-0.759652	0.000791915	1.2546	0.00236576	-0.672244	0.00382491	1.50726	0.00922256	-0.658456	0.00352369	1.28767	0.00274865	-1.15764	0.000495605	1.62577	0.00461094	-0.881719	0.000309815	1.1953	0.0055637	-0.892514	0.00426501	1.47059	0.000579729	-0.915378	0.0406849	0.220035	0.0472931
BSD2	0.0182156	0.233596	-0.102282	0.277705	0.126395	0.331941	-0.262884	0.0913041	-0.0946867	0.473679	-0.223585	0.609678	0.0473847	0.0783144	0.0297508	0.667435	-0.0850441	0.0358943	-0.0136133	0.835648	-0.0134274	0.766479	-0.486286	0.235282	0.00954398	0.728513	-0.0209368	0.836842	0.00813171	0.762211	-0.0861004	0.0357887
BUL1	-0.47189	0.00141941	-0.594021	0.0843488	-0.580212	9.12661e-05	-0.344755	0.0625951	-0.435861	0.0109001	-0.278795	0.228699	-0.587916	0.000451772	0.0472426	0.788977	-0.848409	0.00701122	-0.844029	0.146693	-0.904035	0.054108	-1.23172	0.0346588	-0.592853	0.0191142	-0.932781	0.10636	-0.738915	0.00700334	-0.0802004	0.0272131
BUL2	0.0885722	0.0575328	0.112371	0.12063	0.0177633	0.475107	0.0523906	0.225161	0.0516819	0.619241	-0.0270921	0.910188	0.0635359	0.0683445	0.061201	0.389788	0.0288733	0.372667	-0.106175	0.481237	0.591958	0.0032029	0.00175493	0.978368	0.140149	0.164449	0.0971388	0.330283	-0.0816062	0.365306	-0.017906	0.61423
CDH1	-0.0928475	0.169121	1.21815	0.0290039	-0.275841	0.0236095	0.965859	0.0226846	-0.514502	0.0328597	1.27348	0.0844073	-0.174922	0.00934111	1.07152	0.0293793	0.0956019	0	1.19602	0	-0.0177554	0.842638	1.09972	0.0583013	NA	NA	NA	NA	-0.220672	0.300939	0.139197	0.682677
CIS1	0.0591886	0.0698883	0.0477031	0.676171	0.230931	0.0674866	-0.153918	0.13502	0.33345	0.075285	0.52898	0.302201	-0.121694	0.0877949	0.321847	0.103228	0.0327613	0.686314	0.0633945	0.637383	0.109612	0.134671	0.394122	0.0986141	0.144196	0.235472	0.273447	0.246705	0.00655264	0.911527	0.191341	0.178256
COS111	-0.0276286	0.273132	0.0339356	0.90599	0.189587	0.0126676	-0.108228	0.0383078	0.348412	0.0381041	-0.0786144	0.531074	0.0144391	0.928922	8.30153e-05	0.999558	-0.35845	0.00574213	-0.239783	0.1938	0.075871	0.309866	-0.189569	0.0587583	NA	NA	NA	NA	-0.021646	0.777192	-0.0023541	0.964203
CRT10	0.00781504	0.789132	-0.101242	0.222686	0.037128	0.319731	-0.0388164	0.337542	-0.0439941	0.310604	-0.104082	0.320109	0.0627675	0.0438896	-0.06735	0.584189	-0.0463664	0.368775	-0.174718	0.146693	0.420484	0.0196149	-0.193646	0.0138507	0.148953	0.123678	-0.324448	0.0464869	-0.114936	0.0504117	-0.0218226	0.502005
CSR2	0.0644153	0.0560745	-0.00290045	0.98836	0.125851	0.0500263	-0.134151	0.0711923	0.298083	0.0197511	0.124403	0.562667	0.0167141	0.648532	0.0239057	0.785306	0.119068	0.157079	-0.109352	0.175902	0.656059	0.0109909	-0.0448106	0.741902	-0.0461314	0.33853	-0.049463	0.696769	-0.0127862	0.787214	0.00653069	0.942298
CUL3	-0.0844593	0.0474259	-0.0256549	0.468323	-0.0289846	0.218126	-0.365598	0.0912651	0.149062	0.108569	-0.321326	0.320109	-0.0657123	0.112973	-0.148043	0.238581	-0.279906	0.03941	-0.31855	0.145409	-0.1522	0.363966	-0.341786	0.409739	-0.2279	0.336035	-0.261129	0.215308	-0.180721	0.612897	0.0364065	0.269554
CWC24	-0.173152	0.470308	0.915319	0.236976	-0.0207058	0.458186	-0.387533	0.174082	-0.129527	0.473679	0.160241	0.228699	-0.254396	0.0495553	0.0993791	0.477507	-0.0816524	0.00999044	-0.0594722	0.815068	-0.141783	0.289128	-0.0600467	0.424103	-0.238898	0.236919	0.173082	0.514597	-0.417844	0.189165	0.148784	0.418661
DAS1	0.0938055	0.0221043	0.439304	0.0245984	2.79838	9.12661e-05	4.88563	5.63724e-07	2.63637	4.71033e-05	5.66849	7.96789e-07	2.71438	3.44213e-05	4.92957	5.57681e-07	0.972273	0.00379918	2.85344	7.01527e-05	2.38117	0.00284439	5.11124	8.82076e-07	0.460554	0.00233688	0.582818	0.014489	0.0246675	0.300939	-0.071442	0.00848068
DDI1	0.0821853	0.0613694	-0.44858	0.0606275	0.0393414	0.304703	-0.225848	0.0929325	0.272139	0.120593	0.112711	0.592686	0.167094	0.116509	-0.112431	0.351769	-0.026967	0.58565	-0.331899	0.0398421	0.205531	0.0776692	-0.0628959	0.641951	0.124724	0.0200212	-0.638089	0.0422369	0.109066	0.110274	0.05029	0.664518
DIA2	-0.0445728	0.109887	0.0924009	0.500734	-0.0342195	0.397037	-0.129313	0.284025	-0.020865	0.668753	0.130438	0.320109	-0.112687	0.0365564	-0.120821	0.187254	0.0463968	0.356044	-0.18196	0.175902	0.891411	0.0109909	-0.133834	0.424103	-0.251079	0.0191499	-0.377915	0.11555	-0.284778	0.0570483	-0.0533956	0.120312
DMA1	-0.13456	0.148616	-0.196194	0.382497	-0.145932	0.160905	0.0902125	0.141369	0.0129978	0.921036	0.105996	0.730176	0.0819095	0.486513	-0.0542879	0.756122	-0.0314678	0.735393	-0.0841479	0.644781	-0.396219	0.0235169	-0.0734443	0.808898	-0.155231	0.261975	0.10192	0.588987	-0.46338	0.160409	-0.0540079	0.551589
DMA2	-0.0455482	0.176671	-0.276654	0.137667	0.0727965	0.0401142	-0.215284	0.0625951	-0.0988969	0.0432086	0.0224283	0.910188	0.000639324	0.990935	-0.203032	0.0613951	0.0255287	0.150019	-0.125655	0.275029	-0.0608763	0.516115	0.0462469	0.641951	-0.208516	0.0167243	-0.209916	0.276594	0.0288225	0.439096	-0.0608858	0.284524
DSK2	0.112237	0.0575328	-0.273646	0.0289104	0.13751	0.0144525	-0.610318	0.0327542	0.206528	0.0184303	-0.534251	0.132496	0.145252	0.0805789	-0.172797	0.170568	0.0944908	0.356044	-0.748442	0.0181757	0.511031	0.0324962	-0.763372	0.0986141	0.0552718	0.253332	-0.770247	0.0271174	-0.242511	0.0238526	0.0207208	0.235677
EAR1	0.0900477	0.0575328	0.0371289	0.768331	0.0482695	0.232744	-0.0296406	0.401244	0.214188	0.0218982	0.0193789	0.864144	0.20925	0.0201579	0.0714327	0.2016	0.0638342	0.509458	-0.0475282	0.789481	0.666185	0.000698288	0.0711978	0.170055	-0.101511	0.110356	-0.17197	0.148686	0.00255295	0.91869	-0.0206187	0.785566
ECM21	0.35424	0.0416085	-0.285303	0.222686	0.334951	0.0538929	-0.110143	0.0817275	0.174215	0.114582	0.0391601	0.843157	0.144026	0.196482	0.0342601	0.355014	-0.0395309	0.36704	-0.112639	0.190855	0.146056	0.394795	-0.068766	0.537012	0.639312	0.0782076	-0.0547909	0.629508	-0.0853144	0.321504	0.0141563	0.811307
ECM29	0.0440131	0.109887	0.0941374	0.619607	0.0646986	0.23066	0.0626601	0.566599	0.270947	0.032563	-0.216856	0.168799	0.0792947	0.217431	0.0145317	0.881783	-0.0989433	0.00607769	0.195784	0.146693	-0.18448	0.0646419	-0.241715	0.351135	-0.0135048	0.76215	0.510757	0.000675872	-0.0367963	0.112389	0.135773	0.089167
ELA1	0.083905	0.0560745	-0.123663	0.390138	0.110955	0.017709	-0.249026	0.138457	0.113547	0.120593	-0.0872155	0.792912	0.235784	0.00640117	-0.131972	0.370055	-0.21216	0.0764232	-0.591861	0.147533	-0.0430704	0.688145	-0.217135	0.114983	-0.0539083	0.716024	-0.340447	0.0898051	-0.0685089	0.300939	-0.0861143	0.0604842
ELC1	0.0492057	0.0518069	-0.149606	0.137667	-0.133623	0.0088297	-0.145723	0.120242	0.0901358	0.0487137	-0.519659	0.191354	0.0738173	0.0838702	-0.193007	0.316962	-0.125064	0.0182031	-0.385882	0.0749553	0.412696	0.0324962	-0.17424	0.19896	-0.111002	0.204806	-0.294749	0.14357	-0.229262	0.0480752	-0.0403915	0.0584507
ETP1	0.116086	0.188335	-0.0677799	0.382047	0.0783723	0.14517	-0.182951	0.102503	-0.1054	0.574236	-0.0279663	0.893972	0.0155198	0.65502	-0.00812897	0.952096	-0.0382183	0.595051	-0.0349547	0.772344	-0.175902	0.110319	-0.141417	0.204547	0.0888042	0.0627497	-0.0525135	0.683775	-0.0628749	0.152861	0.0855217	0.528702
FAR1	0.255027	0.0880649	0.0424319	0.656996	NA	NA	NA	NA	-0.00226206	0.971055	0.00203216	0.995565	-0.0610528	0.419962	-0.0491382	0.564675	NA	NA	NA	NA	0.268359	0.225918	-0.118495	0.628509	0.260913	0.103615	-0.253394	0.0288347	NA	NA	NA	NA
FYV10	-0.303411	0.027624	-0.36742	0.103407	-0.125642	0.41305	-0.232479	0.0776458	-0.196958	0.154956	-0.101462	0.562667	-0.158551	0.272082	-0.0283279	0.881783	-0.300668	0.0683523	-0.179957	0.275029	-0.229905	0.0456095	-0.307997	0.424103	-0.20808	0.0111317	-0.335546	0.0464869	-0.189738	0.0506746	-0.00495554	0.962304
GID1	-0.0520918	0.0315611	-0.183248	0.222686	0.068452	0.0691453	-0.176852	0.248239	0.19082	0.108569	-0.240591	0.168799	-0.081574	0.183635	0.073374	0.238581	-0.0923516	0.125036	-0.41762	0.150433	-0.141728	0.263328	-0.144222	0.224528	-0.014641	0.780263	-0.0878502	0.136265	-0.0571725	0.365306	0.0444609	0.664518
GID4	-0.0248827	0.408632	-0.23713	0.137667	0.116371	0.0451517	-0.195226	0.0383078	0.119091	0.0849821	-0.206208	0.350237	0.0581248	0.359769	-0.187417	0.2016	-0.0513821	0.720394	-0.246748	0.39282	-0.0956625	0.300115	0.121456	0.298736	0.166862	0.100343	-0.0835521	0.496586	0.0473418	0.262889	0.0962472	0.523074
GID5	-0.0865663	0.0490219	-0.249649	0.205494	0.089034	0.260001	-0.214066	0.153424	0.155522	0.0328597	-0.133167	0.609678	-0.0374007	0.662056	-0.14837	0.0821425	-0.0745911	0.00701122	-0.216954	0.175902	-0.108867	0.263328	-0.00433421	0.966662	0.176299	0.0859676	-0.300923	0.0464869	-0.102297	0.12434	0.0541308	0.574543
GID7	0.111003	0.0126613	-0.176949	0.203841	0.283951	0.0236095	-0.0676933	0.31606	0.311559	0.0192439	0.00594848	0.979692	0.374593	0.0201579	0.0808062	0.559915	0.261681	0.0247662	-0.143571	0.381014	0.246449	0.0690422	-0.151323	0.142367	0.348934	0.0111317	-0.146135	0.267146	0.154778	0.534313	0.0947242	0.418661
GID8	-0.0477806	0.0816836	-0.343717	0.107945	-0.0244666	0.846054	-0.18204	0.153424	0.000261754	0.999623	0.210989	0.477351	0.0894337	0.18935	-0.233658	0.448041	0.0805786	0.228969	-0.332874	0.146693	-0.256228	0.0380193	-0.206484	0.172477	-2.76903e-05	0.9997	-0.250963	0.178973	-0.0960188	0.147491	0.0901049	0.398137
GRR1	0.125845	0.188184	-0.061337	0.51378	-0.145769	0.435972	-0.315935	0.188139	-0.083812	0.293597	-0.446314	0.228699	-0.0370011	0.36187	0.0514943	0.684336	-0.247145	0.0182031	0.131067	0.350774	-0.0810501	0.281505	-0.195397	0.267685	NA	NA	NA	NA	0.320868	0.0637491	0.00453875	0.799962
HEL1	0.0623852	0.14758	0.0804086	0.606007	0.107874	0.0674866	-0.365991	0.0251913	-0.0501389	0.719394	-0.189575	0.324472	0.0103733	0.706799	-0.0154854	0.879574	-0.127854	0.228969	-0.0267558	0.87072	-0.115525	0.0409244	-0.158699	0.279018	-0.0679454	0.258084	-0.533082	0.0388445	-0.0929381	0.466945	0.0611811	0.528702
HEL2	0.0213766	0.408632	-0.32918	0.501914	0.0715177	0.304703	-0.467035	0.00640776	0.0739586	0.187347	-0.201013	0.168799	-0.0872716	0.123579	-0.0520919	0.547445	-0.114969	0.0683523	-0.124501	0.147533	0.134158	0.156598	-0.0348068	0.743404	0.0732174	0.337304	-0.186179	0.239488	-0.0887374	0.521974	0.100828	0.389136
HRD1	0.0301255	0.0490219	-0.315713	0.0289104	-0.112994	0.0113132	-0.0411408	0.613107	-0.17574	0.0487137	-0.0160905	0.910188	0.167501	0.0244068	-0.17458	0.146199	-0.00400607	0.830741	-0.17213	0.0749553	0.191222	0.0606209	-0.0234331	0.180297	-0.0383109	0.613533	-0.405248	0.0206233	-0.0262923	0.522247	-0.0473082	0.0408846
HRT3	-0.0116593	0.556491	-0.0833252	0.0678555	0.0437977	0.0174325	-0.270797	0.103479	0.141731	0.151566	-0.201858	0.320109	0.0532876	0.299402	-0.17832	0.103228	-0.101468	0.0415731	-0.320929	0.130444	-0.24568	0.0109909	0.0528077	0.741902	0.0767957	0.385261	-0.1686	0.0823026	-0.257309	0.0795698	0.00622996	0.764655
HUL4	0.061505	0.00199308	-0.151742	0.170195	0.111891	0.0432795	-0.151767	0.141369	-0.0425618	0.140488	-0.0514283	0.91917	-0.0885279	0.0994977	-0.0428625	0.756122	0.101703	0.0247662	-0.217189	0.130444	-0.0606496	0.0218432	-0.0883469	0.449635	0.144799	0.100343	-0.0720259	0.638484	-0.0246311	0.207622	0.0533954	0.574543
HUL5	0.376195	0.00486994	0.887289	0.0056498	0.659147	0.00021468	-0.809607	0.00236576	0.94364	0.015664	-1.00793	0.125509	0.479581	0.00549595	-0.105001	0.518945	0.538506	0.00111736	1.5064	0.00233279	0.321555	0.0632689	0.0761809	0.202342	0.580783	0.00312445	2.32847	0.000149404	-0.0829183	0.155525	-0.0323766	0.398137
IRC20	-0.0953374	0.0518069	0.279311	0.0735919	0.234872	0.0177189	-0.0755455	0.409651	0.233801	0.108569	-0.0414583	0.640229	0.123676	0.0819394	-0.0139054	0.756122	0.127039	0.127413	0.0352092	0.785375	0.294107	0.0409327	-0.175022	0.142367	0.143175	0.0740305	-0.24986	0.0161326	-0.208187	0.0795698	0.101263	0.0857707
ITT1	0.160535	0.0121993	0.0228294	0.746649	0.0947549	0.00770387	-0.127027	0.120242	-0.0389924	0.473679	0.00087392	0.995565	0.168183	0.121684	-0.1441	0.208123	0.0191527	0.735393	-0.247359	0.239404	0.27656	0.048293	-0.0710756	0.445092	0.104371	0.100136	-0.0561829	0.266659	-0.094188	0.280165	-0.0271641	0.739119
LDB19	-0.349207	0.0444242	0.284074	0.137667	-0.365564	0.00175844	-0.132117	0.225161	-0.0366755	0.695822	-0.170142	0.324472	-0.0874622	0.245433	-0.058581	0.724654	-0.510654	0.0683523	-0.192084	0.214751	0.218321	0.0456095	-0.144723	0.134331	-0.536901	0.00233688	-0.478819	0.233579	-0.667504	0.00700334	0.0625656	0.278034
MAG2	0.0803587	0.0899192	-0.122525	0.154437	0.106507	0.0138544	-0.244014	0.0245937	0.130323	0.293597	-0.175794	0.309284	0.164561	0.267903	-0.0812235	0.392619	-0.0261099	0.735393	-0.246155	0.411691	0.225838	0.160863	-0.153278	0.520643	0.0255297	0.780445	-0.279665	0.054172	-0.270984	0.102583	0.00954266	0.850917
MDM30	0.00904679	0.888213	0.270376	0.17211	0.0392668	0.242257	-0.141219	0.171593	0.208935	0.174037	-0.0864576	0.302201	0.139238	0.110557	-0.0382647	0.756122	0.0175339	0.735393	0.0303933	0.785375	-0.0719505	0.589239	-0.170867	0.374345	0.39708	0.108112	-0.131158	0.402523	-0.0795646	0.466945	0.0310695	0.34355
MFB1	-0.096713	0.108467	0.0535407	0.696612	0.0569761	0.350528	-0.0313867	0.529643	0.291802	0.00875277	-0.122395	0.320109	-0.179574	0.00640117	-0.0141038	0.887843	-0.394761	0.0711538	-0.399588	0.130444	0.00548911	0.766479	-0.0630571	0.465068	-0.377534	0.201302	-0.473593	0.267146	-0.167592	0.681103	0.0340384	0.664518
MMS1	-0.301466	0.00305051	0.205457	0.146358	-0.465376	0.0143471	0.0820514	0.266688	-0.455349	0.000266114	0.431742	0.163357	-0.316522	0.00304276	0.205062	0.075294	-0.393137	0.0224517	-0.144497	0.322478	-0.461346	0.0548789	0.24835	0.169141	-0.380355	0.0740305	0.143394	0.204572	-0.364422	0.00747921	0.0390724	0.739119
MMS22	-0.423665	0.109887	0.620481	0.133262	-0.258199	0.415904	0.0304595	0.743021	-0.0529128	0.907491	0.550553	0.189413	-0.765243	0	0.700546	0	-0.623894	0	0.437373	0	-0.687462	0	0.530905	0	-0.466238	0	0.737813	0	-0.942387	0.0480752	0.0957496	0.397729
MOT2	0.0620986	0.0488542	-0.114645	0.220867	-0.226161	0.0126676	0.0254304	0.757838	0.0558854	0.281522	-0.196546	0.197057	-0.0414654	0.394744	-0.046493	0.845872	0.0786324	0.529715	-0.297235	0.391244	-0.0992553	0.258415	-0.201	0.209693	0.0258742	0.716024	-0.386233	0.0946477	0.396574	0.0127477	-0.147442	0.00158443
MSP1	-0.00863811	0.671914	-0.261765	0.162887	0.0540686	0.51359	-0.151499	0.141369	0.283239	0.0120789	-0.104364	0.682134	-0.00949925	0.931529	-0.0967995	0.504657	0.27405	0.259579	-0.0765375	0.837029	0.0643213	0.328709	0.0934199	0.375173	0.147609	0.0976691	-0.000573086	0.995273	0.241024	0	0.202317	0
NAM7	0.156513	0.14582	-0.157037	0.484401	0.41238	0.0126676	-0.281159	0.0657399	0.473724	0.0328597	-0.328241	0.15938	0.203966	0.0511103	-0.171828	0.148498	0.339412	0.0215292	0.0100505	0.903913	0.19443	0.136167	-0.370213	0.0928335	0.368531	0.00478086	-0.626374	0.0502794	-0.229856	0.208202	0.238026	0.0932107
OTU1	-0.103135	0.0354107	-0.26534	0.222686	-0.156678	0.233096	0.0205953	0.773723	0.136742	0.0410197	-0.0135995	0.931381	0.0495197	0.30193	0.0278514	0.842418	-0.157941	0.0713156	0.0586587	0.674688	-0.422838	0.0109909	0.0613679	0.651812	-0.186828	0.0191499	0.186534	0.0959545	0.0717213	0.106478	0.0690242	0.528702
OTU2	-0.0210248	0.54042	-0.250618	0.0586961	0.00095749	0.98688	-0.153347	0.188139	0.186815	0.0826945	-0.175056	0.228699	0.0795201	0.0805789	0.146329	0.256577	-0.146398	0.0506614	-0.0415673	0.481237	-0.466013	0.0278244	-0.262422	0.0410282	0.0462831	0.0334751	-0.0377566	0.653033	0.0550679	0.522247	0.00863755	0.942298
PEP3	-0.0456342	0.109887	0.164768	0.327892	0.219594	0.0126676	-0.0375099	0.529643	0.172973	0.0146776	0.317017	0.0725964	0.23274	0.0150138	0.0672306	0.554091	0.164129	0.0119401	0.0838495	0.463648	0.540252	0.00473982	-0.144243	0.409498	0.168051	0.122066	-0.218051	0.459782	-0.0990377	0.193142	0.0710789	0.45372
PEP4	0.078631	0.0488542	1.11472	0.00501834	0.0176744	0.435972	0.275025	0.188596	0.184952	0.125925	0.221016	0.156165	0.0875334	0.216013	0.0548425	0.788977	0.0448804	0.212277	0.107433	0.237661	0.286942	0.00473982	-0.0454855	0.808898	0.0336645	0.0740041	-0.0940983	0.31872	-0.157387	0.0543434	-0.0497479	0.0408846
PEP5	0.0166929	0.408632	-0.0199946	0.816593	-0.0892012	0.129485	-0.0194971	0.730051	-0.0720469	0.187189	0.127058	0.690758	-0.0309107	0.596935	-0.0434195	0.788977	-0.065105	0.228969	0.0969998	0.463648	0.110635	0.210563	-0.121021	0.296239	0.0102563	0.8135	-0.201001	0.208767	-0.13474	0.0806473	-0.117805	0.0221503
PEX10	0.050093	0.215437	-0.201624	0.274014	0.112267	0.0514591	0.00182477	0.988791	0.285653	0.015664	-0.146969	0.525329	0.0494221	0.0910783	-0.0784587	0.547445	-0.0392328	0.228969	-0.108043	0.316561	0.0216912	0.809112	-0.00622306	0.949148	0.0330233	0.262526	-0.0664256	0.276594	-0.031921	0.612897	0.138361	0.389136
PEX12	-0.0300763	0.176999	-0.0300449	0.8049	-0.00211639	0.91432	-0.372546	0.0659887	0.0112998	0.747004	-0.594078	0.148053	-0.0824591	0.00120797	-0.0826962	0.170568	-0.143795	0.125036	-0.225522	0.353202	-0.213295	0.0491385	-0.230873	0.0410282	0.083482	0.416456	-0.302864	0.0416854	-0.268693	0.0181305	0.0501555	0.0932346
PEX2	-0.0418418	0.0978946	-0.586077	0.0851261	-0.0856301	0.129485	-0.0717415	0.261249	-0.11654	0.130376	-0.0254569	0.931381	-0.165871	0.141084	-0.308686	0.0620783	-0.0619009	0.338926	-0.0870356	0.481237	0.237955	0.0109909	-0.019748	0.821849	-0.0323866	0.137472	-0.160542	0.291638	-0.118595	0.0722432	-0.00733979	0.762559
PEX4	0.0601946	0.0221043	-0.288526	0.167045	0.196034	0.340429	-0.13138	0.218275	-0.0943398	0.346899	0.0605455	0.525329	0.0250245	0.58066	0.0286673	0.238581	-0.0883726	0.105898	-0.173385	0.0538612	-0.163025	0.0548789	-0.393843	0.249743	0.00378265	0.945676	-0.235691	0.221449	0.0277338	0.911413	-0.0695174	0.487395
PIB1	-0.0806454	0.0613694	-0.0105351	0.913212	0.0186412	0.215894	0.000220204	0.996513	0.101064	0.0328597	0.0809585	0.539132	0.0543525	0.269753	-0.0922529	0.272141	-0.239383	0.0215292	-0.112605	0.477287	0.0991789	0.143103	-0.120484	0.374345	0.0227043	0.806451	0.0105364	0.9365	-0.101783	0.0759003	-0.0447049	0.0272131
PRE9	-0.157276	0.0221043	1.51597	0.0011208	-0.0488363	0.437133	-0.210591	0.218275	-0.396114	0.235391	-0.622648	0.218187	-0.0969293	0.445051	0.172496	0.428636	-0.470756	0.122683	1.68847	0.0749553	-0.23913	0.527758	0.828142	0.267183	0.0258067	0.627278	2.79044	0.000160769	-0.265596	0.129401	0.0770597	0.459273
PSH1	0.0164496	0.411313	-0.0852877	0.573292	0.00213721	0.915763	-0.152023	0.120242	-0.0572872	0.0890499	-0.212023	0.309558	0.111957	0.0459553	-0.027089	0.813205	0.00646861	0.735393	-0.196198	0.1938	0.257228	0.0619999	-0.373	0.391221	-0.0121609	0.777311	-0.435892	0.136265	-0.116882	0.311671	-0.0911502	0.0272131
RAD16	-0.192185	0.0129671	-0.247234	0.144559	-0.0568246	0.0601412	-0.231327	0.0435165	0.0791536	0.0864128	0.125994	0.483251	-0.0556864	0.0989626	-0.0429167	0.256577	-0.202834	0.0182031	-0.175662	0.130444	0.0300971	0.766479	-0.224568	0.461817	0.533467	0.230305	0.0976062	0.478984	0.00701224	0.805135	-0.106896	0.0725142
RAD18	-0.134026	0.113054	0.168185	0.236532	-0.267881	0.0126676	0.0473514	0.429335	0.0409324	0.441359	0.269767	0.168799	-0.14462	0.070774	0.0163019	0.837431	-0.336334	0.0483613	0.324319	0.237661	-0.235016	0.415368	-0.0430373	0.931575	0.00673425	0.906583	0.0682679	0.393218	-0.274646	0.0759003	0.129732	0.150933
RAD23	-0.0319079	0.595386	-0.073016	0.328268	0.0111116	0.874924	-0.277768	0.050827	0.458262	0.0258419	-0.473086	0.135587	0.299012	0.0360268	-0.610718	0.0474224	0.248863	0.0716582	-0.495898	0.0188656	0.223321	0.0380193	-0.23969	0.147721	NA	NA	NA	NA	-0.0859302	0.0733285	0.148619	0.106526
RAD5	-0.0891227	0.172354	0.085983	0.769425	-0.0438678	0.730241	-0.0515496	0.493422	0.047588	0.358109	-0.186588	0.20837	-0.0678438	0.15021	0.0353166	0.816218	-0.322325	0.00701122	-0.252364	0.146693	-0.147969	0.090879	-0.118477	0.235282	0.105072	0.307699	-0.383291	0.308461	-0.430657	0.147491	0.00984993	0.657672
RAD7	-0.124507	0.0280462	0.0342748	0.72076	0.0522824	0.401663	-0.267361	0.123972	-0.0098773	0.896595	-0.312147	0.156165	0.0883386	0.15021	-0.083032	0.2016	-0.0835359	0.0956219	0.158317	0.28693	0.0894685	0.258415	-0.323906	0.0874951	0.193424	0.0262194	-0.200688	0.370763	-0.518632	0.0504117	-0.0274378	0.34355
RAV1	-0.0873994	0.0816836	0.652494	0.0299831	-0.0154389	0.435972	0.265447	0.162326	-0.157693	0.233994	0.766258	0.0412965	-0.30708	0.00767455	0.510948	0.00535739	-0.0270034	0.657251	0.374785	0.0446625	-0.320426	0.00465039	0.300751	0.0785989	-0.191165	0.0802807	0.222067	0.45409	0.0507622	0.262889	0.0235702	0.828913
RIM8	-0.512687	0.00563619	0.50695	0.0307333	NA	NA	NA	NA	-0.471303	0.0109001	0.337268	0.135587	-0.523478	0.0438896	0.1543	0.584189	NA	NA	NA	NA	NA	NA	NA	NA	-0.429023	0	0.212021	0	-0.729011	0.0476264	0.181129	0.34355
RKR1	0.0394372	0.0593895	0.246824	0.123293	0.071581	0.0153019	0.877564	0.000716662	-0.0765943	0.196089	0.141585	0.228699	-0.0305291	0.58066	0.243291	0.0260039	0.0492158	0.214308	0.121992	0.24639	0.250287	0.240417	0.204102	0.469443	0.100886	0.235969	-0.0433163	0.714308	-0.0898038	0.193142	-0.112399	0.00322822
RMD5	-0.193852	0.0221043	-0.000959447	0.989976	-0.10643	0.233096	-0.232666	0.050827	0.0124056	0.812085	-0.164184	0.389352	-0.185324	0.0205548	-0.203269	0.139914	NA	NA	NA	NA	-0.0133334	0.821132	-0.278115	0.0357902	NA	NA	NA	NA	-0.0820363	0.471121	-0.0541967	0.301107
ROD1	0.153912	0.0764116	-0.159493	0.169868	0.172172	0.0126676	-0.269248	0.0383078	0.345214	0.0990541	0.0962819	0.710971	0.200166	0.0314148	-0.0137899	0.895412	0.298868	0.0160005	-0.0805702	0.411691	0.510505	0.0217916	-0.0667141	0.375173	0.232691	0.00808343	-0.229397	0.158872	-0.000127954	0.997538	0.0897676	0.189511
ROG3	-0.0822052	0.408632	-0.393442	0.327892	-0.0142023	0.807643	-0.183031	0.0383078	0.107266	0.0544014	-0.141439	0.351813	-0.0214495	0.553652	-0.245536	0.296734	-0.177866	0.00701122	-0.152651	0.230052	-0.0113665	0.844324	-0.174871	0.298736	-0.0702661	0.313705	-0.0467793	0.398982	-0.113897	0.204075	-0.0349368	0.301107
ROY1	0.100252	0.0280462	-0.0462474	0.40576	0.0266471	0.189596	-0.111976	0.12446	-0.0220278	0.680292	-0.129683	0.525329	-0.00269169	0.913205	-0.00468929	0.955427	-0.104679	0.0619409	-0.196536	0.309656	0.245994	0.258415	-0.0488709	0.556999	0.0517822	0.235472	-0.132531	0.281785	-0.0541664	0.147549	-0.133397	0.034505
RPN10	0.195727	0.0066006	-0.221837	0.222686	-0.00399098	0.855534	-0.546998	0.0427244	-0.227172	0.0890499	-0.877477	0.151359	-0.789189	0.0891285	-0.341619	0.00274865	0.536978	0.0222615	-0.748689	0.00786187	-0.699891	0.124625	-0.0647277	0.461817	0.485094	0.0262194	0.452464	0.0206233	-0.406996	0.0570483	-0.0378031	0.397729
RPN4	-0.179478	0.17782	-0.449452	0.111312	-0.0470632	0.24985	-0.121808	0.0893001	0.0846362	0.28595	0.0419305	0.645548	0.0354896	0.76892	-0.0244527	0.883311	-0.119817	0.153347	-0.20283	0.146693	0.0969804	0.0217916	-0.0457293	0.641951	0.173821	0.0683881	-0.240097	0.0108876	0.00591549	0.903744	0.048328	0.657672
RTC1	-0.0130477	0.65857	2.49051	0.0056498	0.0521926	0	-0.476618	0	0.272371	0	-0.186174	0	0.0196268	0.120099	0.186207	0.0733019	NA	NA	NA	NA	-0.347658	0	-0.064996	0	-0.103786	0.61429	4.00787	0.000149404	-0.811755	0.0181305	0.137939	0.0272131
RTT101	-0.25793	0.00486994	-0.0213842	0.831284	-0.131112	0.208685	-0.0554415	0.587934	-0.246223	0.0849821	0.192405	0.309558	-0.256448	0.00549595	0.0492185	0.64473	-0.0628523	0.356044	0.097872	0.287133	-0.337039	0.00902278	0.193895	0.391221	-0.210566	0.1081	0.153855	0.117898	-0.188704	0.106478	-0.0576748	0.0464859
RUB1	-0.127612	0.133848	-0.251026	0.222686	-0.00676656	0.525715	-0.0522717	0.401244	0.138235	0.347074	0.392471	0.148053	0.241934	0.0892407	-0.386682	0.0610078	-0.0794849	0.0247662	0.225059	0.130444	0.210339	0.0979346	0.334982	0.0986141	0.0810352	0.0816054	-0.177813	0.230817	-0.0769189	0.100414	0.128545	0.255795
SAF1	-0.10111	0.0285566	-0.209583	0.17211	-0.0551067	0.286059	-0.128396	0.0578851	0.239337	0.0487137	-0.266079	0.135191	-0.0771088	0.632598	-0.023859	0.842418	NA	NA	NA	NA	0.060909	0.363966	-0.225628	0.0583013	NA	NA	NA	NA	-0.627382	0.0448435	0.076327	0.450187
SAN1	0.190045	0.0129671	1.10847	0.00225562	-0.10962	0.017709	0.00482861	0.954623	0.0684467	0.331228	0.093429	0.414341	0.0356588	0.337076	0.0828641	0.448042	-0.175441	0.00379918	-0.0369419	0.788353	0.0283783	0.694513	0.0476288	0.741902	0.0375017	0.0038902	0.670016	0.00492575	0.00340226	0.950173	-0.0606299	0.247735
SEM1	0.0843534	0.0598482	1.15672	0.00574527	-0.0705257	0.0126676	-0.0291783	0.37201	0.111156	0.117121	0.201483	0.136392	0.000788873	0.968211	0.121142	0.206953	-0.163056	0.00574213	0.0267255	0.772344	0.0271366	0.241667	0.0562921	0.550725	-0.0178115	0.777311	0.636996	0.000579729	0.123565	0.0181305	-0.0616131	0.0389884
SKP2	0.0891467	0.0593895	-0.162559	0.170195	0.0941178	0.0351574	-0.167129	0.254342	0.104807	0.0058748	-0.207915	0.413859	0.177748	0.000496071	-0.17556	0.130396	0.0237683	0.735393	-0.256103	0.350774	0.0374032	0.76107	-0.313601	0.0785989	0.129622	0.171755	-0.0321495	0.763996	0.0250659	0.777192	-0.0739238	0.0408846
SLX5	-0.403622	0.0126613	-0.131338	0.468323	-0.124529	0.00700011	-0.219297	0.107099	0.113761	0.250292	0.0218836	0.886056	-0.00120878	0.940987	-0.108202	0.215179	-0.112521	0.0118058	-0.0397536	0.543339	0.0192607	0.233109	-0.049345	0.704396	0.171509	0.216145	-0.0356592	0.712109	0.0417147	0.760693	-0.106961	0.0398238
SLX8	-0.116071	0.153477	-0.407643	0.267403	-0.0394359	0.371484	-0.0920014	0.329108	0.0327669	0.675472	-0.126884	0.525329	-0.0928605	0.010333	-0.0751419	0.475113	-0.114101	0.105997	-0.0360399	0.675443	-0.204639	0.0235169	-0.417828	0.170055	-0.00765162	0.777311	0.0273468	0.712109	-0.0630827	0.536255	-0.129219	0.0179193
SNT2	-0.126448	0.0537102	-0.020157	0.831585	-0.198587	0.0153019	-0.0381113	0.276353	0.277794	0.258052	-0.0592484	0.609678	-0.184054	0.00549595	-0.193578	0.2016	-0.233619	0.0113823	-0.120613	0.495972	-0.105722	0.232413	-0.103064	0.409739	-0.0463749	0.0976691	0.0430497	0.370763	-0.0846104	0.106478	-0.0418156	0.149853
SSH4	0.117627	0.0575328	0.198524	0.222686	0.0471891	0.435972	-0.215175	0.0625951	-0.056459	0.120593	-0.139458	0.208841	0.143664	0.0781767	-0.00147141	0.998254	0.0755829	0.374957	-0.112275	0.169156	0.191893	0.281505	0.0839769	0.514011	0.130994	0.0802807	-0.367521	0.136265	-0.301968	0.0759003	-0.0146534	0.747097
SSM4	-0.180776	0.0121993	-0.460364	0.0316361	-0.0776937	0.143099	0.00637321	0.925611	-0.388681	0.0410197	-0.165871	0.324472	-0.223421	0.00287826	0.184023	0.238581	-0.0859492	0.0400122	0.25065	0.0749553	-0.182371	0.0766449	-0.223921	0.0559407	-0.194754	0.0180214	-0.244211	0.0316337	-0.193005	0.167471	-0.0345805	0.0194381
TOM1	-0.0362052	0.255981	-0.417633	0.129956	0.146359	0.0180005	-0.227056	0.0327542	0.0367242	0.753732	-0.282434	0.366085	0.199711	0.0438896	-0.264903	0.0293793	-0.0843183	0.0598172	-0.394075	0.00786187	0.17632	0.160863	-0.398087	0.00249796	0.10945	0.137584	-0.496321	0.0575423	0.151248	0.0570483	0.115549	0.319512
TRE1	0.0740659	0.0126613	-0.114388	0.0166694	0.103274	0.0691453	-0.258362	0.0657399	0.204011	0.015844	-0.417968	0.153061	0.132725	0.00960266	-0.224116	0.146199	0.0650108	0.0716582	-0.251541	0.190855	0.341848	0.0235783	-0.36165	0.0587583	0.164441	0.0859676	-0.146873	0.532387	-0.0566939	0.514858	-0.0152962	0.823476
TUL1	0.0958242	0.208804	0.0716956	0.538843	-0.126031	0.0257841	0.0444157	0.621672	-0.0903679	0.343994	-0.168105	0.320109	-0.0440102	0.0562151	0.153961	0.389788	-0.0311403	0.573501	-0.0720388	0.185775	-0.535351	0.00465039	-0.15515	0.0587583	0.194916	0.181285	-0.146908	0.296486	-0.175182	0.252422	0.00119196	0.962304
UBC1	-0.112061	0.0463492	-0.428505	0.020117	0.100196	0.0674866	-0.303506	0.107099	0.121184	0.0566356	0.060802	0.537057	0.125891	0.116509	-0.250713	0.103228	-0.134137	0.0119401	-0.448404	0.146693	0.164703	0.0794896	-0.335995	0.0357902	0.0875868	0.0241901	-0.565267	0.0138925	-0.0820309	0.0950346	0.0218039	0.551589
UBC11	-0.0422962	0.116126	-0.221338	0.222686	-0.0963626	0.0279793	-0.225594	0.0929325	0.0987856	0.0899908	-0.190547	0.543462	-0.0185156	0.835866	-0.15923	0.0985033	-0.188474	0.051144	-0.565674	0.185775	0.577083	0.00653155	-0.179418	0.135434	-0.0910708	0.415712	-0.101806	0.66508	-0.429145	0.00700334	-0.0453074	0.00322822
UBC12	-0.00664984	0.242344	0.388216	0.0166694	0.450399	0.0088297	-0.146103	0.0657399	0.336336	0.0192439	0.421352	0.148053	0.461926	0.0201579	0.116112	0.481911	0.190107	0.0668942	0.43991	0.0913445	0.740702	0.00473982	0.698314	0.000783272	0.352822	0.0111317	-0.249927	0.0898051	-0.20329	0.0480752	0.184766	0.0408846
UBC13	-0.187255	0.0285566	-0.0136468	0.982491	-0.0825046	0.233096	-0.0285545	0.67161	-0.0673615	0.304004	-0.0270463	0.910188	-0.173584	0.0148444	0.0610606	0.756122	-0.30089	0.0118058	-0.10753	0.0749553	-0.291396	0.0295144	0.10325	0.180297	0.114871	0.0740305	0.218709	0.0206233	-0.128277	0.117576	0.0144008	0.431771
UBC4	-0.145068	0.208992	0.489804	0.0127895	0.573122	0.0088297	-1.46084	0.00830012	0.422317	0.0197511	-0.85565	0.101154	0.515822	0.0360268	-0.800214	0.0293793	0.071489	0.0764232	0.802705	0.00458509	0.202724	0.062757	-0.31129	0.0785989	0.281206	0.0586328	1.3578	0.000579729	-0.527217	0.0448435	-0.00208323	0.964203
UBC5	-0.091327	0.173756	-0.270518	0.222686	0.105186	0.0501372	-0.107727	0.141369	0.352063	0.0458301	0.0534656	0.645548	-0.0634795	0.0781767	-0.0406238	0.813205	NA	NA	NA	NA	-0.177963	0.119524	-0.181753	0.310807	NA	NA	NA	NA	0.100597	0.320387	-0.111691	0.0421481
UBC6	-0.0662542	0.331372	-0.155452	0.619607	-0.113767	0.264945	-0.174802	0.125557	0.075842	0.473679	0.0879077	0.671753	-0.353939	0.0318166	0.191245	0.0311746	-0.185326	0.543812	-0.093571	0.690418	-0.0534598	0.515316	0.117999	0.39775	0.0954004	0.613533	-0.138008	0.578491	-0.0530943	0.787214	0.0732235	0.799962
UBC7	-0.0155981	0.507759	-0.0339882	0.592267	-0.179754	0.0088297	-0.106105	0.240942	-0.315067	0.015664	0.161556	0.337961	-0.0822051	0.120099	0.302321	0.103228	-0.242867	0.0506614	0.162606	0.230052	-0.191139	0.173748	-0.0944027	0.424103	-0.0486106	0.385261	-0.324993	0.0564941	-0.173815	0.149077	0.0964423	0.106526
UBC8	-0.0488713	0.243568	-0.066112	0.693222	-0.0828844	0.233096	-0.260183	0.0929325	0.133003	0.385132	-0.524156	0.289445	0.08008	0.100737	-0.0888608	0.219384	-0.153965	0.0224517	-0.131889	0.239404	-0.046954	0.110319	-0.251176	0.268631	-0.0571391	0.100136	-0.205584	0.0733142	-0.0144008	0.594036	-0.0472273	0.0475349
UBI4	-0.242999	0.00187648	0.551904	0.0313931	-0.425641	0.027193	-0.150093	0.188596	-0.342442	0	-0.903182	0	-0.417891	0.197939	0.38355	0.2016	-0.274675	0.310602	-0.177706	0.381014	-0.634527	0.209119	-0.112349	0.741902	-0.106315	0	-0.0732022	0	-0.629109	0.125031	0.20022	0.442998
UBP1	-0.281121	0.0241877	-0.117659	0.262059	-0.127862	0.0946154	-0.397015	0.0951352	0.128338	0.0458301	-0.194056	0.153862	-0.0126672	0.58066	-0.108367	0.146199	-0.108485	0.00701122	0.00384179	0.909942	0.0242922	0.225918	0.0685086	0.39775	-0.00258393	0.962002	-0.24089	0.0816252	-0.0538606	0.0623296	-0.0579921	0.0473458
UBP11	0.0698543	0.338682	0.0339007	0.881608	0.0746364	0.401663	-0.275869	0.103235	0.0189625	0.902149	-0.0133536	0.857241	0.0309881	0.810353	0.0618915	0.604977	-0.124976	0.650258	0.00913795	0.914975	0.25727	0.0301276	-0.155841	0.298736	-0.0414359	0.777311	-0.193962	0.478984	-0.11288	0.762211	0.0515711	0.783491
UBP12	0.081573	0.0236117	0.00194682	0.98836	-0.134651	0.171783	-0.132654	0.153424	-0.0500133	0.293597	-0.112558	0.344721	0.00457487	0.93438	0.17312	0.136972	-0.0960759	0.0546266	0.153283	0.280264	-0.0836898	0.226241	-0.0619253	0.337059	-0.155897	0.0100904	0.290927	0.114866	0.0580026	0.491817	0.00648422	0.937941
UBP13	0.0861642	0.0575328	0.261881	0.0299831	0.405887	0.0126676	0.101699	0.254812	0.17681	0.426069	0.406893	0.148053	0.142159	0.200446	0.333102	0.103228	-0.138277	0.609875	0.429226	0.011637	-0.0153609	0.879205	-0.0534728	0.808898	0.0942932	0.0859676	0.0876547	0.425184	-0.0394103	0.674609	0.0461834	0.785566
UBP14	-0.286812	0.0828372	-0.148587	0.696612	-0.0954558	0.0685041	-0.49322	0.00803578	-0.0032313	0.971055	-0.43552	0.208841	0.0814448	0.65502	-0.330791	0.228265	-0.00188116	0.98595	-0.0463355	0.785375	0.220437	0	-0.201309	0	0.206592	0.333352	-0.0217792	0.526461	-0.586952	0.0181305	0.167322	0.180749
UBP16	0.0549813	0.25786	0.0739312	0.769425	0.0427877	0.0643718	-0.191255	0.111023	0.220633	0.0258419	-0.318962	0.324472	0.0597715	0.0683445	-0.278913	0.202493	-0.0579711	0.250521	-0.472775	0.0571539	0.183885	0.0456095	-0.387545	0.224528	0.0778354	0.0348959	-0.351514	0.111442	-0.0234151	0.555257	-0.0581405	0.0408846
UBP2	-0.557242	0.0024939	0.259984	0.137667	-0.72121	0.000974254	0.097495	0.529643	-0.893032	0.00139516	0.140925	0.350237	-1.00985	0.000451772	0.591004	0.0138681	-0.70645	0.00255593	0.464076	0.0102833	-0.832609	0.0196149	0.585164	0.0357902	-0.748612	0.00233688	0.402987	0.0823026	-0.169447	0.0480752	-0.0398097	0.0221503
UBP3	-0.833084	0.00187545	-0.0171763	0.913212	-0.644084	0.000711508	0.234148	0.138457	-0.812619	0.0258419	0.164649	0.525329	-0.580285	2.01911e-05	0.0799736	0.432986	-1.06315	0.00379918	0.158297	0.301073	-0.806321	0.00385865	-0.854021	0.0767115	-0.647353	0.00307942	0.456715	0.054172	-0.7594	0.00747921	0.021716	0.182576
UBP5	0.00922136	0.701478	-0.190312	0.137667	-0.0315443	0.423021	-0.0992626	0.120242	0.0419154	0.461465	0.0615171	0.74896	0.0422051	0.0438896	-0.0598612	0.756122	-0.115306	0.051144	-0.160738	0.381014	0.139243	0.0765	0.019611	0.91648	0.0931941	0.0200212	-0.231082	0.0367989	0.0589695	0.516027	0.162357	0.204952
UBP6	-0.762999	0.00113524	-1.38883	0.222686	-0.602487	0.0088297	-0.625852	0.0179188	-0.452365	0.00222004	-0.315102	0.389352	-0.271653	0.178828	-0.14553	0.241198	-0.547754	0.0132207	-0.336749	0.146693	-0.700937	0.0218432	-0.484779	0.140387	-0.099923	0.254807	-0.204272	0.215308	-0.932171	0.00700334	0.0852414	0.0947598
UBP8	-0.000962212	0.948642	0.133076	0.272858	0.286032	0.0138544	-0.137587	0.0625951	-0.0709969	0.385132	-0.247203	0.153862	0.2569	0.0360268	-0.0209758	0.881783	-0.0432436	0.541642	0.267148	0.301073	0.0849077	0.14783	-0.257123	0.202342	-0.0472997	0.658465	0.381389	0.10323	-0.211986	0.365306	0.0227887	0.34355
UBP9	0.147466	0.0126613	-0.360611	0.0299831	0.193291	0.0459777	-0.111503	0.388929	0.125892	0.281522	0.00967201	0.954433	0.200576	0.00497372	-0.0457483	0.623135	0.0763694	0.0716582	-0.245979	0.146693	-0.0919486	0.495151	0.0472237	0.630361	0.0969374	0.00517138	-0.25667	0.136265	0.145179	0.0570483	-0.0766709	0.0431095
UBR1	0.125121	0.172354	0.0145453	0.983673	0.277741	0.458186	-0.245318	0.276353	-0.0456467	0	-0.672763	0	0.240699	0	0.0232187	0	NA	NA	NA	NA	0.243584	0	-0.0756616	0	0.088196	0.4041	-0.258098	0.392648	NA	NA	NA	NA
UBR2	0.311316	0.109887	-0.102272	0.0316361	0.0410843	0.435972	-0.0875495	0.261249	0.0804899	0.326651	-0.108565	0.413859	0.205461	0.137881	-0.150442	0.2016	-0.133894	0.107434	0.0486757	0.271084	0.215433	0.13693	0.027439	0.808898	0.55076	0.0134223	-0.0962938	0.729412	0.61761	0.0448435	0.080314	0.574543
UFD2	0.505429	0.00113524	1.3115	0.00312151	1.35396	0.000791915	-0.606357	0.00327872	1.31171	0.00117487	-0.847826	0.0305117	1.18847	0.00121595	-1.09526	5.99957e-06	0.802468	0.00607769	-0.699082	0.00786187	1.26317	0.00284439	0.0116166	0.840619	0.939912	0.0195037	0.0947976	0.239031	0.0496957	0.521974	-0.0188773	0.790426
UFD4	0.104747	0.0828372	-0.306327	0.137667	0.0610124	0.435972	-0.344055	0.00640776	0.0470595	0.124216	-0.178922	0.351813	0.126853	0.0683445	-0.219291	0.0293793	0.0556518	0.231284	-0.528293	0.130444	-0.078957	0.240417	-0.124779	0.351135	0.0345273	0.4041	-0.804769	0.0327776	-0.103349	0.326796	-0.0202755	0.165729
UFO1	0.143123	0.00158931	-0.155867	0.170195	0.0724134	0.0236095	-0.171699	0.103479	-0.0245585	0.630705	-0.401828	0.0907523	0.113318	0.0096006	-0.145377	0.294102	0.0322436	0.619011	-0.475035	0.130444	0.33793	0.0380193	0.0589922	0.628509	0.0587431	0.23814	-0.451236	0.0734835	0.0125316	0.820675	-0.0811738	0.157645
ULS1	0.0113105	0.612943	-0.127534	0.383563	-0.144345	0.141359	-0.276813	0.00136147	0.172592	0.0973401	-0.445726	0.135587	0.148027	0.214966	-0.0549724	0.756122	-0.232446	0.419018	-0.142058	0.60829	0.238287	0.105251	-0.605704	0.0767115	-0.0922196	0.414262	-0.39216	0.15001	-0.569429	0.00700334	0.0116488	0.830434
YBR062C	-0.113531	0.247242	0.120161	0.717087	-0.0240598	0.716452	-0.0605586	0.107099	0.152598	0.143574	-0.189149	0.324472	0.0198755	0.836748	-0.0173143	0.842418	-0.167979	0.0247662	-0.0797796	0.310526	-0.0314534	0.505651	0.0322516	0.741902	0.259636	0.0742816	-0.0291043	0.396424	0.0111413	0.756946	0.0123956	0.785566
YDR131C	0.0521184	0.203659	-0.0775503	0.750955	0.0484085	0.0806223	-0.162406	0.120242	0.142425	0.0258419	-0.0853568	0.689727	0.118926	0.226376	-0.116212	0.392653	-0.0230162	0.775209	-0.0670099	0.644781	-0.00128209	0.94786	-0.0710463	0.0357902	0.168384	0.0754206	-0.0975567	0.0823026	-0.0867923	0.300939	0.0826877	0.355634
YDR132C	-0.0667051	0.230629	-0.33208	0.260298	0.019914	0.260001	-0.0465301	0.535549	0.0765664	0.461465	-0.165597	0.562667	0.19701	0.117403	-0.0994712	0.296734	-0.102435	0.13857	-0.127069	0.0586213	0.0589865	0.242385	-0.100583	0.224528	0.118003	0.261975	-0.233676	0.0464869	-0.151502	0.415748	0.205664	0.606328
YDR306C	0.0265473	0.733716	-0.274896	0.260298	0.0849553	0.185477	-0.191173	0.120242	0.137115	0.0376988	-0.108702	0.609678	0.078535	0.178206	-0.0272302	0.825023	-0.100663	0.284073	-0.0129111	0.815068	-0.0602063	0.56446	-0.431938	0.114983	0.178478	0.0859676	-0.0378563	0.692986	-0.0389889	0.0448435	0.0369134	0.762559
YIL001W	0.068719	0.0575328	-0.227046	0.222686	0.203253	0.0691453	-0.135928	0.225161	-0.0807456	0.408943	-0.437679	0.0305117	-0.0399866	0.52767	0.0276558	0.830155	-0.0157457	0.605892	-0.106526	0.60829	-0.357818	0.0241623	-0.113189	0.490009	-0.0115612	0.761531	-0.134107	0.162985	-0.198346	0.252422	0.135337	0.214124
YLR108C	-0.110671	0.0404846	-0.0340639	0.716451	-0.100053	0.058228	-0.0658741	0.261249	0.023063	0.594265	-0.0970995	0.525329	-0.088516	0.0365564	0.0291248	0.788977	-0.0806957	0.0336521	-0.100573	0.530044	-0.0399235	0.515316	0.0498336	0.651812	0.0325407	0.716024	-0.460435	0.0823026	-0.321502	0.115053	-0.0894417	0.0276122
YLR224W	-0.0224216	0.239338	0.00397394	0.98836	0.0523636	0.027193	-0.0546121	0.452767	-0.048832	0.329334	-0.0144511	0.910188	-0.0458422	0.0700761	0.095052	0.370055	-0.0334013	0.361186	0.0143653	0.835648	0.353212	0.0512107	0.0414722	0.502193	0.0280695	0.287304	-0.238803	0.204572	-0.0917176	0.300939	-0.0130617	0.764655
YLR352W	0.108478	0.0575328	-0.0803481	0.576187	0.0545405	0.496812	-0.0685469	0.235508	2.53085e-05	0.999623	0.0808747	0.772619	0.095361	0.118576	-0.0740284	0.756122	-0.0320146	0.529715	-0.194329	0.244768	-0.0211695	0.469636	-0.354481	0.147721	0.117293	0.0062371	0.114153	0.425184	-0.00520281	0.91869	0.043918	0.61423
YUH1	0.0475894	0.0613694	-0.0724716	0.222686	0.3869	0.0126676	-0.310826	0.119922	0.102227	0.119708	-0.358346	0.14695	0.0392576	0.315798	-0.267212	0.0293793	-0.00189725	0.98595	-0.0131479	0.84922	0.179373	0.0281971	0.178556	0.224528	0.00653058	0.93653	-0.367645	0.0871336	-0.528749	0.0570483	-0.00241977	0.844846
