# Supplementary material for: Orphan quality control by an SCF ubiquitin ligase directed to pervasive C-degrons
Source: Nat Commun. 2023 Dec 15;14:8363. doi: 10.1038/s41467-023-44096-z (PMC10724198; doi:10.1038/s41467-023-44096-z)
Supplement: Supplementary file 6 — Supplementary Data 3 [file 41467_2023_44096_MOESM6_ESM.xlsx]

## Sheet: Supplementary Data 3
Supplementary Data 3
Impact of C-terminal capping on the turnover of tFT-X12 constructs
MPS profiling of C-terminal capping libraries for tFT-tagged IN1, IN2, LN1, LN3, VN2, R1-R5, W1-W3, Atg1[-12_-1] and Rpa12[-12_-1] constructs in wild type and mutant (das1Δ or doa10Δ) backgrounds
Peptide sequences and corresponding PSIs
*, stop codon -> starting peptide sequence without C-terminal capping
tFT-X12 construct	Peptide sequence	PSI_wt	PSI_knockout	Knockout
IN1	LVVYLSCVACIN*	0.0192602	0.0319926	DAS1
IN1	LVVYLSCVACINA	0.0212305	0.0342538	DAS1
IN1	LVVYLSCVACINC	0.0648496	0.0918433	DAS1
IN1	LVVYLSCVACIND	0.0204365	0.0355611	DAS1
IN1	LVVYLSCVACINE	0.0197578	0.0323935	DAS1
IN1	LVVYLSCVACINF	0.0240497	0.0393584	DAS1
IN1	LVVYLSCVACING	0.0203947	0.0326324	DAS1
IN1	LVVYLSCVACINH	0.0236428	0.036497	DAS1
IN1	LVVYLSCVACINI	0.0206381	0.0320953	DAS1
IN1	LVVYLSCVACINK	0.0221923	0.0355773	DAS1
IN1	LVVYLSCVACINL	0.022425	0.0336512	DAS1
IN1	LVVYLSCVACINM	0.182975	0.206151	DAS1
IN1	LVVYLSCVACINN	0.0232891	0.0369612	DAS1
IN1	LVVYLSCVACINP	0.0198859	0.0331665	DAS1
IN1	LVVYLSCVACINQ	0.186807	0.206851	DAS1
IN1	LVVYLSCVACINR	0.021513	0.0340155	DAS1
IN1	LVVYLSCVACINS	0.0290501	0.0598888	DAS1
IN1	LVVYLSCVACINT	0.020509	0.0330911	DAS1
IN1	LVVYLSCVACINV	0.019956	0.0327643	DAS1
IN1	LVVYLSCVACINW	0.0245908	0.0403486	DAS1
IN1	LVVYLSCVACINY	0.0212486	0.0336799	DAS1
IN2	KKHKKGQKQKIN*	0.113198	0.660303	DAS1
IN2	KKHKKGQKQKINA	0.259165	0.655203	DAS1
IN2	KKHKKGQKQKINC	0.333198	0.658391	DAS1
IN2	KKHKKGQKQKIND	0.666006	0.658366	DAS1
IN2	KKHKKGQKQKINE	0.635193	0.662104	DAS1
IN2	KKHKKGQKQKINF	0.651634	0.668723	DAS1
IN2	KKHKKGQKQKING	0.292574	0.653084	DAS1
IN2	KKHKKGQKQKINH	0.653026	0.66813	DAS1
IN2	KKHKKGQKQKINI	0.649305	0.661482	DAS1
IN2	KKHKKGQKQKINK	0.647214	0.658899	DAS1
IN2	KKHKKGQKQKINL	0.651854	0.663106	DAS1
IN2	KKHKKGQKQKINM	0.638458	0.661956	DAS1
IN2	KKHKKGQKQKINN	0.231275	0.659383	DAS1
IN2	KKHKKGQKQKINP	0.657848	0.662987	DAS1
IN2	KKHKKGQKQKINQ	0.64361	0.663621	DAS1
IN2	KKHKKGQKQKINR	0.643772	0.65663	DAS1
IN2	KKHKKGQKQKINS	0.12579	0.667637	DAS1
IN2	KKHKKGQKQKINT	0.620088	0.662008	DAS1
IN2	KKHKKGQKQKINV	0.647167	0.657271	DAS1
IN2	KKHKKGQKQKINW	0.642941	0.657169	DAS1
IN2	KKHKKGQKQKINY	0.642768	0.66252	DAS1
LN1	PDKRNHLIKLLN*	0.141361	0.661115	DAS1
LN1	PDKRNHLIKLLNA	0.129905	0.664991	DAS1
LN1	PDKRNHLIKLLNC	0.123703	0.663343	DAS1
LN1	PDKRNHLIKLLND	0.638402	0.664364	DAS1
LN1	PDKRNHLIKLLNE	0.563589	0.66174	DAS1
LN1	PDKRNHLIKLLNF	0.17629	0.669616	DAS1
LN1	PDKRNHLIKLLNG	0.169914	0.661941	DAS1
LN1	PDKRNHLIKLLNH	0.142043	0.668866	DAS1
LN1	PDKRNHLIKLLNI	0.216461	0.661785	DAS1
LN1	PDKRNHLIKLLNK	0.65514	0.669981	DAS1
LN1	PDKRNHLIKLLNL	0.297808	0.665351	DAS1
LN1	PDKRNHLIKLLNM	0.144623	0.658586	DAS1
LN1	PDKRNHLIKLLNN	0.136917	0.666166	DAS1
LN1	PDKRNHLIKLLNP	0.663472	0.67162	DAS1
LN1	PDKRNHLIKLLNQ	0.316421	0.667469	DAS1
LN1	PDKRNHLIKLLNR	0.651933	0.667707	DAS1
LN1	PDKRNHLIKLLNS	0.116618	0.668631	DAS1
LN1	PDKRNHLIKLLNT	0.144359	0.6633	DAS1
LN1	PDKRNHLIKLLNV	0.202901	0.659067	DAS1
LN1	PDKRNHLIKLLNW	0.571385	0.684191	DAS1
LN1	PDKRNHLIKLLNY	0.160341	0.657202	DAS1
LN3	RLIQPLPVQFLN*	0.0747001	0.671552	DAS1
LN3	RLIQPLPVQFLNA	0.545178	0.612202	DAS1
LN3	RLIQPLPVQFLNC	0.486278	0.634985	DAS1
LN3	RLIQPLPVQFLND	0.652212	0.671091	DAS1
LN3	RLIQPLPVQFLNE	0.659394	0.676303	DAS1
LN3	RLIQPLPVQFLNF	0.462128	0.659131	DAS1
LN3	RLIQPLPVQFLNG	0.625812	0.655358	DAS1
LN3	RLIQPLPVQFLNH	0.646122	0.660796	DAS1
LN3	RLIQPLPVQFLNI	0.626687	0.643844	DAS1
LN3	RLIQPLPVQFLNK	0.646678	0.676479	DAS1
LN3	RLIQPLPVQFLNL	0.636055	0.655756	DAS1
LN3	RLIQPLPVQFLNM	0.583984	0.655052	DAS1
LN3	RLIQPLPVQFLNN	0.431636	0.663316	DAS1
LN3	RLIQPLPVQFLNP	0.650035	0.664148	DAS1
LN3	RLIQPLPVQFLNQ	0.650093	0.672635	DAS1
LN3	RLIQPLPVQFLNR	0.659098	0.668818	DAS1
LN3	RLIQPLPVQFLNS	0.385034	0.658112	DAS1
LN3	RLIQPLPVQFLNT	0.61398	0.638639	DAS1
LN3	RLIQPLPVQFLNV	0.599034	0.620898	DAS1
LN3	RLIQPLPVQFLNW	0.666815	0.686316	DAS1
LN3	RLIQPLPVQFLNY	0.432939	0.640939	DAS1
VN2	FSMRWTFRYWVN*	0.0663594	0.528397	DAS1
VN2	FSMRWTFRYWVNA	0.162677	0.496307	DAS1
VN2	FSMRWTFRYWVNC	0.11405	0.507713	DAS1
VN2	FSMRWTFRYWVND	0.538844	0.557443	DAS1
VN2	FSMRWTFRYWVNE	0.531986	0.54179	DAS1
VN2	FSMRWTFRYWVNF	0.0759724	0.52317	DAS1
VN2	FSMRWTFRYWVNG	0.430859	0.536892	DAS1
VN2	FSMRWTFRYWVNH	0.106422	0.559369	DAS1
VN2	FSMRWTFRYWVNI	0.133957	0.526995	DAS1
VN2	FSMRWTFRYWVNK	0.521558	0.531743	DAS1
VN2	FSMRWTFRYWVNL	0.139157	0.548768	DAS1
VN2	FSMRWTFRYWVNM	0.112748	0.543051	DAS1
VN2	FSMRWTFRYWVNN	0.137109	0.557754	DAS1
VN2	FSMRWTFRYWVNP	0.532676	0.543693	DAS1
VN2	FSMRWTFRYWVNQ	0.141327	0.557511	DAS1
VN2	FSMRWTFRYWVNR	0.558573	0.562393	DAS1
VN2	FSMRWTFRYWVNS	0.194237	0.541731	DAS1
VN2	FSMRWTFRYWVNT	0.317702	0.539363	DAS1
VN2	FSMRWTFRYWVNV	0.147376	0.499866	DAS1
VN2	FSMRWTFRYWVNW	0.435962	0.534291	DAS1
VN2	FSMRWTFRYWVNY	0.114277	0.470701	DAS1
R1	AITLPMCPLLLR*	0.207212	0.649219	DOA10
R1	AITLPMCPLLLRA	0.170521	0.300287	DOA10
R1	AITLPMCPLLLRC	0.0981015	0.381204	DOA10
R1	AITLPMCPLLLRD	0.42223	0.649695	DOA10
R1	AITLPMCPLLLRE	0.488353	0.634181	DOA10
R1	AITLPMCPLLLRF	0.120943	0.615388	DOA10
R1	AITLPMCPLLLRG	0.309651	0.549641	DOA10
R1	AITLPMCPLLLRH	0.222011	0.64637	DOA10
R1	AITLPMCPLLLRI	0.0995079	0.484571	DOA10
R1	AITLPMCPLLLRK	0.429797	0.670264	DOA10
R1	AITLPMCPLLLRL	0.12018	0.563368	DOA10
R1	AITLPMCPLLLRM	0.171881	0.573311	DOA10
R1	AITLPMCPLLLRN	0.281177	0.658727	DOA10
R1	AITLPMCPLLLRP	0.281407	0.636222	DOA10
R1	AITLPMCPLLLRQ	0.340242	0.634313	DOA10
R1	AITLPMCPLLLRR	0.340098	0.672847	DOA10
R1	AITLPMCPLLLRS	0.260764	0.554424	DOA10
R1	AITLPMCPLLLRT	0.169344	0.440931	DOA10
R1	AITLPMCPLLLRV	0.110254	0.334038	DOA10
R1	AITLPMCPLLLRW	0.0871523	0.621317	DOA10
R1	AITLPMCPLLLRY	0.15158	0.633065	DOA10
R2	RSLRVLLPLYFR*	0.289142	0.660162	DOA10
R2	RSLRVLLPLYFRA	0.244471	0.593003	DOA10
R2	RSLRVLLPLYFRC	0.217675	0.47592	DOA10
R2	RSLRVLLPLYFRD	0.345882	0.64655	DOA10
R2	RSLRVLLPLYFRE	0.355549	0.70307	DOA10
R2	RSLRVLLPLYFRF	0.195261	0.584005	DOA10
R2	RSLRVLLPLYFRG	0.324052	0.693802	DOA10
R2	RSLRVLLPLYFRH	0.284058	0.616131	DOA10
R2	RSLRVLLPLYFRI	0.183604	0.483827	DOA10
R2	RSLRVLLPLYFRK	0.293365	0.592661	DOA10
R2	RSLRVLLPLYFRL	0.194465	0.496315	DOA10
R2	RSLRVLLPLYFRM	0.202174	0.411285	DOA10
R2	RSLRVLLPLYFRN	0.204487	0.499668	DOA10
R2	RSLRVLLPLYFRP	0.291431	0.637528	DOA10
R2	RSLRVLLPLYFRQ	0.204637	0.605588	DOA10
R2	RSLRVLLPLYFRR	0.315308	0.675143	DOA10
R2	RSLRVLLPLYFRS	0.299984	0.644373	DOA10
R2	RSLRVLLPLYFRT	0.267702	0.654966	DOA10
R2	RSLRVLLPLYFRV	0.164322	0.440824	DOA10
R2	RSLRVLLPLYFRW	0.214781	0.676908	DOA10
R2	RSLRVLLPLYFRY	0.258537	0.606341	DOA10
R3	CLVSLPILLFFR*	0.0565829	0.586018	DOA10
R3	CLVSLPILLFFRA	0.0658798	0.475186	DOA10
R3	CLVSLPILLFFRC	0.0598996	0.450168	DOA10
R3	CLVSLPILLFFRD	0.103023	0.593614	DOA10
R3	CLVSLPILLFFRE	0.147688	0.582218	DOA10
R3	CLVSLPILLFFRF	0.0552779	0.483048	DOA10
R3	CLVSLPILLFFRG	0.0926864	0.56416	DOA10
R3	CLVSLPILLFFRH	0.0655641	0.576672	DOA10
R3	CLVSLPILLFFRI	0.056829	0.469281	DOA10
R3	CLVSLPILLFFRK	0.114622	0.569662	DOA10
R3	CLVSLPILLFFRL	0.0549203	0.512221	DOA10
R3	CLVSLPILLFFRM	0.0495007	0.457918	DOA10
R3	CLVSLPILLFFRN	0.065922	0.531231	DOA10
R3	CLVSLPILLFFRP	0.0680246	0.563233	DOA10
R3	CLVSLPILLFFRQ	0.0783415	0.36156	DOA10
R3	CLVSLPILLFFRR	0.0998872	0.592823	DOA10
R3	CLVSLPILLFFRS	0.0709429	0.533052	DOA10
R3	CLVSLPILLFFRT	0.0656267	0.515933	DOA10
R3	CLVSLPILLFFRV	0.0544521	0.412582	DOA10
R3	CLVSLPILLFFRW	0.0557156	0.473268	DOA10
R3	CLVSLPILLFFRY	0.0612218	0.483125	DOA10
R4	GLYMCSVGCWFR*	0.263627	0.628619	DOA10
R4	GLYMCSVGCWFRA	0.224602	0.439598	DOA10
R4	GLYMCSVGCWFRC	0.187942	0.433445	DOA10
R4	GLYMCSVGCWFRD	0.430582	0.649393	DOA10
R4	GLYMCSVGCWFRE	0.453295	0.640967	DOA10
R4	GLYMCSVGCWFRF	0.165695	0.635609	DOA10
R4	GLYMCSVGCWFRG	0.333812	0.634524	DOA10
R4	GLYMCSVGCWFRH	0.270546	0.615552	DOA10
R4	GLYMCSVGCWFRI	0.109585	0.454942	DOA10
R4	GLYMCSVGCWFRK	0.435488	0.647766	DOA10
R4	GLYMCSVGCWFRL	0.114208	0.624075	DOA10
R4	GLYMCSVGCWFRM	0.153857	0.3744	DOA10
R4	GLYMCSVGCWFRN	0.285756	0.584489	DOA10
R4	GLYMCSVGCWFRP	0.286703	0.619821	DOA10
R4	GLYMCSVGCWFRQ	0.113248	0.182397	DOA10
R4	GLYMCSVGCWFRR	0.347369	0.645648	DOA10
R4	GLYMCSVGCWFRS	0.267271	0.521301	DOA10
R4	GLYMCSVGCWFRT	0.227361	0.55378	DOA10
R4	GLYMCSVGCWFRV	0.154733	0.401922	DOA10
R4	GLYMCSVGCWFRW	0.230966	0.620539	DOA10
R4	GLYMCSVGCWFRY	0.17327	0.619322	DOA10
R5	RVTRLDAIYFRI*	0.327686	0.681476	DOA10
R5	RVTRLDAIYFRIA	0.0756376	0.13627	DOA10
R5	RVTRLDAIYFRIC	0.0625815	0.103412	DOA10
R5	RVTRLDAIYFRID	0.540039	0.603049	DOA10
R5	RVTRLDAIYFRIE	0.626875	0.689334	DOA10
R5	RVTRLDAIYFRIF	0.0593283	0.0962291	DOA10
R5	RVTRLDAIYFRIG	0.334726	0.408354	DOA10
R5	RVTRLDAIYFRIH	0.0870268	0.143236	DOA10
R5	RVTRLDAIYFRII	0.0611282	0.126503	DOA10
R5	RVTRLDAIYFRIK	0.615351	0.694411	DOA10
R5	RVTRLDAIYFRIL	0.0595251	0.0991815	DOA10
R5	RVTRLDAIYFRIM	0.060052	0.129326	DOA10
R5	RVTRLDAIYFRIN	0.07759	0.125218	DOA10
R5	RVTRLDAIYFRIP	0.246967	0.370671	DOA10
R5	RVTRLDAIYFRIQ	0.218433	0.256242	DOA10
R5	RVTRLDAIYFRIR	0.589098	0.716682	DOA10
R5	RVTRLDAIYFRIS	0.206413	0.270744	DOA10
R5	RVTRLDAIYFRIT	0.159654	0.242621	DOA10
R5	RVTRLDAIYFRIV	0.0601043	0.113634	DOA10
R5	RVTRLDAIYFRIW	0.234168	0.576849	DOA10
R5	RVTRLDAIYFRIY	0.122806	0.241856	DOA10
W1	VRGAVGGWRLVG*	0.160874	0.68057	DAS1
W1	VRGAVGGWRLVGA	0.524246	0.691851	DAS1
W1	VRGAVGGWRLVGC	0.638329	0.694216	DAS1
W1	VRGAVGGWRLVGD	0.646336	0.693756	DAS1
W1	VRGAVGGWRLVGE	0.612328	0.660141	DAS1
W1	VRGAVGGWRLVGF	0.666244	0.692513	DAS1
W1	VRGAVGGWRLVGG	0.65993	0.682357	DAS1
W1	VRGAVGGWRLVGH	0.668331	0.671058	DAS1
W1	VRGAVGGWRLVGI	0.663615	0.678644	DAS1
W1	VRGAVGGWRLVGK	0.651465	0.666778	DAS1
W1	VRGAVGGWRLVGL	0.664968	0.675178	DAS1
W1	VRGAVGGWRLVGM	0.620592	0.684579	DAS1
W1	VRGAVGGWRLVGN	0.63886	0.670323	DAS1
W1	VRGAVGGWRLVGP	0.664027	0.671161	DAS1
W1	VRGAVGGWRLVGQ	0.701449	0.666923	DAS1
W1	VRGAVGGWRLVGR	0.67588	0.673891	DAS1
W1	VRGAVGGWRLVGS	0.173702	0.67044	DAS1
W1	VRGAVGGWRLVGT	0.6779	0.688882	DAS1
W1	VRGAVGGWRLVGV	0.649294	0.659028	DAS1
W1	VRGAVGGWRLVGW	0.666235	0.667863	DAS1
W1	VRGAVGGWRLVGY	0.638065	0.681564	DAS1
W2	ARWRVGLWRGAS*	0.369718	0.678901	DAS1
W2	ARWRVGLWRGASA	0.664979	0.672202	DAS1
W2	ARWRVGLWRGASC	0.62841	0.668857	DAS1
W2	ARWRVGLWRGASD	0.688324	0.686068	DAS1
W2	ARWRVGLWRGASE	0.662764	0.666056	DAS1
W2	ARWRVGLWRGASF	0.661335	0.679438	DAS1
W2	ARWRVGLWRGASG	0.661697	0.673832	DAS1
W2	ARWRVGLWRGASH	0.660097	0.684642	DAS1
W2	ARWRVGLWRGASI	0.651562	0.665366	DAS1
W2	ARWRVGLWRGASK	0.672478	0.622166	DAS1
W2	ARWRVGLWRGASL	0.718779	0.714823	DAS1
W2	ARWRVGLWRGASM	0.65138	0.638813	DAS1
W2	ARWRVGLWRGASN	0.658503	0.689406	DAS1
W2	ARWRVGLWRGASP	0.663404	0.67182	DAS1
W2	ARWRVGLWRGASQ	0.661453	0.646104	DAS1
W2	ARWRVGLWRGASR	0.662676	0.675549	DAS1
W2	ARWRVGLWRGASS	0.593024	0.687762	DAS1
W2	ARWRVGLWRGAST	0.659242	0.682153	DAS1
W2	ARWRVGLWRGASV	0.675209	0.676397	DAS1
W2	ARWRVGLWRGASW	0.669955	0.709954	DAS1
W2	ARWRVGLWRGASY	0.652884	0.689613	DAS1
W3	PSLAASFWRVVG*	0.145753	0.685915	DAS1
W3	PSLAASFWRVVGA	0.545071	0.680692	DAS1
W3	PSLAASFWRVVGC	0.664266	0.685362	DAS1
W3	PSLAASFWRVVGD	0.689119	0.690689	DAS1
W3	PSLAASFWRVVGE	0.67157	0.667749	DAS1
W3	PSLAASFWRVVGF	0.691579	0.692685	DAS1
W3	PSLAASFWRVVGG	0.650933	0.681815	DAS1
W3	PSLAASFWRVVGH	0.681243	0.706804	DAS1
W3	PSLAASFWRVVGI	0.666938	0.696478	DAS1
W3	PSLAASFWRVVGK	0.666059	0.68947	DAS1
W3	PSLAASFWRVVGL	0.682992	0.712745	DAS1
W3	PSLAASFWRVVGM	0.678991	0.703269	DAS1
W3	PSLAASFWRVVGN	0.650987	0.689435	DAS1
W3	PSLAASFWRVVGP	0.684414	0.692125	DAS1
W3	PSLAASFWRVVGQ	0.649171	0.704939	DAS1
W3	PSLAASFWRVVGR	0.692198	0.691218	DAS1
W3	PSLAASFWRVVGS	0.234087	0.696594	DAS1
W3	PSLAASFWRVVGT	0.673739	0.698385	DAS1
W3	PSLAASFWRVVGV	0.674125	0.684625	DAS1
W3	PSLAASFWRVVGW	0.713668	0.698845	DAS1
W3	PSLAASFWRVVGY	0.657627	0.683614	DAS1
Atg1 -12_-1	LKILRQKMNHQN*	0.191748	0.674306	DAS1
Atg1 -12_-1	LKILRQKMNHQNA	0.658007	0.681223	DAS1
Atg1 -12_-1	LKILRQKMNHQNC	0.605582	0.661026	DAS1
Atg1 -12_-1	LKILRQKMNHQND	0.675298	0.724174	DAS1
Atg1 -12_-1	LKILRQKMNHQNE	0.651828	0.656023	DAS1
Atg1 -12_-1	LKILRQKMNHQNF	0.615683	0.697893	DAS1
Atg1 -12_-1	LKILRQKMNHQNG	0.656803	0.661901	DAS1
Atg1 -12_-1	LKILRQKMNHQNH	0.654973	0.689745	DAS1
Atg1 -12_-1	LKILRQKMNHQNI	0.649758	0.684687	DAS1
Atg1 -12_-1	LKILRQKMNHQNK	0.656373	0.663724	DAS1
Atg1 -12_-1	LKILRQKMNHQNL	0.671873	0.697135	DAS1
Atg1 -12_-1	LKILRQKMNHQNM	0.601477	0.59172	DAS1
Atg1 -12_-1	LKILRQKMNHQNN	0.585032	0.670895	DAS1
Atg1 -12_-1	LKILRQKMNHQNP	0.678159	0.688112	DAS1
Atg1 -12_-1	LKILRQKMNHQNQ	0.622663	0.685123	DAS1
Atg1 -12_-1	LKILRQKMNHQNR	0.677078	0.672969	DAS1
Atg1 -12_-1	LKILRQKMNHQNS	0.521223	0.671468	DAS1
Atg1 -12_-1	LKILRQKMNHQNT	0.671227	0.691918	DAS1
Atg1 -12_-1	LKILRQKMNHQNV	0.668877	0.662168	DAS1
Atg1 -12_-1	LKILRQKMNHQNW	0.658627	0.670289	DAS1
Atg1 -12_-1	LKILRQKMNHQNY	0.594995	0.704701	DAS1
Rpa12 -12_-1	CTSCGYKFRTNN*	0.246928	0.690514	DAS1
Rpa12 -12_-1	CTSCGYKFRTNNA	0.69789	0.697465	DAS1
Rpa12 -12_-1	CTSCGYKFRTNNC	0.708389	0.673171	DAS1
Rpa12 -12_-1	CTSCGYKFRTNND	0.691853	0.700007	DAS1
Rpa12 -12_-1	CTSCGYKFRTNNE	0.708699	0.711482	DAS1
Rpa12 -12_-1	CTSCGYKFRTNNF	0.711297	0.71224	DAS1
Rpa12 -12_-1	CTSCGYKFRTNNG	0.683035	0.690276	DAS1
Rpa12 -12_-1	CTSCGYKFRTNNH	0.687014	0.705952	DAS1
Rpa12 -12_-1	CTSCGYKFRTNNI	0.716319	0.699469	DAS1
Rpa12 -12_-1	CTSCGYKFRTNNK	0.668855	0.681624	DAS1
Rpa12 -12_-1	CTSCGYKFRTNNL	0.722887	0.714595	DAS1
Rpa12 -12_-1	CTSCGYKFRTNNM	0.679178	0.689794	DAS1
Rpa12 -12_-1	CTSCGYKFRTNNN	0.673714	0.676672	DAS1
Rpa12 -12_-1	CTSCGYKFRTNNP	0.698016	0.690484	DAS1
Rpa12 -12_-1	CTSCGYKFRTNNQ	0.680838	0.672737	DAS1
Rpa12 -12_-1	CTSCGYKFRTNNR	0.707297	0.704747	DAS1
Rpa12 -12_-1	CTSCGYKFRTNNS	0.682889	0.700349	DAS1
Rpa12 -12_-1	CTSCGYKFRTNNT	0.692167	0.689424	DAS1
Rpa12 -12_-1	CTSCGYKFRTNNV	0.684152	0.690107	DAS1
Rpa12 -12_-1	CTSCGYKFRTNNW	0.705065	0.715764	DAS1
Rpa12 -12_-1	CTSCGYKFRTNNY	0.676849	0.704209	DAS1
