# Supplementary material for: Orphan quality control by an SCF ubiquitin ligase directed to pervasive C-degrons
Source: Nat Commun. 2023 Dec 15;14:8363. doi: 10.1038/s41467-023-44096-z (PMC10724198; doi:10.1038/s41467-023-44096-z)
Supplement: Supplementary file 7 — Supplementary Data 4 [file 41467_2023_44096_MOESM7_ESM.xlsx]

## Sheet: Supplementary Data 4
Supplementary Data 4
Saturation mutagenesis of tFT-X12 constructs
MPS profiling of saturation mutagenesis libraries for tFT-tagged IN1, IN2, LN1, LN3, VN2, R1-R5, W1-W3, Atg1[-12_-1] and Rpa12[-12_-1] constructs in wild type and mutant (das1Δ or doa10Δ) backgrounds
Peptide sequences and corresponding PSIs
tFT-X12 construct	Peptide sequence	PSI_wt	PSI_knockout	Knockout
IN1	AVVYLSCVACIN	0.0207098	0.0379642	DAS1
IN1	CVVYLSCVACIN	0.0136625	0.0323435	DAS1
IN1	DVVYLSCVACIN	0.0164334	0.0312381	DAS1
IN1	EVVYLSCVACIN	0.0159297	0.0290806	DAS1
IN1	FVVYLSCVACIN	0.0218302	0.0242364	DAS1
IN1	GVVYLSCVACIN	0.014432	0.0345511	DAS1
IN1	HVVYLSCVACIN	0.0139125	0.0397456	DAS1
IN1	IVVYLSCVACIN	0.0176216	0.0301824	DAS1
IN1	KVVYLSCVACIN	0.0214541	0.0791834	DAS1
IN1	LVVYLSCVACIN	0.015486	0.0307235	DAS1
IN1	MVVYLSCVACIN	0.018084	0.0769302	DAS1
IN1	NVVYLSCVACIN	0.0155637	0.0340679	DAS1
IN1	PVVYLSCVACIN	0.0342903	0.0264825	DAS1
IN1	QVVYLSCVACIN	0.0122223	0.0306658	DAS1
IN1	RVVYLSCVACIN	0.0144073	0.0603191	DAS1
IN1	SVVYLSCVACIN	0.0145898	0.0313919	DAS1
IN1	TVVYLSCVACIN	0.0176013	0.0306582	DAS1
IN1	VVVYLSCVACIN	0.0234138	0.0435067	DAS1
IN1	WVVYLSCVACIN	0.087899	0.0588625	DAS1
IN1	YVVYLSCVACIN	0.0133625	0.0254327	DAS1
IN1	LAVYLSCVACIN	0.0213904	0.0886189	DAS1
IN1	LCVYLSCVACIN	0.0137497	0.0252825	DAS1
IN1	LDVYLSCVACIN	0.133692	0.231085	DAS1
IN1	LEVYLSCVACIN	0.0193355	0.0737237	DAS1
IN1	LFVYLSCVACIN	0.0334177	0.0250596	DAS1
IN1	LGVYLSCVACIN	0.0765879	0.165999	DAS1
IN1	LHVYLSCVACIN	0.0171967	0.109344	DAS1
IN1	LIVYLSCVACIN	0.0145212	0.0334892	DAS1
IN1	LKVYLSCVACIN	0.0443763	0.13996	DAS1
IN1	LLVYLSCVACIN	0.0174237	0.0428684	DAS1
IN1	LMVYLSCVACIN	0.0203747	0.0607305	DAS1
IN1	LNVYLSCVACIN	0.0429586	0.187934	DAS1
IN1	LPVYLSCVACIN	0.0549799	0.189901	DAS1
IN1	LQVYLSCVACIN	0.0249314	0.0993953	DAS1
IN1	LRVYLSCVACIN	0.0193744	0.120845	DAS1
IN1	LSVYLSCVACIN	0.0225772	0.145049	DAS1
IN1	LTVYLSCVACIN	0.0164904	0.0375069	DAS1
IN1	LWVYLSCVACIN	0.0149315	0.0209229	DAS1
IN1	LYVYLSCVACIN	0.0151732	0.0143576	DAS1
IN1	LVAYLSCVACIN	0.0244248	0.156078	DAS1
IN1	LVCYLSCVACIN	0.0123359	0.0279462	DAS1
IN1	LVDYLSCVACIN	0.21005	0.354053	DAS1
IN1	LVEYLSCVACIN	0.247402	0.373211	DAS1
IN1	LVFYLSCVACIN	0.0160235	0.0572887	DAS1
IN1	LVGYLSCVACIN	0.0847622	0.341568	DAS1
IN1	LVHYLSCVACIN	0.0263229	0.188286	DAS1
IN1	LVIYLSCVACIN	0.0156184	0.037655	DAS1
IN1	LVKYLSCVACIN	0.0899649	0.365468	DAS1
IN1	LVLYLSCVACIN	0.013715	0.027266	DAS1
IN1	LVMYLSCVACIN	0.0124527	0.135014	DAS1
IN1	LVNYLSCVACIN	0.0691271	0.259279	DAS1
IN1	LVPYLSCVACIN	0.182198	0.366358	DAS1
IN1	LVQYLSCVACIN	0.0237764	0.179738	DAS1
IN1	LVRYLSCVACIN	0.0691461	0.315896	DAS1
IN1	LVSYLSCVACIN	0.0798688	0.251665	DAS1
IN1	LVTYLSCVACIN	0.0356661	0.166762	DAS1
IN1	LVWYLSCVACIN	0.0132961	0.0212169	DAS1
IN1	LVYYLSCVACIN	0.0126169	0.0331342	DAS1
IN1	LVVALSCVACIN	0.0222733	0.0802223	DAS1
IN1	LVVCLSCVACIN	0.0139164	0.0339544	DAS1
IN1	LVVDLSCVACIN	0.136771	0.366923	DAS1
IN1	LVVELSCVACIN	0.0173982	0.0632401	DAS1
IN1	LVVFLSCVACIN	0.0195634	0.0385699	DAS1
IN1	LVVGLSCVACIN	0.158905	0.214822	DAS1
IN1	LVVHLSCVACIN	0.0147046	0.0250808	DAS1
IN1	LVVILSCVACIN	0.0224345	0.0418601	DAS1
IN1	LVVKLSCVACIN	0.0127242	0.0586371	DAS1
IN1	LVVLLSCVACIN	0.0235095	0.0370858	DAS1
IN1	LVVMLSCVACIN	0.0128361	0.0275855	DAS1
IN1	LVVNLSCVACIN	0.0110842	0.172364	DAS1
IN1	LVVPLSCVACIN	0.253811	0.358688	DAS1
IN1	LVVQLSCVACIN	0.0252686	0.0857306	DAS1
IN1	LVVRLSCVACIN	0.0176736	0.0347451	DAS1
IN1	LVVSLSCVACIN	0.0181225	0.0593057	DAS1
IN1	LVVTLSCVACIN	0.0146067	0.0408476	DAS1
IN1	LVVVLSCVACIN	0.012616	0.0377376	DAS1
IN1	LVVWLSCVACIN	0.0121767	0.0380658	DAS1
IN1	LVVYASCVACIN	0.0230456	0.0371319	DAS1
IN1	LVVYCSCVACIN	0.0182068	0.0283132	DAS1
IN1	LVVYDSCVACIN	0.367565	0.468264	DAS1
IN1	LVVYESCVACIN	0.342682	0.401906	DAS1
IN1	LVVYFSCVACIN	0.01939	0.0147684	DAS1
IN1	LVVYGSCVACIN	0.245446	0.304764	DAS1
IN1	LVVYHSCVACIN	0.18087	0.312744	DAS1
IN1	LVVYISCVACIN	0.0144128	0.0366087	DAS1
IN1	LVVYKSCVACIN	0.217612	0.415387	DAS1
IN1	LVVYMSCVACIN	0.0151262	0.0290975	DAS1
IN1	LVVYNSCVACIN	0.244989	0.406192	DAS1
IN1	LVVYPSCVACIN	0.248353	0.336916	DAS1
IN1	LVVYQSCVACIN	0.215574	0.339039	DAS1
IN1	LVVYRSCVACIN	0.132939	0.332697	DAS1
IN1	LVVYSSCVACIN	0.0131688	0.0457572	DAS1
IN1	LVVYTSCVACIN	0.0172474	0.0606472	DAS1
IN1	LVVYVSCVACIN	0.0192087	0.0340533	DAS1
IN1	LVVYWSCVACIN	0.0150619	0.070433	DAS1
IN1	LVVYYSCVACIN	0.0105599	0.026632	DAS1
IN1	LVVYLACVACIN	0.0186251	0.0409823	DAS1
IN1	LVVYLCCVACIN	0.0153564	0.0405028	DAS1
IN1	LVVYLDCVACIN	0.0395338	0.118563	DAS1
IN1	LVVYLECVACIN	0.018671	0.0238748	DAS1
IN1	LVVYLFCVACIN	0.0137238	0.027693	DAS1
IN1	LVVYLGCVACIN	0.135443	0.19221	DAS1
IN1	LVVYLHCVACIN	0.0158484	0.0326612	DAS1
IN1	LVVYLICVACIN	0.0185537	0.0584054	DAS1
IN1	LVVYLKCVACIN	0.0163997	0.0351027	DAS1
IN1	LVVYLLCVACIN	0.0159149	0.0738844	DAS1
IN1	LVVYLMCVACIN	0.0153961	0.0335221	DAS1
IN1	LVVYLNCVACIN	0.0330898	0.0264911	DAS1
IN1	LVVYLPCVACIN	0.119201	0.201988	DAS1
IN1	LVVYLQCVACIN	0.0273993	0.0352726	DAS1
IN1	LVVYLRCVACIN	0.0198751	0.0317651	DAS1
IN1	LVVYLTCVACIN	0.0128574	0.0371331	DAS1
IN1	LVVYLVCVACIN	0.0124655	0.0307371	DAS1
IN1	LVVYLWCVACIN	0.0141427	0.0850586	DAS1
IN1	LVVYLYCVACIN	0.0123168	0.0268783	DAS1
IN1	LVVYLSAVACIN	0.0153402	0.0365436	DAS1
IN1	LVVYLSDVACIN	0.45799	0.49472	DAS1
IN1	LVVYLSEVACIN	0.264094	0.285979	DAS1
IN1	LVVYLSFVACIN	0.0293023	0.116434	DAS1
IN1	LVVYLSGVACIN	0.180823	0.264294	DAS1
IN1	LVVYLSHVACIN	0.147821	0.410576	DAS1
IN1	LVVYLSIVACIN	0.0584494	0.0849433	DAS1
IN1	LVVYLSKVACIN	0.0954535	0.379581	DAS1
IN1	LVVYLSLVACIN	0.0258238	0.0617283	DAS1
IN1	LVVYLSMVACIN	0.0159101	0.0256982	DAS1
IN1	LVVYLSNVACIN	0.343854	0.499585	DAS1
IN1	LVVYLSPVACIN	0.179509	0.278467	DAS1
IN1	LVVYLSQVACIN	0.0160534	0.0854278	DAS1
IN1	LVVYLSRVACIN	0.0870302	0.355829	DAS1
IN1	LVVYLSSVACIN	0.0244892	0.0578546	DAS1
IN1	LVVYLSTVACIN	0.0655835	0.161285	DAS1
IN1	LVVYLSVVACIN	0.0254983	0.0877592	DAS1
IN1	LVVYLSWVACIN	0.013737	0.0348222	DAS1
IN1	LVVYLSYVACIN	0.0969522	0.142086	DAS1
IN1	LVVYLSCAACIN	0.0320929	0.165598	DAS1
IN1	LVVYLSCCACIN	0.0859243	0.1377	DAS1
IN1	LVVYLSCDACIN	0.14437	0.190719	DAS1
IN1	LVVYLSCEACIN	0.0807471	0.0234896	DAS1
IN1	LVVYLSCFACIN	0.0181249	0.0433251	DAS1
IN1	LVVYLSCGACIN	0.28279	0.300131	DAS1
IN1	LVVYLSCHACIN	0.01262	0.0466401	DAS1
IN1	LVVYLSCIACIN	0.0141188	0.0218218	DAS1
IN1	LVVYLSCKACIN	0.0136456	0.0225247	DAS1
IN1	LVVYLSCLACIN	0.0181794	0.0537252	DAS1
IN1	LVVYLSCMACIN	0.0207223	0.0752712	DAS1
IN1	LVVYLSCNACIN	0.0646802	0.0655348	DAS1
IN1	LVVYLSCPACIN	0.468571	0.512661	DAS1
IN1	LVVYLSCQACIN	0.00888451	0.0147795	DAS1
IN1	LVVYLSCRACIN	0.0228311	0.031102	DAS1
IN1	LVVYLSCSACIN	0.0177426	0.0360936	DAS1
IN1	LVVYLSCTACIN	0.0191879	0.0400946	DAS1
IN1	LVVYLSCWACIN	0.0199992	0.050448	DAS1
IN1	LVVYLSCYACIN	0.0136243	0.0477873	DAS1
IN1	LVVYLSCVCCIN	0.460968	0.414839	DAS1
IN1	LVVYLSCVDCIN	0.401863	0.416802	DAS1
IN1	LVVYLSCVECIN	0.124885	0.261926	DAS1
IN1	LVVYLSCVFCIN	0.0476523	0.167101	DAS1
IN1	LVVYLSCVGCIN	0.244305	0.292788	DAS1
IN1	LVVYLSCVHCIN	0.0532759	0.251411	DAS1
IN1	LVVYLSCVICIN	0.0482196	0.112359	DAS1
IN1	LVVYLSCVKCIN	0.146504	0.318918	DAS1
IN1	LVVYLSCVLCIN	0.0220643	0.140957	DAS1
IN1	LVVYLSCVMCIN	0.0110828	0.0156136	DAS1
IN1	LVVYLSCVNCIN	0.135353	0.41926	DAS1
IN1	LVVYLSCVPCIN	0.237251	0.304668	DAS1
IN1	LVVYLSCVQCIN	0.015146	0.0333279	DAS1
IN1	LVVYLSCVRCIN	0.109357	0.334591	DAS1
IN1	LVVYLSCVSCIN	0.0143139	0.0440895	DAS1
IN1	LVVYLSCVTCIN	0.0223151	0.0604913	DAS1
IN1	LVVYLSCVVCIN	0.0309104	0.0985872	DAS1
IN1	LVVYLSCVWCIN	0.0552677	0.263062	DAS1
IN1	LVVYLSCVYCIN	0.0441295	0.15806	DAS1
IN1	LVVYLSCVAAIN	0.0144008	0.03881	DAS1
IN1	LVVYLSCVADIN	0.108151	0.168301	DAS1
IN1	LVVYLSCVAEIN	0.0145922	0.0269104	DAS1
IN1	LVVYLSCVAFIN	0.0135399	0.0206165	DAS1
IN1	LVVYLSCVAGIN	0.130168	0.153805	DAS1
IN1	LVVYLSCVAHIN	0.0148285	0.0208921	DAS1
IN1	LVVYLSCVAIIN	0.0150944	0.03808	DAS1
IN1	LVVYLSCVAKIN	0.0143073	0.0401037	DAS1
IN1	LVVYLSCVALIN	0.0157761	0.0501083	DAS1
IN1	LVVYLSCVAMIN	0.0127377	0.0320236	DAS1
IN1	LVVYLSCVANIN	0.0172653	0.0788021	DAS1
IN1	LVVYLSCVAPIN	0.456637	0.449024	DAS1
IN1	LVVYLSCVAQIN	0.0140416	0.0252029	DAS1
IN1	LVVYLSCVARIN	0.0257972	0.0375197	DAS1
IN1	LVVYLSCVASIN	0.0147924	0.0412029	DAS1
IN1	LVVYLSCVATIN	0.0173593	0.0278342	DAS1
IN1	LVVYLSCVAVIN	0.0168724	0.0275778	DAS1
IN1	LVVYLSCVAWIN	0.0133737	0.0301995	DAS1
IN1	LVVYLSCVAYIN	0.0127652	0.027284	DAS1
IN1	LVVYLSCVACAN	0.0124033	0.0250956	DAS1
IN1	LVVYLSCVACCN	0.0106393	0.0342164	DAS1
IN1	LVVYLSCVACDN	0.249131	0.271909	DAS1
IN1	LVVYLSCVACEN	0.132385	0.132428	DAS1
IN1	LVVYLSCVACFN	0.0280759	0.076036	DAS1
IN1	LVVYLSCVACGN	0.0823845	0.0998466	DAS1
IN1	LVVYLSCVACHN	0.043463	0.039199	DAS1
IN1	LVVYLSCVACKN	0.0339665	0.0769165	DAS1
IN1	LVVYLSCVACLN	0.0163446	0.0374602	DAS1
IN1	LVVYLSCVACMN	0.020398	0.0496864	DAS1
IN1	LVVYLSCVACNN	0.127465	0.160102	DAS1
IN1	LVVYLSCVACPN	0.0732267	0.0987534	DAS1
IN1	LVVYLSCVACQN	0.0433656	0.0970071	DAS1
IN1	LVVYLSCVACRN	0.0191921	0.0464484	DAS1
IN1	LVVYLSCVACSN	0.0158081	0.0312807	DAS1
IN1	LVVYLSCVACTN	0.0170666	0.0307669	DAS1
IN1	LVVYLSCVACVN	0.0169218	0.0193294	DAS1
IN1	LVVYLSCVACWN	0.0215682	0.0568296	DAS1
IN1	LVVYLSCVACYN	0.0153672	0.0337801	DAS1
IN1	LVVYLSCVACIA	0.0167667	0.0257705	DAS1
IN1	LVVYLSCVACIC	0.0144211	0.0308926	DAS1
IN1	LVVYLSCVACID	0.0161915	0.0175398	DAS1
IN1	LVVYLSCVACIE	0.0121241	0.0183723	DAS1
IN1	LVVYLSCVACIF	0.0136491	0.0290467	DAS1
IN1	LVVYLSCVACIG	0.0177722	0.0315572	DAS1
IN1	LVVYLSCVACIH	0.0122825	0.053453	DAS1
IN1	LVVYLSCVACII	0.0174912	0.0431298	DAS1
IN1	LVVYLSCVACIK	0.0120832	0.0212691	DAS1
IN1	LVVYLSCVACIL	0.0189181	0.0320423	DAS1
IN1	LVVYLSCVACIM	0.0114861	0.0219614	DAS1
IN1	LVVYLSCVACIP	0.0232194	0.0442476	DAS1
IN1	LVVYLSCVACIQ	0.0106778	0.0327016	DAS1
IN1	LVVYLSCVACIR	0.0162643	0.0325223	DAS1
IN1	LVVYLSCVACIS	0.0139938	0.0368495	DAS1
IN1	LVVYLSCVACIT	0.0142778	0.0345456	DAS1
IN1	LVVYLSCVACIV	0.014603	0.0298892	DAS1
IN1	LVVYLSCVACIW	0.0175201	0.0367367	DAS1
IN1	LVVYLSCVACIY	0.0122045	0.0359017	DAS1
IN2	AKHKKGQKQKIN	0.109962	0.828724	DAS1
IN2	CKHKKGQKQKIN	0.0815303	0.568011	DAS1
IN2	DKHKKGQKQKIN	0.112583	0.601824	DAS1
IN2	EKHKKGQKQKIN	0.17833	0.61345	DAS1
IN2	FKHKKGQKQKIN	0.123103	0.585844	DAS1
IN2	GKHKKGQKQKIN	0.132859	0.584528	DAS1
IN2	HKHKKGQKQKIN	0.114417	0.60374	DAS1
IN2	IKHKKGQKQKIN	0.109135	0.6079	DAS1
IN2	KKHKKGQKQKIN	0.109798	0.610857	DAS1
IN2	LKHKKGQKQKIN	0.0940408	0.57644	DAS1
IN2	MKHKKGQKQKIN	0.0626628	0.648707	DAS1
IN2	NKHKKGQKQKIN	0.122413	0.562019	DAS1
IN2	PKHKKGQKQKIN	0.076848	0.747062	DAS1
IN2	QKHKKGQKQKIN	0.0918065	0.676275	DAS1
IN2	RKHKKGQKQKIN	0.120897	0.573974	DAS1
IN2	SKHKKGQKQKIN	0.152972	0.624905	DAS1
IN2	TKHKKGQKQKIN	0.117787	0.638545	DAS1
IN2	VKHKKGQKQKIN	0.104841	0.71596	DAS1
IN2	WKHKKGQKQKIN	0.135399	0.546409	DAS1
IN2	YKHKKGQKQKIN	0.175854	0.606529	DAS1
IN2	KAHKKGQKQKIN	0.111218	0.85797	DAS1
IN2	KCHKKGQKQKIN	0.342208	0.592492	DAS1
IN2	KDHKKGQKQKIN	0.0956209	0.603903	DAS1
IN2	KEHKKGQKQKIN	0.127299	0.633971	DAS1
IN2	KFHKKGQKQKIN	0.139342	0.575822	DAS1
IN2	KGHKKGQKQKIN	0.108211	0.570011	DAS1
IN2	KHHKKGQKQKIN	0.100571	0.580784	DAS1
IN2	KIHKKGQKQKIN	0.0466006	0.494077	DAS1
IN2	KLHKKGQKQKIN	0.070267	0.61171	DAS1
IN2	KMHKKGQKQKIN	0.0999604	0.857393	DAS1
IN2	KNHKKGQKQKIN	0.120908	0.610114	DAS1
IN2	KPHKKGQKQKIN	0.0908284	0.625492	DAS1
IN2	KQHKKGQKQKIN	0.104202	0.621116	DAS1
IN2	KRHKKGQKQKIN	0.0722679	0.634301	DAS1
IN2	KSHKKGQKQKIN	0.11929	0.600096	DAS1
IN2	KTHKKGQKQKIN	0.0923999	0.684131	DAS1
IN2	KVHKKGQKQKIN	0.0685582	0.640499	DAS1
IN2	KWHKKGQKQKIN	0.107801	0.562411	DAS1
IN2	KYHKKGQKQKIN	0.0980516	0.59502	DAS1
IN2	KKAKKGQKQKIN	0.105712	0.623753	DAS1
IN2	KKCKKGQKQKIN	0.102331	0.592802	DAS1
IN2	KKDKKGQKQKIN	0.104233	0.601091	DAS1
IN2	KKEKKGQKQKIN	0.07738	0.578345	DAS1
IN2	KKFKKGQKQKIN	0.129054	0.575163	DAS1
IN2	KKGKKGQKQKIN	0.109532	0.59169	DAS1
IN2	KKIKKGQKQKIN	0.0600033	0.58038	DAS1
IN2	KKKKKGQKQKIN	0.163877	0.566997	DAS1
IN2	KKLKKGQKQKIN	0.0797266	0.594163	DAS1
IN2	KKMKKGQKQKIN	0.096537	0.757508	DAS1
IN2	KKNKKGQKQKIN	0.141311	0.597983	DAS1
IN2	KKPKKGQKQKIN	0.174464	0.591489	DAS1
IN2	KKQKKGQKQKIN	0.176531	0.565777	DAS1
IN2	KKRKKGQKQKIN	0.11078	0.570653	DAS1
IN2	KKSKKGQKQKIN	0.0679489	0.576464	DAS1
IN2	KKTKKGQKQKIN	0.113307	0.582678	DAS1
IN2	KKVKKGQKQKIN	0.121705	0.631257	DAS1
IN2	KKWKKGQKQKIN	0.0753828	0.561082	DAS1
IN2	KKYKKGQKQKIN	0.0672082	0.612707	DAS1
IN2	KKHAKGQKQKIN	0.120613	0.565329	DAS1
IN2	KKHCKGQKQKIN	0.129735	0.637265	DAS1
IN2	KKHDKGQKQKIN	0.0761848	0.587337	DAS1
IN2	KKHEKGQKQKIN	0.0983246	0.603288	DAS1
IN2	KKHFKGQKQKIN	0.0456438	0.593645	DAS1
IN2	KKHGKGQKQKIN	0.0862099	0.706589	DAS1
IN2	KKHHKGQKQKIN	0.0512814	0.588246	DAS1
IN2	KKHIKGQKQKIN	0.0777852	0.597739	DAS1
IN2	KKHLKGQKQKIN	0.0828413	0.608477	DAS1
IN2	KKHMKGQKQKIN	0.102536	0.550925	DAS1
IN2	KKHNKGQKQKIN	0.042846	0.64485	DAS1
IN2	KKHPKGQKQKIN	0.140387	0.684301	DAS1
IN2	KKHQKGQKQKIN	0.0868244	0.596873	DAS1
IN2	KKHRKGQKQKIN	0.109359	0.677528	DAS1
IN2	KKHSKGQKQKIN	0.0644655	0.576385	DAS1
IN2	KKHTKGQKQKIN	0.128593	0.621597	DAS1
IN2	KKHVKGQKQKIN	0.0751818	0.605754	DAS1
IN2	KKHWKGQKQKIN	0.112438	0.593542	DAS1
IN2	KKHYKGQKQKIN	0.0621308	0.618484	DAS1
IN2	KKHKAGQKQKIN	0.0948306	0.579048	DAS1
IN2	KKHKCGQKQKIN	0.0806945	0.582115	DAS1
IN2	KKHKDGQKQKIN	0.0686108	0.601891	DAS1
IN2	KKHKEGQKQKIN	0.119819	0.580699	DAS1
IN2	KKHKFGQKQKIN	0.0916238	0.577894	DAS1
IN2	KKHKGGQKQKIN	0.0809372	0.583598	DAS1
IN2	KKHKHGQKQKIN	0.0724591	0.636782	DAS1
IN2	KKHKIGQKQKIN	0.141983	0.562533	DAS1
IN2	KKHKLGQKQKIN	0.072496	0.579827	DAS1
IN2	KKHKMGQKQKIN	0.0496499	0.623074	DAS1
IN2	KKHKNGQKQKIN	0.14512	0.62191	DAS1
IN2	KKHKPGQKQKIN	0.143108	0.606696	DAS1
IN2	KKHKQGQKQKIN	0.0536017	0.729724	DAS1
IN2	KKHKRGQKQKIN	0.0579101	0.616509	DAS1
IN2	KKHKSGQKQKIN	0.105879	0.60293	DAS1
IN2	KKHKTGQKQKIN	0.0825846	0.628449	DAS1
IN2	KKHKVGQKQKIN	0.0594876	0.566666	DAS1
IN2	KKHKWGQKQKIN	0.0500464	0.589088	DAS1
IN2	KKHKYGQKQKIN	0.0669658	0.612976	DAS1
IN2	KKHKKAQKQKIN	0.0600275	0.60056	DAS1
IN2	KKHKKCQKQKIN	0.0394686	0.548072	DAS1
IN2	KKHKKDQKQKIN	0.0671416	0.605684	DAS1
IN2	KKHKKEQKQKIN	0.0895023	0.677756	DAS1
IN2	KKHKKFQKQKIN	0.076185	0.599077	DAS1
IN2	KKHKKHQKQKIN	0.0430601	0.521377	DAS1
IN2	KKHKKIQKQKIN	0.0571338	0.63084	DAS1
IN2	KKHKKKQKQKIN	0.0427462	0.593421	DAS1
IN2	KKHKKLQKQKIN	0.0539524	0.602318	DAS1
IN2	KKHKKMQKQKIN	0.0270172	0.570622	DAS1
IN2	KKHKKNQKQKIN	0.216557	0.585479	DAS1
IN2	KKHKKPQKQKIN	0.0386945	0.658519	DAS1
IN2	KKHKKQQKQKIN	0.0594668	0.590225	DAS1
IN2	KKHKKRQKQKIN	0.0558175	0.587348	DAS1
IN2	KKHKKSQKQKIN	0.0606572	0.58404	DAS1
IN2	KKHKKTQKQKIN	0.0736643	0.676883	DAS1
IN2	KKHKKVQKQKIN	0.165314	0.6186	DAS1
IN2	KKHKKWQKQKIN	0.0351942	0.58504	DAS1
IN2	KKHKKYQKQKIN	0.0517669	0.587174	DAS1
IN2	KKHKKGAKQKIN	0.0819061	0.60838	DAS1
IN2	KKHKKGCKQKIN	0.0766706	0.59817	DAS1
IN2	KKHKKGDKQKIN	0.136985	0.599034	DAS1
IN2	KKHKKGEKQKIN	0.0820333	0.657617	DAS1
IN2	KKHKKGFKQKIN	0.075786	0.588819	DAS1
IN2	KKHKKGGKQKIN	0.169139	0.653354	DAS1
IN2	KKHKKGHKQKIN	0.111081	0.591552	DAS1
IN2	KKHKKGIKQKIN	0.0645298	0.587688	DAS1
IN2	KKHKKGKKQKIN	0.0794882	0.578884	DAS1
IN2	KKHKKGLKQKIN	0.0662777	0.596247	DAS1
IN2	KKHKKGMKQKIN	0.0522755	0.659427	DAS1
IN2	KKHKKGNKQKIN	0.0792226	0.600565	DAS1
IN2	KKHKKGPKQKIN	0.175446	0.603313	DAS1
IN2	KKHKKGRKQKIN	0.0973364	0.585597	DAS1
IN2	KKHKKGSKQKIN	0.0787404	0.672973	DAS1
IN2	KKHKKGTKQKIN	0.0759126	0.608143	DAS1
IN2	KKHKKGVKQKIN	0.128399	0.743199	DAS1
IN2	KKHKKGWKQKIN	0.0738818	0.682322	DAS1
IN2	KKHKKGYKQKIN	0.112721	0.60684	DAS1
IN2	KKHKKGQAQKIN	0.085319	0.604743	DAS1
IN2	KKHKKGQCQKIN	0.159629	0.800582	DAS1
IN2	KKHKKGQDQKIN	0.616305	0.574415	DAS1
IN2	KKHKKGQEQKIN	0.109095	0.542584	DAS1
IN2	KKHKKGQFQKIN	0.112193	0.617715	DAS1
IN2	KKHKKGQGQKIN	0.419838	0.58986	DAS1
IN2	KKHKKGQHQKIN	0.0823725	0.578781	DAS1
IN2	KKHKKGQIQKIN	0.108843	0.568761	DAS1
IN2	KKHKKGQLQKIN	0.120514	0.628272	DAS1
IN2	KKHKKGQMQKIN	0.208767	0.625623	DAS1
IN2	KKHKKGQNQKIN	0.190577	0.624724	DAS1
IN2	KKHKKGQPQKIN	0.0924865	0.600116	DAS1
IN2	KKHKKGQQQKIN	0.162334	0.571066	DAS1
IN2	KKHKKGQRQKIN	0.0818822	0.599062	DAS1
IN2	KKHKKGQSQKIN	0.204143	0.675565	DAS1
IN2	KKHKKGQTQKIN	0.0980693	0.591029	DAS1
IN2	KKHKKGQVQKIN	0.152467	0.648737	DAS1
IN2	KKHKKGQWQKIN	0.105941	0.555911	DAS1
IN2	KKHKKGQYQKIN	0.0850639	0.568642	DAS1
IN2	KKHKKGQKAKIN	0.241428	0.61106	DAS1
IN2	KKHKKGQKCKIN	0.153133	0.59049	DAS1
IN2	KKHKKGQKDKIN	0.651848	0.629678	DAS1
IN2	KKHKKGQKEKIN	0.123864	0.605928	DAS1
IN2	KKHKKGQKFKIN	0.15784	0.571919	DAS1
IN2	KKHKKGQKGKIN	0.563372	0.583682	DAS1
IN2	KKHKKGQKHKIN	0.228438	0.588051	DAS1
IN2	KKHKKGQKIKIN	0.293662	0.576424	DAS1
IN2	KKHKKGQKKKIN	0.522724	0.575503	DAS1
IN2	KKHKKGQKLKIN	0.114145	0.562385	DAS1
IN2	KKHKKGQKMKIN	0.105317	0.583362	DAS1
IN2	KKHKKGQKNKIN	0.0960211	0.596437	DAS1
IN2	KKHKKGQKPKIN	0.574465	0.625794	DAS1
IN2	KKHKKGQKRKIN	0.274547	0.654951	DAS1
IN2	KKHKKGQKSKIN	0.547563	0.561936	DAS1
IN2	KKHKKGQKTKIN	0.435311	0.619138	DAS1
IN2	KKHKKGQKVKIN	0.225023	0.614582	DAS1
IN2	KKHKKGQKWKIN	0.102273	0.611734	DAS1
IN2	KKHKKGQKYKIN	0.199227	0.634221	DAS1
IN2	KKHKKGQKQAIN	0.569859	0.600355	DAS1
IN2	KKHKKGQKQCIN	0.260475	0.584498	DAS1
IN2	KKHKKGQKQDIN	0.794657	0.601036	DAS1
IN2	KKHKKGQKQEIN	0.591213	0.589456	DAS1
IN2	KKHKKGQKQFIN	0.209152	0.557978	DAS1
IN2	KKHKKGQKQGIN	0.702961	0.60604	DAS1
IN2	KKHKKGQKQHIN	0.434748	0.647722	DAS1
IN2	KKHKKGQKQIIN	0.642083	0.583596	DAS1
IN2	KKHKKGQKQLIN	0.334773	0.627291	DAS1
IN2	KKHKKGQKQMIN	0.116545	0.590749	DAS1
IN2	KKHKKGQKQNIN	0.617907	0.540318	DAS1
IN2	KKHKKGQKQPIN	0.636779	0.587023	DAS1
IN2	KKHKKGQKQQIN	0.40447	0.554304	DAS1
IN2	KKHKKGQKQRIN	0.126857	0.642432	DAS1
IN2	KKHKKGQKQSIN	0.672745	0.576889	DAS1
IN2	KKHKKGQKQTIN	0.362457	0.571367	DAS1
IN2	KKHKKGQKQVIN	0.578642	0.628637	DAS1
IN2	KKHKKGQKQWIN	0.553094	0.657094	DAS1
IN2	KKHKKGQKQYIN	0.240022	0.678314	DAS1
IN2	KKHKKGQKQKAN	0.308383	0.708627	DAS1
IN2	KKHKKGQKQKCN	0.312011	0.58401	DAS1
IN2	KKHKKGQKQKDN	0.606696	0.637872	DAS1
IN2	KKHKKGQKQKEN	0.570041	0.820444	DAS1
IN2	KKHKKGQKQKFN	0.30725	0.634856	DAS1
IN2	KKHKKGQKQKGN	0.609933	0.61565	DAS1
IN2	KKHKKGQKQKHN	0.439327	0.653184	DAS1
IN2	KKHKKGQKQKKN	0.5766	0.843417	DAS1
IN2	KKHKKGQKQKLN	0.132751	0.602447	DAS1
IN2	KKHKKGQKQKMN	0.0837948	0.532576	DAS1
IN2	KKHKKGQKQKNN	0.476465	0.642521	DAS1
IN2	KKHKKGQKQKPN	0.617483	0.721888	DAS1
IN2	KKHKKGQKQKQN	0.264081	0.583025	DAS1
IN2	KKHKKGQKQKRN	0.5001	0.575135	DAS1
IN2	KKHKKGQKQKSN	0.553333	0.61471	DAS1
IN2	KKHKKGQKQKTN	0.471534	0.618605	DAS1
IN2	KKHKKGQKQKVN	0.208361	0.599345	DAS1
IN2	KKHKKGQKQKWN	0.304506	0.586522	DAS1
IN2	KKHKKGQKQKYN	0.308579	0.585541	DAS1
IN2	KKHKKGQKQKIA	0.127832	0.596564	DAS1
IN2	KKHKKGQKQKIC	0.0635968	0.610281	DAS1
IN2	KKHKKGQKQKID	0.547038	0.610498	DAS1
IN2	KKHKKGQKQKIE	0.566776	0.584833	DAS1
IN2	KKHKKGQKQKIF	0.217573	0.602162	DAS1
IN2	KKHKKGQKQKIG	0.225786	0.590799	DAS1
IN2	KKHKKGQKQKIH	0.11402	0.662309	DAS1
IN2	KKHKKGQKQKII	0.119958	0.632	DAS1
IN2	KKHKKGQKQKIK	0.633655	0.553217	DAS1
IN2	KKHKKGQKQKIL	0.222276	0.595013	DAS1
IN2	KKHKKGQKQKIM	0.179298	0.608666	DAS1
IN2	KKHKKGQKQKIP	0.335612	0.638304	DAS1
IN2	KKHKKGQKQKIQ	0.36966	0.59414	DAS1
IN2	KKHKKGQKQKIR	0.675763	0.594503	DAS1
IN2	KKHKKGQKQKIS	0.101399	0.606856	DAS1
IN2	KKHKKGQKQKIT	0.262585	0.598113	DAS1
IN2	KKHKKGQKQKIV	0.135899	0.595748	DAS1
IN2	KKHKKGQKQKIW	0.63736	0.557751	DAS1
IN2	KKHKKGQKQKIY	0.25527	0.594207	DAS1
LN1	ADKRNHLIKLLN	0.128584	0.586986	DAS1
LN1	CDKRNHLIKLLN	0.153492	0.588967	DAS1
LN1	DDKRNHLIKLLN	0.14636	0.59484	DAS1
LN1	EDKRNHLIKLLN	0.0779606	0.598955	DAS1
LN1	FDKRNHLIKLLN	0.131127	0.588917	DAS1
LN1	GDKRNHLIKLLN	0.158242	0.612673	DAS1
LN1	HDKRNHLIKLLN	0.0769882	0.580789	DAS1
LN1	IDKRNHLIKLLN	0.143302	0.583962	DAS1
LN1	KDKRNHLIKLLN	0.0683704	0.722665	DAS1
LN1	LDKRNHLIKLLN	0.137464	0.598991	DAS1
LN1	MDKRNHLIKLLN	0.110783	0.7021	DAS1
LN1	NDKRNHLIKLLN	0.12837	0.608937	DAS1
LN1	PDKRNHLIKLLN	0.116739	0.624689	DAS1
LN1	QDKRNHLIKLLN	0.0815951	0.59171	DAS1
LN1	RDKRNHLIKLLN	0.100461	0.611543	DAS1
LN1	SDKRNHLIKLLN	0.155969	0.606702	DAS1
LN1	TDKRNHLIKLLN	0.119837	0.57738	DAS1
LN1	VDKRNHLIKLLN	0.104703	0.609218	DAS1
LN1	WDKRNHLIKLLN	0.113283	0.601778	DAS1
LN1	YDKRNHLIKLLN	0.137719	0.581118	DAS1
LN1	PAKRNHLIKLLN	0.131475	0.617881	DAS1
LN1	PCKRNHLIKLLN	0.111551	0.61369	DAS1
LN1	PEKRNHLIKLLN	0.101158	0.607594	DAS1
LN1	PFKRNHLIKLLN	0.0943047	0.587375	DAS1
LN1	PGKRNHLIKLLN	0.127136	0.584722	DAS1
LN1	PHKRNHLIKLLN	0.140689	0.694239	DAS1
LN1	PIKRNHLIKLLN	0.157083	0.622408	DAS1
LN1	PKKRNHLIKLLN	0.14875	0.595716	DAS1
LN1	PLKRNHLIKLLN	0.134826	0.621534	DAS1
LN1	PMKRNHLIKLLN	0.0690193	0.569082	DAS1
LN1	PNKRNHLIKLLN	0.0744035	0.597228	DAS1
LN1	PPKRNHLIKLLN	0.116308	0.580566	DAS1
LN1	PQKRNHLIKLLN	0.113115	0.596965	DAS1
LN1	PRKRNHLIKLLN	0.141382	0.632802	DAS1
LN1	PSKRNHLIKLLN	0.144712	0.610288	DAS1
LN1	PTKRNHLIKLLN	0.114452	0.582011	DAS1
LN1	PVKRNHLIKLLN	0.12915	0.608268	DAS1
LN1	PWKRNHLIKLLN	0.0785854	0.60648	DAS1
LN1	PYKRNHLIKLLN	0.140633	0.600353	DAS1
LN1	PDARNHLIKLLN	0.119675	0.611758	DAS1
LN1	PDCRNHLIKLLN	0.136319	0.673484	DAS1
LN1	PDDRNHLIKLLN	0.156676	0.593731	DAS1
LN1	PDERNHLIKLLN	0.179358	0.565958	DAS1
LN1	PDFRNHLIKLLN	0.112136	0.618814	DAS1
LN1	PDGRNHLIKLLN	0.160618	0.601104	DAS1
LN1	PDHRNHLIKLLN	0.0948391	0.589221	DAS1
LN1	PDIRNHLIKLLN	0.133747	0.674628	DAS1
LN1	PDLRNHLIKLLN	0.129557	0.614026	DAS1
LN1	PDMRNHLIKLLN	0.0863027	0.75718	DAS1
LN1	PDNRNHLIKLLN	0.170931	0.604364	DAS1
LN1	PDPRNHLIKLLN	0.149514	0.58213	DAS1
LN1	PDQRNHLIKLLN	0.135866	0.584977	DAS1
LN1	PDRRNHLIKLLN	0.117534	0.664078	DAS1
LN1	PDSRNHLIKLLN	0.124525	0.600248	DAS1
LN1	PDTRNHLIKLLN	0.182841	0.590357	DAS1
LN1	PDVRNHLIKLLN	0.118988	0.613032	DAS1
LN1	PDWRNHLIKLLN	0.143584	0.627222	DAS1
LN1	PDYRNHLIKLLN	0.0726663	0.606846	DAS1
LN1	PDKANHLIKLLN	0.183354	0.593679	DAS1
LN1	PDKCNHLIKLLN	0.208586	0.585727	DAS1
LN1	PDKDNHLIKLLN	0.28137	0.567559	DAS1
LN1	PDKENHLIKLLN	0.264544	0.602272	DAS1
LN1	PDKFNHLIKLLN	0.117349	0.622312	DAS1
LN1	PDKGNHLIKLLN	0.229553	0.634707	DAS1
LN1	PDKHNHLIKLLN	0.0998171	0.621896	DAS1
LN1	PDKINHLIKLLN	0.134634	0.57757	DAS1
LN1	PDKKNHLIKLLN	0.0899624	0.768418	DAS1
LN1	PDKLNHLIKLLN	0.132513	0.609161	DAS1
LN1	PDKMNHLIKLLN	0.111155	0.614354	DAS1
LN1	PDKNNHLIKLLN	0.242211	0.756632	DAS1
LN1	PDKPNHLIKLLN	0.199286	0.606907	DAS1
LN1	PDKQNHLIKLLN	0.189191	0.593346	DAS1
LN1	PDKSNHLIKLLN	0.157249	0.651509	DAS1
LN1	PDKTNHLIKLLN	0.143975	0.657546	DAS1
LN1	PDKVNHLIKLLN	0.128818	0.657563	DAS1
LN1	PDKWNHLIKLLN	0.078154	0.576416	DAS1
LN1	PDKYNHLIKLLN	0.077724	0.589561	DAS1
LN1	PDKRAHLIKLLN	0.112329	0.617091	DAS1
LN1	PDKRCHLIKLLN	0.0642317	0.595994	DAS1
LN1	PDKRDHLIKLLN	0.104515	0.598722	DAS1
LN1	PDKREHLIKLLN	0.158125	0.715776	DAS1
LN1	PDKRFHLIKLLN	0.112756	0.671819	DAS1
LN1	PDKRGHLIKLLN	0.112801	0.592549	DAS1
LN1	PDKRHHLIKLLN	0.112791	0.704572	DAS1
LN1	PDKRIHLIKLLN	0.0865074	0.589115	DAS1
LN1	PDKRKHLIKLLN	0.171338	0.582662	DAS1
LN1	PDKRLHLIKLLN	0.125558	0.628602	DAS1
LN1	PDKRMHLIKLLN	0.0774026	0.592145	DAS1
LN1	PDKRPHLIKLLN	0.0997102	0.678274	DAS1
LN1	PDKRQHLIKLLN	0.0650027	0.56159	DAS1
LN1	PDKRRHLIKLLN	0.114702	0.605303	DAS1
LN1	PDKRSHLIKLLN	0.0872128	0.630622	DAS1
LN1	PDKRTHLIKLLN	0.0881002	0.654844	DAS1
LN1	PDKRVHLIKLLN	0.127896	0.610289	DAS1
LN1	PDKRWHLIKLLN	0.0628447	0.633461	DAS1
LN1	PDKRYHLIKLLN	0.0494883	0.597232	DAS1
LN1	PDKRNALIKLLN	0.141941	0.629414	DAS1
LN1	PDKRNCLIKLLN	0.147615	0.585738	DAS1
LN1	PDKRNDLIKLLN	0.18355	0.626282	DAS1
LN1	PDKRNELIKLLN	0.114577	0.607747	DAS1
LN1	PDKRNFLIKLLN	0.112094	0.609917	DAS1
LN1	PDKRNGLIKLLN	0.222371	0.613604	DAS1
LN1	PDKRNILIKLLN	0.164608	0.597977	DAS1
LN1	PDKRNKLIKLLN	0.114939	0.67123	DAS1
LN1	PDKRNLLIKLLN	0.12388	0.607581	DAS1
LN1	PDKRNMLIKLLN	0.0898898	0.722133	DAS1
LN1	PDKRNNLIKLLN	0.155233	0.588694	DAS1
LN1	PDKRNPLIKLLN	0.420263	0.581004	DAS1
LN1	PDKRNQLIKLLN	0.0747224	0.632624	DAS1
LN1	PDKRNRLIKLLN	0.141324	0.592003	DAS1
LN1	PDKRNSLIKLLN	0.162596	0.722879	DAS1
LN1	PDKRNTLIKLLN	0.107967	0.598796	DAS1
LN1	PDKRNVLIKLLN	0.124577	0.589155	DAS1
LN1	PDKRNWLIKLLN	0.071436	0.67498	DAS1
LN1	PDKRNYLIKLLN	0.118949	0.601128	DAS1
LN1	PDKRNHAIKLLN	0.186273	0.602987	DAS1
LN1	PDKRNHCIKLLN	0.147616	0.585236	DAS1
LN1	PDKRNHDIKLLN	0.407085	0.606321	DAS1
LN1	PDKRNHEIKLLN	0.447126	0.595727	DAS1
LN1	PDKRNHFIKLLN	0.102205	0.603482	DAS1
LN1	PDKRNHGIKLLN	0.410176	0.587494	DAS1
LN1	PDKRNHHIKLLN	0.110639	0.664527	DAS1
LN1	PDKRNHIIKLLN	0.131994	0.570329	DAS1
LN1	PDKRNHKIKLLN	0.0860451	0.59859	DAS1
LN1	PDKRNHMIKLLN	0.0922233	0.624929	DAS1
LN1	PDKRNHNIKLLN	0.172357	0.601682	DAS1
LN1	PDKRNHPIKLLN	0.282485	0.573817	DAS1
LN1	PDKRNHQIKLLN	0.126856	0.608645	DAS1
LN1	PDKRNHRIKLLN	0.159161	0.661153	DAS1
LN1	PDKRNHSIKLLN	0.173857	0.631351	DAS1
LN1	PDKRNHTIKLLN	0.176071	0.581962	DAS1
LN1	PDKRNHVIKLLN	0.0940892	0.604659	DAS1
LN1	PDKRNHWIKLLN	0.196291	0.566953	DAS1
LN1	PDKRNHYIKLLN	0.096534	0.683038	DAS1
LN1	PDKRNHLAKLLN	0.090721	0.546807	DAS1
LN1	PDKRNHLCKLLN	0.13137	0.665098	DAS1
LN1	PDKRNHLDKLLN	0.574293	0.578426	DAS1
LN1	PDKRNHLEKLLN	0.291594	0.629763	DAS1
LN1	PDKRNHLFKLLN	0.111809	0.608868	DAS1
LN1	PDKRNHLGKLLN	0.428045	0.592582	DAS1
LN1	PDKRNHLHKLLN	0.264695	0.59037	DAS1
LN1	PDKRNHLKKLLN	0.100679	0.615757	DAS1
LN1	PDKRNHLLKLLN	0.157482	0.6001	DAS1
LN1	PDKRNHLMKLLN	0.0890163	0.592154	DAS1
LN1	PDKRNHLNKLLN	0.125661	0.579419	DAS1
LN1	PDKRNHLPKLLN	0.148299	0.611928	DAS1
LN1	PDKRNHLQKLLN	0.167899	0.582331	DAS1
LN1	PDKRNHLRKLLN	0.204596	0.573929	DAS1
LN1	PDKRNHLSKLLN	0.135788	0.659458	DAS1
LN1	PDKRNHLTKLLN	0.170372	0.583921	DAS1
LN1	PDKRNHLVKLLN	0.133271	0.585094	DAS1
LN1	PDKRNHLWKLLN	0.0949049	0.600563	DAS1
LN1	PDKRNHLYKLLN	0.196273	0.598052	DAS1
LN1	PDKRNHLIALLN	0.215859	0.633598	DAS1
LN1	PDKRNHLICLLN	0.269472	0.607906	DAS1
LN1	PDKRNHLIDLLN	0.591415	0.624	DAS1
LN1	PDKRNHLIELLN	0.271508	0.701844	DAS1
LN1	PDKRNHLIFLLN	0.116142	0.686559	DAS1
LN1	PDKRNHLIGLLN	0.611538	0.608678	DAS1
LN1	PDKRNHLIHLLN	0.099212	0.586	DAS1
LN1	PDKRNHLIILLN	0.106862	0.660226	DAS1
LN1	PDKRNHLILLLN	0.114415	0.635149	DAS1
LN1	PDKRNHLIMLLN	0.192679	0.623518	DAS1
LN1	PDKRNHLINLLN	0.113432	0.605292	DAS1
LN1	PDKRNHLIPLLN	0.404904	0.585423	DAS1
LN1	PDKRNHLIQLLN	0.10195	0.61575	DAS1
LN1	PDKRNHLIRLLN	0.14401	0.614092	DAS1
LN1	PDKRNHLISLLN	0.438485	0.6137	DAS1
LN1	PDKRNHLITLLN	0.315126	0.622115	DAS1
LN1	PDKRNHLIVLLN	0.14847	0.637437	DAS1
LN1	PDKRNHLIWLLN	0.0586926	0.704544	DAS1
LN1	PDKRNHLIYLLN	0.0897519	0.701925	DAS1
LN1	PDKRNHLIKALN	0.251513	0.589409	DAS1
LN1	PDKRNHLIKCLN	0.169433	0.633755	DAS1
LN1	PDKRNHLIKDLN	0.627707	0.556744	DAS1
LN1	PDKRNHLIKELN	0.354967	0.597206	DAS1
LN1	PDKRNHLIKFLN	0.112483	0.583009	DAS1
LN1	PDKRNHLIKGLN	0.545707	0.618816	DAS1
LN1	PDKRNHLIKHLN	0.0777984	0.600883	DAS1
LN1	PDKRNHLIKILN	0.137334	0.663311	DAS1
LN1	PDKRNHLIKKLN	0.0795397	0.58108	DAS1
LN1	PDKRNHLIKMLN	0.0820989	0.597675	DAS1
LN1	PDKRNHLIKNLN	0.472787	0.539658	DAS1
LN1	PDKRNHLIKPLN	0.60735	0.586373	DAS1
LN1	PDKRNHLIKQLN	0.0991952	0.575207	DAS1
LN1	PDKRNHLIKRLN	0.103639	0.601977	DAS1
LN1	PDKRNHLIKSLN	0.297896	0.627473	DAS1
LN1	PDKRNHLIKTLN	0.163736	0.603911	DAS1
LN1	PDKRNHLIKVLN	0.186385	0.576912	DAS1
LN1	PDKRNHLIKWLN	0.181644	0.694362	DAS1
LN1	PDKRNHLIKYLN	0.0756729	0.638165	DAS1
LN1	PDKRNHLIKLAN	0.367285	0.578619	DAS1
LN1	PDKRNHLIKLCN	0.219985	0.583242	DAS1
LN1	PDKRNHLIKLDN	0.602013	0.612806	DAS1
LN1	PDKRNHLIKLEN	0.610909	0.603109	DAS1
LN1	PDKRNHLIKLFN	0.345991	0.551434	DAS1
LN1	PDKRNHLIKLGN	0.616814	0.605122	DAS1
LN1	PDKRNHLIKLHN	0.359348	0.593204	DAS1
LN1	PDKRNHLIKLIN	0.114496	0.611861	DAS1
LN1	PDKRNHLIKLKN	0.273035	0.598988	DAS1
LN1	PDKRNHLIKLMN	0.119268	0.605356	DAS1
LN1	PDKRNHLIKLNN	0.446701	0.597809	DAS1
LN1	PDKRNHLIKLPN	0.592087	0.586904	DAS1
LN1	PDKRNHLIKLQN	0.452901	0.737274	DAS1
LN1	PDKRNHLIKLRN	0.623008	0.671893	DAS1
LN1	PDKRNHLIKLSN	0.485913	0.609406	DAS1
LN1	PDKRNHLIKLTN	0.29178	0.56797	DAS1
LN1	PDKRNHLIKLVN	0.158012	0.645177	DAS1
LN1	PDKRNHLIKLWN	0.313756	0.627078	DAS1
LN1	PDKRNHLIKLYN	0.343206	0.598927	DAS1
LN1	PDKRNHLIKLLA	0.114426	0.569745	DAS1
LN1	PDKRNHLIKLLC	0.0722491	0.576665	DAS1
LN1	PDKRNHLIKLLD	0.665775	0.611098	DAS1
LN1	PDKRNHLIKLLE	0.579405	0.606018	DAS1
LN1	PDKRNHLIKLLF	0.269173	0.575771	DAS1
LN1	PDKRNHLIKLLG	0.238334	0.614169	DAS1
LN1	PDKRNHLIKLLH	0.154471	0.611501	DAS1
LN1	PDKRNHLIKLLI	0.205903	0.593741	DAS1
LN1	PDKRNHLIKLLK	0.757919	0.610817	DAS1
LN1	PDKRNHLIKLLL	0.332047	0.614536	DAS1
LN1	PDKRNHLIKLLM	0.112303	0.585635	DAS1
LN1	PDKRNHLIKLLP	0.595475	0.59604	DAS1
LN1	PDKRNHLIKLLQ	0.20548	0.604815	DAS1
LN1	PDKRNHLIKLLR	0.682734	0.642834	DAS1
LN1	PDKRNHLIKLLS	0.101753	0.653327	DAS1
LN1	PDKRNHLIKLLT	0.204659	0.622463	DAS1
LN1	PDKRNHLIKLLV	0.117924	0.617681	DAS1
LN1	PDKRNHLIKLLW	0.578171	0.585635	DAS1
LN1	PDKRNHLIKLLY	0.327811	0.587161	DAS1
LN3	ALIQPLPVQFLN	0.100556	0.649365	DAS1
LN3	CLIQPLPVQFLN	0.102801	0.547586	DAS1
LN3	DLIQPLPVQFLN	0.127157	0.589869	DAS1
LN3	ELIQPLPVQFLN	0.0675245	0.611641	DAS1
LN3	FLIQPLPVQFLN	0.0526887	0.581894	DAS1
LN3	GLIQPLPVQFLN	0.0806066	0.619509	DAS1
LN3	HLIQPLPVQFLN	0.130215	0.71328	DAS1
LN3	ILIQPLPVQFLN	0.0930262	0.590128	DAS1
LN3	KLIQPLPVQFLN	0.0526117	0.573807	DAS1
LN3	LLIQPLPVQFLN	0.0660585	0.623681	DAS1
LN3	MLIQPLPVQFLN	0.0562219	0.653729	DAS1
LN3	NLIQPLPVQFLN	0.0874967	0.582166	DAS1
LN3	PLIQPLPVQFLN	0.0682149	0.604291	DAS1
LN3	QLIQPLPVQFLN	0.0735908	0.615841	DAS1
LN3	RLIQPLPVQFLN	0.066238	0.597947	DAS1
LN3	SLIQPLPVQFLN	0.0778983	0.618307	DAS1
LN3	TLIQPLPVQFLN	0.101789	0.576075	DAS1
LN3	VLIQPLPVQFLN	0.0724658	0.602995	DAS1
LN3	WLIQPLPVQFLN	0.0761047	0.643009	DAS1
LN3	YLIQPLPVQFLN	0.0776681	0.623497	DAS1
LN3	RAIQPLPVQFLN	0.12067	0.673879	DAS1
LN3	RCIQPLPVQFLN	0.0765659	0.571885	DAS1
LN3	RDIQPLPVQFLN	0.0917993	0.595959	DAS1
LN3	REIQPLPVQFLN	0.121362	0.610015	DAS1
LN3	RFIQPLPVQFLN	0.0529312	0.540433	DAS1
LN3	RGIQPLPVQFLN	0.112472	0.580796	DAS1
LN3	RHIQPLPVQFLN	0.167163	0.587685	DAS1
LN3	RIIQPLPVQFLN	0.0603194	0.597909	DAS1
LN3	RKIQPLPVQFLN	0.0533393	0.616375	DAS1
LN3	RMIQPLPVQFLN	0.0450145	0.570785	DAS1
LN3	RNIQPLPVQFLN	0.0758731	0.610439	DAS1
LN3	RPIQPLPVQFLN	0.0515317	0.593008	DAS1
LN3	RQIQPLPVQFLN	0.123596	0.603886	DAS1
LN3	RRIQPLPVQFLN	0.0625543	0.600841	DAS1
LN3	RSIQPLPVQFLN	0.0914945	0.643016	DAS1
LN3	RTIQPLPVQFLN	0.101078	0.628892	DAS1
LN3	RVIQPLPVQFLN	0.0531117	0.575707	DAS1
LN3	RWIQPLPVQFLN	0.053574	0.686459	DAS1
LN3	RYIQPLPVQFLN	0.0616805	0.56393	DAS1
LN3	RLAQPLPVQFLN	0.0466043	0.565723	DAS1
LN3	RLCQPLPVQFLN	0.0327041	0.611624	DAS1
LN3	RLDQPLPVQFLN	0.0830694	0.808443	DAS1
LN3	RLEQPLPVQFLN	0.075824	0.573651	DAS1
LN3	RLFQPLPVQFLN	0.0340151	0.657989	DAS1
LN3	RLGQPLPVQFLN	0.0874789	0.610668	DAS1
LN3	RLHQPLPVQFLN	0.0600262	0.580643	DAS1
LN3	RLKQPLPVQFLN	0.181456	0.558934	DAS1
LN3	RLLQPLPVQFLN	0.037022	0.594999	DAS1
LN3	RLMQPLPVQFLN	0.100489	0.572129	DAS1
LN3	RLNQPLPVQFLN	0.0568882	0.604959	DAS1
LN3	RLPQPLPVQFLN	0.11763	0.63066	DAS1
LN3	RLQQPLPVQFLN	0.0652534	0.573738	DAS1
LN3	RLRQPLPVQFLN	0.0588343	0.592612	DAS1
LN3	RLSQPLPVQFLN	0.0621854	0.606999	DAS1
LN3	RLTQPLPVQFLN	0.0562481	0.856516	DAS1
LN3	RLVQPLPVQFLN	0.0537782	0.628168	DAS1
LN3	RLWQPLPVQFLN	0.069	0.608158	DAS1
LN3	RLYQPLPVQFLN	0.0680415	0.586058	DAS1
LN3	RLIAPLPVQFLN	0.0613828	0.738349	DAS1
LN3	RLICPLPVQFLN	0.040766	0.561968	DAS1
LN3	RLIDPLPVQFLN	0.120661	0.620451	DAS1
LN3	RLIEPLPVQFLN	0.0759562	0.578453	DAS1
LN3	RLIFPLPVQFLN	0.0303964	0.552679	DAS1
LN3	RLIGPLPVQFLN	0.0842404	0.598052	DAS1
LN3	RLIHPLPVQFLN	0.047445	0.616198	DAS1
LN3	RLIIPLPVQFLN	0.0180135	0.551192	DAS1
LN3	RLIKPLPVQFLN	0.0431826	0.627238	DAS1
LN3	RLILPLPVQFLN	0.0595842	0.589223	DAS1
LN3	RLIMPLPVQFLN	0.0367976	0.571715	DAS1
LN3	RLINPLPVQFLN	0.077279	0.668045	DAS1
LN3	RLIPPLPVQFLN	0.0666741	0.576443	DAS1
LN3	RLIRPLPVQFLN	0.0342643	0.593291	DAS1
LN3	RLISPLPVQFLN	0.0607713	0.622001	DAS1
LN3	RLITPLPVQFLN	0.0429166	0.60526	DAS1
LN3	RLIVPLPVQFLN	0.052463	0.607493	DAS1
LN3	RLIWPLPVQFLN	0.0399342	0.570166	DAS1
LN3	RLIYPLPVQFLN	0.0272121	0.579587	DAS1
LN3	RLIQALPVQFLN	0.052512	0.683224	DAS1
LN3	RLIQCLPVQFLN	0.0457163	0.571195	DAS1
LN3	RLIQDLPVQFLN	0.139789	0.588377	DAS1
LN3	RLIQELPVQFLN	0.0609767	0.616152	DAS1
LN3	RLIQFLPVQFLN	0.0097435	0.538558	DAS1
LN3	RLIQGLPVQFLN	0.078751	0.650564	DAS1
LN3	RLIQHLPVQFLN	0.0488623	0.635765	DAS1
LN3	RLIQILPVQFLN	0.037717	0.546428	DAS1
LN3	RLIQKLPVQFLN	0.0182693	0.588997	DAS1
LN3	RLIQLLPVQFLN	0.0564288	0.634658	DAS1
LN3	RLIQMLPVQFLN	0.0223361	0.626092	DAS1
LN3	RLIQNLPVQFLN	0.0289608	0.5697	DAS1
LN3	RLIQQLPVQFLN	0.031451	0.601835	DAS1
LN3	RLIQRLPVQFLN	0.0385125	0.646028	DAS1
LN3	RLIQSLPVQFLN	0.0478282	0.574114	DAS1
LN3	RLIQTLPVQFLN	0.0873302	0.594095	DAS1
LN3	RLIQVLPVQFLN	0.0583308	0.611235	DAS1
LN3	RLIQWLPVQFLN	0.0710388	0.613026	DAS1
LN3	RLIQYLPVQFLN	0.0218839	0.637185	DAS1
LN3	RLIQPAPVQFLN	0.0578823	0.611839	DAS1
LN3	RLIQPCPVQFLN	0.0721978	0.611811	DAS1
LN3	RLIQPDPVQFLN	0.216376	0.564529	DAS1
LN3	RLIQPEPVQFLN	0.215242	0.609674	DAS1
LN3	RLIQPFPVQFLN	0.0899863	0.778015	DAS1
LN3	RLIQPGPVQFLN	0.10155	0.611463	DAS1
LN3	RLIQPHPVQFLN	0.0681912	0.776445	DAS1
LN3	RLIQPIPVQFLN	0.0323474	0.596605	DAS1
LN3	RLIQPKPVQFLN	0.0690719	0.585835	DAS1
LN3	RLIQPMPVQFLN	0.056181	0.606765	DAS1
LN3	RLIQPNPVQFLN	0.0748107	0.575534	DAS1
LN3	RLIQPPPVQFLN	0.0599537	0.640888	DAS1
LN3	RLIQPQPVQFLN	0.0694268	0.593128	DAS1
LN3	RLIQPRPVQFLN	0.0515162	0.613195	DAS1
LN3	RLIQPSPVQFLN	0.0855269	0.682724	DAS1
LN3	RLIQPTPVQFLN	0.191971	0.56293	DAS1
LN3	RLIQPVPVQFLN	0.123313	0.583314	DAS1
LN3	RLIQPWPVQFLN	0.057344	0.544778	DAS1
LN3	RLIQPYPVQFLN	0.0613154	0.578076	DAS1
LN3	RLIQPLAVQFLN	0.0615934	0.600216	DAS1
LN3	RLIQPLCVQFLN	0.0776645	0.605447	DAS1
LN3	RLIQPLDVQFLN	0.225262	0.617381	DAS1
LN3	RLIQPLEVQFLN	0.163148	0.664563	DAS1
LN3	RLIQPLFVQFLN	0.076246	0.621435	DAS1
LN3	RLIQPLGVQFLN	0.0859288	0.659739	DAS1
LN3	RLIQPLHVQFLN	0.0539588	0.61023	DAS1
LN3	RLIQPLIVQFLN	0.0467748	0.541788	DAS1
LN3	RLIQPLKVQFLN	0.0540002	0.804969	DAS1
LN3	RLIQPLLVQFLN	0.0592198	0.575462	DAS1
LN3	RLIQPLMVQFLN	0.0987654	0.597891	DAS1
LN3	RLIQPLNVQFLN	0.0919068	0.574597	DAS1
LN3	RLIQPLQVQFLN	0.0287619	0.629707	DAS1
LN3	RLIQPLRVQFLN	0.059953	0.593381	DAS1
LN3	RLIQPLSVQFLN	0.0547003	0.594405	DAS1
LN3	RLIQPLTVQFLN	0.065013	0.608077	DAS1
LN3	RLIQPLVVQFLN	0.0449703	0.587281	DAS1
LN3	RLIQPLWVQFLN	0.0633546	0.569364	DAS1
LN3	RLIQPLYVQFLN	0.0572465	0.629366	DAS1
LN3	RLIQPLPAQFLN	0.0735879	0.602348	DAS1
LN3	RLIQPLPCQFLN	0.0496229	0.587264	DAS1
LN3	RLIQPLPDQFLN	0.609781	0.631282	DAS1
LN3	RLIQPLPEQFLN	0.290124	0.592223	DAS1
LN3	RLIQPLPFQFLN	0.0405139	0.623934	DAS1
LN3	RLIQPLPGQFLN	0.281751	0.611742	DAS1
LN3	RLIQPLPHQFLN	0.0684243	0.64478	DAS1
LN3	RLIQPLPIQFLN	0.0384312	0.593093	DAS1
LN3	RLIQPLPKQFLN	0.10271	0.558563	DAS1
LN3	RLIQPLPLQFLN	0.0436544	0.618557	DAS1
LN3	RLIQPLPMQFLN	0.0399386	0.635553	DAS1
LN3	RLIQPLPNQFLN	0.210158	0.703316	DAS1
LN3	RLIQPLPPQFLN	0.132134	0.521055	DAS1
LN3	RLIQPLPQQFLN	0.06312	0.642286	DAS1
LN3	RLIQPLPRQFLN	0.190182	0.596039	DAS1
LN3	RLIQPLPSQFLN	0.106059	0.61318	DAS1
LN3	RLIQPLPTQFLN	0.215245	0.638002	DAS1
LN3	RLIQPLPWQFLN	0.0707404	0.698931	DAS1
LN3	RLIQPLPYQFLN	0.0818432	0.620755	DAS1
LN3	RLIQPLPVAFLN	0.0927873	0.5521	DAS1
LN3	RLIQPLPVCFLN	0.077288	0.581999	DAS1
LN3	RLIQPLPVDFLN	0.716356	0.623506	DAS1
LN3	RLIQPLPVEFLN	0.0995654	0.585836	DAS1
LN3	RLIQPLPVFFLN	0.0541554	0.585626	DAS1
LN3	RLIQPLPVGFLN	0.321688	0.587192	DAS1
LN3	RLIQPLPVHFLN	0.0346777	0.587095	DAS1
LN3	RLIQPLPVIFLN	0.138314	0.548484	DAS1
LN3	RLIQPLPVKFLN	0.183852	0.58377	DAS1
LN3	RLIQPLPVLFLN	0.0544927	0.542019	DAS1
LN3	RLIQPLPVMFLN	0.0638605	0.563515	DAS1
LN3	RLIQPLPVNFLN	0.09152	0.57896	DAS1
LN3	RLIQPLPVPFLN	0.312663	0.606783	DAS1
LN3	RLIQPLPVRFLN	0.0592574	0.600458	DAS1
LN3	RLIQPLPVSFLN	0.261984	0.593266	DAS1
LN3	RLIQPLPVTFLN	0.0558894	0.699969	DAS1
LN3	RLIQPLPVVFLN	0.0470378	0.565437	DAS1
LN3	RLIQPLPVWFLN	0.0562566	0.608587	DAS1
LN3	RLIQPLPVYFLN	0.0711086	0.729174	DAS1
LN3	RLIQPLPVQALN	0.360339	0.569129	DAS1
LN3	RLIQPLPVQCLN	0.173312	0.478344	DAS1
LN3	RLIQPLPVQDLN	0.600481	0.575747	DAS1
LN3	RLIQPLPVQELN	0.524668	0.703271	DAS1
LN3	RLIQPLPVQGLN	0.658685	0.739369	DAS1
LN3	RLIQPLPVQHLN	0.100066	0.564322	DAS1
LN3	RLIQPLPVQILN	0.308957	0.77362	DAS1
LN3	RLIQPLPVQKLN	0.0687511	0.809288	DAS1
LN3	RLIQPLPVQLLN	0.0606443	0.576992	DAS1
LN3	RLIQPLPVQMLN	0.0701756	0.605745	DAS1
LN3	RLIQPLPVQNLN	0.447424	0.644754	DAS1
LN3	RLIQPLPVQPLN	0.586984	0.57869	DAS1
LN3	RLIQPLPVQQLN	0.125389	0.595709	DAS1
LN3	RLIQPLPVQRLN	0.0805042	0.64333	DAS1
LN3	RLIQPLPVQSLN	0.456518	0.612081	DAS1
LN3	RLIQPLPVQTLN	0.163253	0.679919	DAS1
LN3	RLIQPLPVQVLN	0.2036	0.459554	DAS1
LN3	RLIQPLPVQWLN	0.0663717	0.640897	DAS1
LN3	RLIQPLPVQYLN	0.0462301	0.660775	DAS1
LN3	RLIQPLPVQFAN	0.353279	0.620211	DAS1
LN3	RLIQPLPVQFCN	0.19486	0.681364	DAS1
LN3	RLIQPLPVQFDN	0.667859	0.624042	DAS1
LN3	RLIQPLPVQFEN	0.626667	0.603014	DAS1
LN3	RLIQPLPVQFFN	0.0467396	0.56262	DAS1
LN3	RLIQPLPVQFGN	0.630505	0.611085	DAS1
LN3	RLIQPLPVQFHN	0.240483	0.616422	DAS1
LN3	RLIQPLPVQFIN	0.0371678	0.582894	DAS1
LN3	RLIQPLPVQFKN	0.617569	0.647734	DAS1
LN3	RLIQPLPVQFMN	0.0174507	0.613514	DAS1
LN3	RLIQPLPVQFNN	0.55428	0.599574	DAS1
LN3	RLIQPLPVQFPN	0.622249	0.605343	DAS1
LN3	RLIQPLPVQFQN	0.365687	0.548232	DAS1
LN3	RLIQPLPVQFRN	0.533484	0.608906	DAS1
LN3	RLIQPLPVQFSN	0.59133	0.601439	DAS1
LN3	RLIQPLPVQFTN	0.377174	0.722782	DAS1
LN3	RLIQPLPVQFVN	0.0426287	0.598137	DAS1
LN3	RLIQPLPVQFWN	0.131671	0.618113	DAS1
LN3	RLIQPLPVQFYN	0.0308858	0.782583	DAS1
LN3	RLIQPLPVQFLA	0.139476	0.589059	DAS1
LN3	RLIQPLPVQFLC	0.0371232	0.566057	DAS1
LN3	RLIQPLPVQFLD	0.632881	0.57328	DAS1
LN3	RLIQPLPVQFLE	0.633235	0.743183	DAS1
LN3	RLIQPLPVQFLF	0.246929	0.779149	DAS1
LN3	RLIQPLPVQFLG	0.349824	0.599498	DAS1
LN3	RLIQPLPVQFLH	0.301043	0.581921	DAS1
LN3	RLIQPLPVQFLI	0.0642215	0.536534	DAS1
LN3	RLIQPLPVQFLK	0.613447	0.881103	DAS1
LN3	RLIQPLPVQFLL	0.200364	0.585854	DAS1
LN3	RLIQPLPVQFLM	0.129554	0.594878	DAS1
LN3	RLIQPLPVQFLP	0.619775	0.569796	DAS1
LN3	RLIQPLPVQFLQ	0.446651	0.64653	DAS1
LN3	RLIQPLPVQFLR	0.667634	0.580059	DAS1
LN3	RLIQPLPVQFLS	0.155913	0.606339	DAS1
LN3	RLIQPLPVQFLT	0.22269	0.590015	DAS1
LN3	RLIQPLPVQFLV	0.0818718	0.642728	DAS1
LN3	RLIQPLPVQFLW	0.621148	0.565294	DAS1
LN3	RLIQPLPVQFLY	0.27963	0.682279	DAS1
VN2	ASMRWTFRYWVN	0.0683512	0.601577	DAS1
VN2	CSMRWTFRYWVN	0.0622888	0.57289	DAS1
VN2	DSMRWTFRYWVN	0.0763024	0.581642	DAS1
VN2	ESMRWTFRYWVN	0.0849112	0.56027	DAS1
VN2	FSMRWTFRYWVN	0.0462535	0.476007	DAS1
VN2	GSMRWTFRYWVN	0.0780513	0.677197	DAS1
VN2	HSMRWTFRYWVN	0.0543102	0.585931	DAS1
VN2	ISMRWTFRYWVN	0.0589789	0.481434	DAS1
VN2	KSMRWTFRYWVN	0.0597063	0.578217	DAS1
VN2	LSMRWTFRYWVN	0.075576	0.531191	DAS1
VN2	MSMRWTFRYWVN	0.0514524	0.536281	DAS1
VN2	NSMRWTFRYWVN	0.0827608	0.597724	DAS1
VN2	PSMRWTFRYWVN	0.0877317	0.571026	DAS1
VN2	QSMRWTFRYWVN	0.0469523	0.691476	DAS1
VN2	RSMRWTFRYWVN	0.0703179	0.659318	DAS1
VN2	SSMRWTFRYWVN	0.112947	0.607529	DAS1
VN2	TSMRWTFRYWVN	0.0899276	0.696206	DAS1
VN2	VSMRWTFRYWVN	0.0542866	0.508861	DAS1
VN2	WSMRWTFRYWVN	0.0469139	0.480431	DAS1
VN2	YSMRWTFRYWVN	0.0420288	0.494695	DAS1
VN2	FAMRWTFRYWVN	0.0656427	0.475846	DAS1
VN2	FCMRWTFRYWVN	0.0388412	0.480957	DAS1
VN2	FDMRWTFRYWVN	0.0889501	0.557098	DAS1
VN2	FEMRWTFRYWVN	0.0443111	0.436784	DAS1
VN2	FFMRWTFRYWVN	0.041686	0.370535	DAS1
VN2	FGMRWTFRYWVN	0.0524997	0.530426	DAS1
VN2	FHMRWTFRYWVN	0.0327424	0.466064	DAS1
VN2	FIMRWTFRYWVN	0.0251417	0.251437	DAS1
VN2	FKMRWTFRYWVN	0.11857	0.734974	DAS1
VN2	FLMRWTFRYWVN	0.0448775	0.341831	DAS1
VN2	FMMRWTFRYWVN	0.0399327	0.358519	DAS1
VN2	FNMRWTFRYWVN	0.0433326	0.5185	DAS1
VN2	FPMRWTFRYWVN	0.0620049	0.573945	DAS1
VN2	FQMRWTFRYWVN	0.0681444	0.460084	DAS1
VN2	FRMRWTFRYWVN	0.0353046	0.584039	DAS1
VN2	FTMRWTFRYWVN	0.0323677	0.428251	DAS1
VN2	FVMRWTFRYWVN	0.0376558	0.271967	DAS1
VN2	FWMRWTFRYWVN	0.0401641	0.379139	DAS1
VN2	FYMRWTFRYWVN	0.0440362	0.350704	DAS1
VN2	FSARWTFRYWVN	0.0651113	0.552699	DAS1
VN2	FSCRWTFRYWVN	0.0650341	0.510172	DAS1
VN2	FSDRWTFRYWVN	0.0950354	0.605284	DAS1
VN2	FSERWTFRYWVN	0.121624	0.603524	DAS1
VN2	FSFRWTFRYWVN	0.0889614	0.539833	DAS1
VN2	FSGRWTFRYWVN	0.0866759	0.626161	DAS1
VN2	FSHRWTFRYWVN	0.0512336	0.567747	DAS1
VN2	FSIRWTFRYWVN	0.0207263	0.334515	DAS1
VN2	FSKRWTFRYWVN	0.0512191	0.596052	DAS1
VN2	FSLRWTFRYWVN	0.0436368	0.466916	DAS1
VN2	FSNRWTFRYWVN	0.0838463	0.617126	DAS1
VN2	FSPRWTFRYWVN	0.0749987	0.589958	DAS1
VN2	FSQRWTFRYWVN	0.0417367	0.562917	DAS1
VN2	FSRRWTFRYWVN	0.0509262	0.635982	DAS1
VN2	FSSRWTFRYWVN	0.0999796	0.603656	DAS1
VN2	FSTRWTFRYWVN	0.0442474	0.620076	DAS1
VN2	FSVRWTFRYWVN	0.0298077	0.419211	DAS1
VN2	FSWRWTFRYWVN	0.0592158	0.755773	DAS1
VN2	FSYRWTFRYWVN	0.032845	0.530384	DAS1
VN2	FSMAWTFRYWVN	0.0458217	0.456388	DAS1
VN2	FSMCWTFRYWVN	0.0490569	0.4123	DAS1
VN2	FSMDWTFRYWVN	0.0547249	0.543013	DAS1
VN2	FSMEWTFRYWVN	0.112347	0.42512	DAS1
VN2	FSMFWTFRYWVN	0.0733123	0.403169	DAS1
VN2	FSMGWTFRYWVN	0.0806915	0.575461	DAS1
VN2	FSMHWTFRYWVN	0.039186	0.663692	DAS1
VN2	FSMIWTFRYWVN	0.0367236	0.300995	DAS1
VN2	FSMKWTFRYWVN	0.044932	0.564979	DAS1
VN2	FSMLWTFRYWVN	0.0375667	0.345814	DAS1
VN2	FSMMWTFRYWVN	0.0585998	0.353716	DAS1
VN2	FSMNWTFRYWVN	0.0654406	0.496394	DAS1
VN2	FSMPWTFRYWVN	0.110356	0.598354	DAS1
VN2	FSMQWTFRYWVN	0.0371021	0.465687	DAS1
VN2	FSMSWTFRYWVN	0.0567215	0.492828	DAS1
VN2	FSMTWTFRYWVN	0.041681	0.567656	DAS1
VN2	FSMVWTFRYWVN	0.0842756	0.313684	DAS1
VN2	FSMWWTFRYWVN	0.0769998	0.444068	DAS1
VN2	FSMYWTFRYWVN	0.0582932	0.398995	DAS1
VN2	FSMRATFRYWVN	0.0843432	0.544976	DAS1
VN2	FSMRCTFRYWVN	0.0457839	0.522334	DAS1
VN2	FSMRDTFRYWVN	0.0684296	0.832604	DAS1
VN2	FSMRETFRYWVN	0.0479651	0.596341	DAS1
VN2	FSMRFTFRYWVN	0.0475393	0.50106	DAS1
VN2	FSMRGTFRYWVN	0.106344	0.608323	DAS1
VN2	FSMRHTFRYWVN	0.0781914	0.587948	DAS1
VN2	FSMRITFRYWVN	0.0392698	0.336045	DAS1
VN2	FSMRKTFRYWVN	0.0766726	0.577378	DAS1
VN2	FSMRLTFRYWVN	0.0555339	0.401271	DAS1
VN2	FSMRMTFRYWVN	0.0473858	0.463983	DAS1
VN2	FSMRNTFRYWVN	0.0816814	0.578417	DAS1
VN2	FSMRPTFRYWVN	0.119995	0.561997	DAS1
VN2	FSMRQTFRYWVN	0.0908731	0.558417	DAS1
VN2	FSMRRTFRYWVN	0.102037	0.616124	DAS1
VN2	FSMRSTFRYWVN	0.0960298	0.607606	DAS1
VN2	FSMRTTFRYWVN	0.0969248	0.622823	DAS1
VN2	FSMRVTFRYWVN	0.031498	0.351757	DAS1
VN2	FSMRYTFRYWVN	0.0638874	0.648425	DAS1
VN2	FSMRWAFRYWVN	0.114685	0.580176	DAS1
VN2	FSMRWCFRYWVN	0.0795817	0.554424	DAS1
VN2	FSMRWDFRYWVN	0.0501555	0.585372	DAS1
VN2	FSMRWEFRYWVN	0.0711187	0.471379	DAS1
VN2	FSMRWFFRYWVN	0.0656704	0.602236	DAS1
VN2	FSMRWGFRYWVN	0.0672955	0.646449	DAS1
VN2	FSMRWHFRYWVN	0.054318	0.75622	DAS1
VN2	FSMRWIFRYWVN	0.162997	0.535095	DAS1
VN2	FSMRWKFRYWVN	0.0642755	0.577257	DAS1
VN2	FSMRWLFRYWVN	0.090528	0.573489	DAS1
VN2	FSMRWMFRYWVN	0.0939772	0.528238	DAS1
VN2	FSMRWNFRYWVN	0.0584075	0.536387	DAS1
VN2	FSMRWPFRYWVN	0.0756417	0.569348	DAS1
VN2	FSMRWQFRYWVN	0.0794503	0.529716	DAS1
VN2	FSMRWRFRYWVN	0.0910696	0.584	DAS1
VN2	FSMRWSFRYWVN	0.0723772	0.543771	DAS1
VN2	FSMRWVFRYWVN	0.0770127	0.495262	DAS1
VN2	FSMRWWFRYWVN	0.0988104	0.533293	DAS1
VN2	FSMRWYFRYWVN	0.0590401	0.526388	DAS1
VN2	FSMRWTARYWVN	0.0802126	0.512749	DAS1
VN2	FSMRWTCRYWVN	0.0504553	0.514977	DAS1
VN2	FSMRWTDRYWVN	0.0929493	0.567814	DAS1
VN2	FSMRWTERYWVN	0.0612088	0.571734	DAS1
VN2	FSMRWTGRYWVN	0.0626315	0.58714	DAS1
VN2	FSMRWTHRYWVN	0.0510856	0.56058	DAS1
VN2	FSMRWTIRYWVN	0.0535165	0.380447	DAS1
VN2	FSMRWTKRYWVN	0.0744527	0.544911	DAS1
VN2	FSMRWTLRYWVN	0.0387123	0.437894	DAS1
VN2	FSMRWTMRYWVN	0.0448918	0.482407	DAS1
VN2	FSMRWTNRYWVN	0.0731036	0.591863	DAS1
VN2	FSMRWTPRYWVN	0.0630915	0.589536	DAS1
VN2	FSMRWTQRYWVN	0.116679	0.545219	DAS1
VN2	FSMRWTRRYWVN	0.10107	0.584773	DAS1
VN2	FSMRWTSRYWVN	0.104623	0.598071	DAS1
VN2	FSMRWTTRYWVN	0.0527991	0.56563	DAS1
VN2	FSMRWTVRYWVN	0.0512649	0.453545	DAS1
VN2	FSMRWTWRYWVN	0.0598409	0.624974	DAS1
VN2	FSMRWTYRYWVN	0.0543686	0.504402	DAS1
VN2	FSMRWTFAYWVN	0.0470423	0.390315	DAS1
VN2	FSMRWTFCYWVN	0.0818264	0.365241	DAS1
VN2	FSMRWTFDYWVN	0.617848	0.576821	DAS1
VN2	FSMRWTFEYWVN	0.0781736	0.448151	DAS1
VN2	FSMRWTFFYWVN	0.104128	0.43976	DAS1
VN2	FSMRWTFGYWVN	0.0637093	0.403953	DAS1
VN2	FSMRWTFHYWVN	0.0479732	0.456017	DAS1
VN2	FSMRWTFIYWVN	0.0415953	0.262877	DAS1
VN2	FSMRWTFKYWVN	0.0423234	0.485476	DAS1
VN2	FSMRWTFLYWVN	0.0671733	0.382773	DAS1
VN2	FSMRWTFMYWVN	0.0967705	0.456395	DAS1
VN2	FSMRWTFNYWVN	0.0908819	0.718649	DAS1
VN2	FSMRWTFPYWVN	0.0790501	0.600724	DAS1
VN2	FSMRWTFQYWVN	0.0522142	0.502195	DAS1
VN2	FSMRWTFSYWVN	0.0567507	0.497295	DAS1
VN2	FSMRWTFTYWVN	0.0917297	0.389046	DAS1
VN2	FSMRWTFVYWVN	0.0512895	0.326636	DAS1
VN2	FSMRWTFWYWVN	0.0404873	0.416123	DAS1
VN2	FSMRWTFYYWVN	0.0563659	0.417641	DAS1
VN2	FSMRWTFRAWVN	0.104157	0.425238	DAS1
VN2	FSMRWTFRCWVN	0.170115	0.424949	DAS1
VN2	FSMRWTFRDWVN	0.594807	0.724377	DAS1
VN2	FSMRWTFREWVN	0.0593821	0.569901	DAS1
VN2	FSMRWTFRFWVN	0.0519796	0.419014	DAS1
VN2	FSMRWTFRGWVN	0.313463	0.605114	DAS1
VN2	FSMRWTFRHWVN	0.0836974	0.625013	DAS1
VN2	FSMRWTFRIWVN	0.0522869	0.287616	DAS1
VN2	FSMRWTFRKWVN	0.314081	0.634229	DAS1
VN2	FSMRWTFRLWVN	0.0280213	0.291344	DAS1
VN2	FSMRWTFRMWVN	0.0196542	0.310158	DAS1
VN2	FSMRWTFRNWVN	0.0567333	0.588948	DAS1
VN2	FSMRWTFRPWVN	0.24485	0.600494	DAS1
VN2	FSMRWTFRQWVN	0.109404	0.427334	DAS1
VN2	FSMRWTFRRWVN	0.109746	0.622596	DAS1
VN2	FSMRWTFRSWVN	0.272273	0.51481	DAS1
VN2	FSMRWTFRTWVN	0.181415	0.475196	DAS1
VN2	FSMRWTFRVWVN	0.0349619	0.270728	DAS1
VN2	FSMRWTFRWWVN	0.0590927	0.461825	DAS1
VN2	FSMRWTFRYAVN	0.158494	0.584801	DAS1
VN2	FSMRWTFRYCVN	0.0880493	0.491952	DAS1
VN2	FSMRWTFRYDVN	0.523728	0.57152	DAS1
VN2	FSMRWTFRYEVN	0.168398	0.508847	DAS1
VN2	FSMRWTFRYFVN	0.0377721	0.630783	DAS1
VN2	FSMRWTFRYGVN	0.337884	0.526807	DAS1
VN2	FSMRWTFRYHVN	0.0349546	0.471773	DAS1
VN2	FSMRWTFRYIVN	0.201822	0.474883	DAS1
VN2	FSMRWTFRYKVN	0.0898929	0.690798	DAS1
VN2	FSMRWTFRYLVN	0.0662063	0.47886	DAS1
VN2	FSMRWTFRYMVN	0.0804083	0.577459	DAS1
VN2	FSMRWTFRYNVN	0.214316	0.567835	DAS1
VN2	FSMRWTFRYPVN	0.547777	0.554658	DAS1
VN2	FSMRWTFRYQVN	0.0962414	0.539338	DAS1
VN2	FSMRWTFRYRVN	0.0589769	0.586426	DAS1
VN2	FSMRWTFRYSVN	0.153661	0.529998	DAS1
VN2	FSMRWTFRYTVN	0.0631248	0.476119	DAS1
VN2	FSMRWTFRYVVN	0.117388	0.495979	DAS1
VN2	FSMRWTFRYYVN	0.0506411	0.482144	DAS1
VN2	FSMRWTFRYWAN	0.101179	0.537134	DAS1
VN2	FSMRWTFRYWCN	0.0810214	0.516168	DAS1
VN2	FSMRWTFRYWDN	0.0861001	0.554317	DAS1
VN2	FSMRWTFRYWEN	0.50027	0.540035	DAS1
VN2	FSMRWTFRYWFN	0.317733	0.502817	DAS1
VN2	FSMRWTFRYWGN	0.189643	0.547207	DAS1
VN2	FSMRWTFRYWHN	0.148568	0.685769	DAS1
VN2	FSMRWTFRYWIN	0.0567429	0.469076	DAS1
VN2	FSMRWTFRYWKN	0.633678	0.524481	DAS1
VN2	FSMRWTFRYWLN	0.0521434	0.486035	DAS1
VN2	FSMRWTFRYWMN	0.0699905	0.484675	DAS1
VN2	FSMRWTFRYWNN	0.157637	0.548614	DAS1
VN2	FSMRWTFRYWPN	0.525113	0.527838	DAS1
VN2	FSMRWTFRYWQN	0.105663	0.61425	DAS1
VN2	FSMRWTFRYWRN	0.653492	0.531289	DAS1
VN2	FSMRWTFRYWSN	0.312889	0.538491	DAS1
VN2	FSMRWTFRYWTN	0.0690965	0.643811	DAS1
VN2	FSMRWTFRYWWN	0.270788	0.496754	DAS1
VN2	FSMRWTFRYWYN	0.148654	0.480439	DAS1
VN2	FSMRWTFRYWVA	0.202076	0.545248	DAS1
VN2	FSMRWTFRYWVC	0.0395961	0.40341	DAS1
VN2	FSMRWTFRYWVD	0.459816	0.4666	DAS1
VN2	FSMRWTFRYWVE	0.501523	0.472745	DAS1
VN2	FSMRWTFRYWVF	0.0704933	0.438593	DAS1
VN2	FSMRWTFRYWVG	0.421536	0.47608	DAS1
VN2	FSMRWTFRYWVH	0.0939511	0.439278	DAS1
VN2	FSMRWTFRYWVI	0.146906	0.4608	DAS1
VN2	FSMRWTFRYWVK	0.489925	0.449636	DAS1
VN2	FSMRWTFRYWVL	0.0913266	0.457259	DAS1
VN2	FSMRWTFRYWVM	0.136137	0.481828	DAS1
VN2	FSMRWTFRYWVP	0.540531	0.541186	DAS1
VN2	FSMRWTFRYWVQ	0.204709	0.479999	DAS1
VN2	FSMRWTFRYWVR	0.416148	0.446159	DAS1
VN2	FSMRWTFRYWVS	0.181018	0.546885	DAS1
VN2	FSMRWTFRYWVT	0.225091	0.469112	DAS1
VN2	FSMRWTFRYWVV	0.0990865	0.526227	DAS1
VN2	FSMRWTFRYWVW	0.194942	0.376972	DAS1
VN2	FSMRWTFRYWVY	0.0724727	0.37389	DAS1
R1	AITLPMCPLLLR	0.207212	0.649219	DOA10
R1	CITLPMCPLLLR	0.118367	0.635331	DOA10
R1	DITLPMCPLLLR	0.389986	0.655394	DOA10
R1	EITLPMCPLLLR	0.338078	0.655872	DOA10
R1	FITLPMCPLLLR	0.3327	0.60981	DOA10
R1	GITLPMCPLLLR	0.0990059	0.667537	DOA10
R1	HITLPMCPLLLR	0.332459	0.657032	DOA10
R1	IITLPMCPLLLR	0.324408	0.59695	DOA10
R1	KITLPMCPLLLR	0.252516	0.653281	DOA10
R1	LITLPMCPLLLR	0.349168	0.625786	DOA10
R1	MITLPMCPLLLR	0.302005	0.6261	DOA10
R1	NITLPMCPLLLR	0.358563	0.663741	DOA10
R1	PITLPMCPLLLR	0.471264	0.648008	DOA10
R1	QITLPMCPLLLR	0.287558	0.645475	DOA10
R1	RITLPMCPLLLR	0.296495	0.650905	DOA10
R1	SITLPMCPLLLR	0.248224	0.649843	DOA10
R1	TITLPMCPLLLR	0.295869	0.632563	DOA10
R1	VITLPMCPLLLR	0.302679	0.61547	DOA10
R1	WITLPMCPLLLR	0.309535	0.606327	DOA10
R1	YITLPMCPLLLR	0.337291	0.616237	DOA10
R1	AATLPMCPLLLR	0.377257	0.684493	DOA10
R1	ACTLPMCPLLLR	0.317709	0.678168	DOA10
R1	ADTLPMCPLLLR	0.560368	0.678951	DOA10
R1	AETLPMCPLLLR	0.550114	0.697273	DOA10
R1	AFTLPMCPLLLR	0.170788	0.653207	DOA10
R1	AGTLPMCPLLLR	0.460765	0.671442	DOA10
R1	AHTLPMCPLLLR	0.346275	0.663853	DOA10
R1	AKTLPMCPLLLR	0.352154	0.672273	DOA10
R1	ALTLPMCPLLLR	0.210399	0.645842	DOA10
R1	AMTLPMCPLLLR	0.222655	0.64571	DOA10
R1	ANTLPMCPLLLR	0.441555	0.649208	DOA10
R1	APTLPMCPLLLR	0.289748	0.664311	DOA10
R1	AQTLPMCPLLLR	0.393887	0.686097	DOA10
R1	ARTLPMCPLLLR	0.31071	0.669166	DOA10
R1	ASTLPMCPLLLR	0.408061	0.668436	DOA10
R1	ATTLPMCPLLLR	0.38294	0.672531	DOA10
R1	AVTLPMCPLLLR	0.260598	0.647949	DOA10
R1	AWTLPMCPLLLR	0.110668	0.664694	DOA10
R1	AYTLPMCPLLLR	0.170703	0.657136	DOA10
R1	AIALPMCPLLLR	0.231213	0.631903	DOA10
R1	AICLPMCPLLLR	0.223842	0.632359	DOA10
R1	AIDLPMCPLLLR	0.319192	0.651147	DOA10
R1	AIELPMCPLLLR	0.220546	0.677124	DOA10
R1	AIFLPMCPLLLR	0.277508	0.630713	DOA10
R1	AIGLPMCPLLLR	0.29686	0.652913	DOA10
R1	AIHLPMCPLLLR	0.278476	0.649724	DOA10
R1	AIILPMCPLLLR	0.276637	0.61695	DOA10
R1	AIKLPMCPLLLR	0.276373	0.651952	DOA10
R1	AILLPMCPLLLR	0.280576	0.611574	DOA10
R1	AIMLPMCPLLLR	0.257625	0.611916	DOA10
R1	AINLPMCPLLLR	0.242934	0.656397	DOA10
R1	AIPLPMCPLLLR	0.280362	0.653335	DOA10
R1	AIQLPMCPLLLR	0.212507	0.649276	DOA10
R1	AIRLPMCPLLLR	0.269995	0.648722	DOA10
R1	AISLPMCPLLLR	0.226297	0.655294	DOA10
R1	AIVLPMCPLLLR	0.229409	0.622495	DOA10
R1	AIWLPMCPLLLR	0.223966	0.656649	DOA10
R1	AIYLPMCPLLLR	0.268078	0.617295	DOA10
R1	AITAPMCPLLLR	0.47187	0.659949	DOA10
R1	AITCPMCPLLLR	0.297041	0.642582	DOA10
R1	AITDPMCPLLLR	0.603257	0.692636	DOA10
R1	AITEPMCPLLLR	0.592822	0.64814	DOA10
R1	AITFPMCPLLLR	0.300436	0.675873	DOA10
R1	AITGPMCPLLLR	0.496971	0.666407	DOA10
R1	AITHPMCPLLLR	0.454949	0.675683	DOA10
R1	AITIPMCPLLLR	0.23574	0.63911	DOA10
R1	AITKPMCPLLLR	0.45817	0.651414	DOA10
R1	AITMPMCPLLLR	0.285269	0.6771	DOA10
R1	AITNPMCPLLLR	0.487705	0.658457	DOA10
R1	AITPPMCPLLLR	0.457983	0.685611	DOA10
R1	AITQPMCPLLLR	0.508505	0.701202	DOA10
R1	AITRPMCPLLLR	0.392718	0.649699	DOA10
R1	AITSPMCPLLLR	0.491504	0.671505	DOA10
R1	AITTPMCPLLLR	0.462303	0.668	DOA10
R1	AITVPMCPLLLR	0.298949	0.655826	DOA10
R1	AITWPMCPLLLR	0.226288	0.699843	DOA10
R1	AITYPMCPLLLR	0.286677	0.654882	DOA10
R1	AITLAMCPLLLR	0.418373	0.649696	DOA10
R1	AITLCMCPLLLR	0.486603	0.665461	DOA10
R1	AITLDMCPLLLR	0.345944	0.679545	DOA10
R1	AITLEMCPLLLR	0.371682	0.667281	DOA10
R1	AITLFMCPLLLR	0.363843	0.643992	DOA10
R1	AITLGMCPLLLR	0.373048	0.660718	DOA10
R1	AITLHMCPLLLR	0.270572	0.620171	DOA10
R1	AITLIMCPLLLR	0.465051	0.657648	DOA10
R1	AITLKMCPLLLR	0.295617	0.623655	DOA10
R1	AITLLMCPLLLR	0.369682	0.628935	DOA10
R1	AITLMMCPLLLR	0.302429	0.612095	DOA10
R1	AITLNMCPLLLR	0.261002	0.662355	DOA10
R1	AITLQMCPLLLR	0.299757	0.619186	DOA10
R1	AITLRMCPLLLR	0.388694	0.642681	DOA10
R1	AITLSMCPLLLR	0.311185	0.653	DOA10
R1	AITLTMCPLLLR	0.386187	0.666875	DOA10
R1	AITLVMCPLLLR	0.547444	0.678732	DOA10
R1	AITLWMCPLLLR	0.267135	0.611451	DOA10
R1	AITLYMCPLLLR	0.308858	0.628495	DOA10
R1	AITLPACPLLLR	0.291057	0.656687	DOA10
R1	AITLPCCPLLLR	0.235603	0.658879	DOA10
R1	AITLPDCPLLLR	0.436852	0.711108	DOA10
R1	AITLPECPLLLR	0.467188	0.677283	DOA10
R1	AITLPFCPLLLR	0.137879	0.666789	DOA10
R1	AITLPGCPLLLR	0.327361	0.682825	DOA10
R1	AITLPHCPLLLR	0.263551	0.713327	DOA10
R1	AITLPICPLLLR	0.193789	0.667158	DOA10
R1	AITLPKCPLLLR	0.33512	0.66284	DOA10
R1	AITLPLCPLLLR	0.189534	0.646702	DOA10
R1	AITLPNCPLLLR	0.336643	0.682154	DOA10
R1	AITLPPCPLLLR	0.231804	0.673159	DOA10
R1	AITLPQCPLLLR	0.292821	0.660788	DOA10
R1	AITLPRCPLLLR	0.2649	0.661529	DOA10
R1	AITLPSCPLLLR	0.304166	0.669236	DOA10
R1	AITLPTCPLLLR	0.289358	0.68115	DOA10
R1	AITLPVCPLLLR	0.229443	0.651887	DOA10
R1	AITLPWCPLLLR	0.152724	0.662146	DOA10
R1	AITLPYCPLLLR	0.179954	0.665843	DOA10
R1	AITLPMAPLLLR	0.252764	0.665823	DOA10
R1	AITLPMDPLLLR	0.626617	0.68054	DOA10
R1	AITLPMEPLLLR	0.441251	0.670203	DOA10
R1	AITLPMFPLLLR	0.159931	0.63826	DOA10
R1	AITLPMGPLLLR	0.185981	0.687797	DOA10
R1	AITLPMHPLLLR	0.249782	0.642587	DOA10
R1	AITLPMIPLLLR	0.115279	0.595488	DOA10
R1	AITLPMKPLLLR	0.297195	0.658554	DOA10
R1	AITLPMLPLLLR	0.124671	0.633453	DOA10
R1	AITLPMMPLLLR	0.187101	0.639423	DOA10
R1	AITLPMNPLLLR	0.392322	0.684686	DOA10
R1	AITLPMPPLLLR	0.256611	0.682071	DOA10
R1	AITLPMQPLLLR	0.237828	0.638804	DOA10
R1	AITLPMRPLLLR	0.175875	0.636717	DOA10
R1	AITLPMSPLLLR	0.275855	0.673022	DOA10
R1	AITLPMTPLLLR	0.228763	0.643962	DOA10
R1	AITLPMVPLLLR	0.153359	0.622186	DOA10
R1	AITLPMWPLLLR	0.124446	0.673196	DOA10
R1	AITLPMYPLLLR	0.16061	0.650513	DOA10
R1	AITLPMCALLLR	0.149076	0.637643	DOA10
R1	AITLPMCCLLLR	0.139473	0.602295	DOA10
R1	AITLPMCDLLLR	0.638675	0.674672	DOA10
R1	AITLPMCELLLR	0.511357	0.676069	DOA10
R1	AITLPMCFLLLR	0.0902164	0.620368	DOA10
R1	AITLPMCGLLLR	0.242694	0.630212	DOA10
R1	AITLPMCHLLLR	0.157833	0.662788	DOA10
R1	AITLPMCILLLR	0.0909906	0.603216	DOA10
R1	AITLPMCKLLLR	0.39203	0.663491	DOA10
R1	AITLPMCLLLLR	0.115615	0.629044	DOA10
R1	AITLPMCMLLLR	0.132628	0.650807	DOA10
R1	AITLPMCNLLLR	0.289778	0.683039	DOA10
R1	AITLPMCQLLLR	0.174437	0.663376	DOA10
R1	AITLPMCRLLLR	0.270035	0.651204	DOA10
R1	AITLPMCSLLLR	0.211913	0.65604	DOA10
R1	AITLPMCTLLLR	0.115856	0.675351	DOA10
R1	AITLPMCVLLLR	0.0935931	0.607938	DOA10
R1	AITLPMCWLLLR	0.0817361	0.73614	DOA10
R1	AITLPMCYLLLR	0.0897343	0.638145	DOA10
R1	AITLPMCPALLR	0.492822	0.671831	DOA10
R1	AITLPMCPCLLR	0.367092	0.650593	DOA10
R1	AITLPMCPDLLR	0.669218	0.677084	DOA10
R1	AITLPMCPELLR	0.663026	0.674279	DOA10
R1	AITLPMCPFLLR	0.623633	0.661327	DOA10
R1	AITLPMCPGLLR	0.635216	0.673251	DOA10
R1	AITLPMCPHLLR	0.644899	0.686712	DOA10
R1	AITLPMCPILLR	0.216346	0.618592	DOA10
R1	AITLPMCPKLLR	0.643062	0.670917	DOA10
R1	AITLPMCPMLLR	0.391536	0.661194	DOA10
R1	AITLPMCPNLLR	0.644618	0.672086	DOA10
R1	AITLPMCPPLLR	0.54586	0.663154	DOA10
R1	AITLPMCPQLLR	0.63979	0.68758	DOA10
R1	AITLPMCPRLLR	0.648401	0.675105	DOA10
R1	AITLPMCPSLLR	0.647492	0.679998	DOA10
R1	AITLPMCPTLLR	0.58122	0.67795	DOA10
R1	AITLPMCPVLLR	0.322231	0.623235	DOA10
R1	AITLPMCPWLLR	0.651665	0.666729	DOA10
R1	AITLPMCPYLLR	0.54521	0.675013	DOA10
R1	AITLPMCPLALR	0.577451	0.643333	DOA10
R1	AITLPMCPLCLR	0.555669	0.702169	DOA10
R1	AITLPMCPLDLR	0.676481	0.685304	DOA10
R1	AITLPMCPLELR	0.640868	0.68213	DOA10
R1	AITLPMCPLFLR	0.184312	0.670259	DOA10
R1	AITLPMCPLGLR	0.643622	0.683263	DOA10
R1	AITLPMCPLHLR	0.565642	0.680258	DOA10
R1	AITLPMCPLILR	0.2382	0.655591	DOA10
R1	AITLPMCPLKLR	0.549458	0.667791	DOA10
R1	AITLPMCPLMLR	0.211674	0.610594	DOA10
R1	AITLPMCPLNLR	0.644834	0.673498	DOA10
R1	AITLPMCPLPLR	0.648349	0.664428	DOA10
R1	AITLPMCPLQLR	0.607652	0.679945	DOA10
R1	AITLPMCPLRLR	0.453164	0.66568	DOA10
R1	AITLPMCPLSLR	0.596259	0.665377	DOA10
R1	AITLPMCPLTLR	0.363133	0.672218	DOA10
R1	AITLPMCPLVLR	0.233426	0.645722	DOA10
R1	AITLPMCPLWLR	0.238673	0.695101	DOA10
R1	AITLPMCPLYLR	0.135151	0.675353	DOA10
R1	AITLPMCPLLAR	0.311039	0.342815	DOA10
R1	AITLPMCPLLCR	0.237703	0.265397	DOA10
R1	AITLPMCPLLDR	0.654778	0.70017	DOA10
R1	AITLPMCPLLER	0.648152	0.740813	DOA10
R1	AITLPMCPLLFR	0.26956	0.669219	DOA10
R1	AITLPMCPLLGR	0.603029	0.607161	DOA10
R1	AITLPMCPLLHR	0.627689	0.715857	DOA10
R1	AITLPMCPLLIR	0.218908	0.426944	DOA10
R1	AITLPMCPLLKR	0.645312	0.675794	DOA10
R1	AITLPMCPLLMR	0.301606	0.606244	DOA10
R1	AITLPMCPLLNR	0.644422	0.670613	DOA10
R1	AITLPMCPLLPR	0.66698	0.672673	DOA10
R1	AITLPMCPLLQR	0.625725	0.670822	DOA10
R1	AITLPMCPLLRR	0.619963	0.716748	DOA10
R1	AITLPMCPLLSR	0.572752	0.593921	DOA10
R1	AITLPMCPLLTR	0.560801	0.606107	DOA10
R1	AITLPMCPLLVR	0.180606	0.231293	DOA10
R1	AITLPMCPLLWR	0.325966	0.63406	DOA10
R1	AITLPMCPLLYR	0.528586	0.651904	DOA10
R1	AITLPMCPLLLA	0.268848	0.313218	DOA10
R1	AITLPMCPLLLC	0.133609	0.183707	DOA10
R1	AITLPMCPLLLD	0.607542	0.684175	DOA10
R1	AITLPMCPLLLE	0.617703	0.651776	DOA10
R1	AITLPMCPLLLF	0.461669	0.511796	DOA10
R1	AITLPMCPLLLG	0.508933	0.543912	DOA10
R1	AITLPMCPLLLH	0.502199	0.620692	DOA10
R1	AITLPMCPLLLI	0.493086	0.595805	DOA10
R1	AITLPMCPLLLK	0.269331	0.653036	DOA10
R1	AITLPMCPLLLL	0.557939	0.625203	DOA10
R1	AITLPMCPLLLM	0.505222	0.545339	DOA10
R1	AITLPMCPLLLN	0.135348	0.188504	DOA10
R1	AITLPMCPLLLP	0.62681	0.674742	DOA10
R1	AITLPMCPLLLQ	0.567159	0.653956	DOA10
R1	AITLPMCPLLLS	0.405184	0.443314	DOA10
R1	AITLPMCPLLLT	0.448923	0.491136	DOA10
R1	AITLPMCPLLLV	0.349184	0.417097	DOA10
R1	AITLPMCPLLLW	0.436444	0.64585	DOA10
R1	AITLPMCPLLLY	0.404165	0.517205	DOA10
R2	ASLRVLLPLYFR	0.284633	0.666321	DOA10
R2	CSLRVLLPLYFR	0.0974811	0.621869	DOA10
R2	DSLRVLLPLYFR	0.330277	0.675879	DOA10
R2	ESLRVLLPLYFR	0.307512	0.682851	DOA10
R2	FSLRVLLPLYFR	0.268039	0.607506	DOA10
R2	GSLRVLLPLYFR	0.242124	0.68476	DOA10
R2	HSLRVLLPLYFR	0.30937	0.669236	DOA10
R2	ISLRVLLPLYFR	0.285823	0.588314	DOA10
R2	KSLRVLLPLYFR	0.287724	0.654382	DOA10
R2	LSLRVLLPLYFR	0.310839	0.615974	DOA10
R2	MSLRVLLPLYFR	0.313979	0.622396	DOA10
R2	NSLRVLLPLYFR	0.357445	0.661926	DOA10
R2	PSLRVLLPLYFR	0.285259	0.678668	DOA10
R2	QSLRVLLPLYFR	0.2829	0.658581	DOA10
R2	RSLRVLLPLYFR	0.289142	0.660162	DOA10
R2	SSLRVLLPLYFR	0.25233	0.679484	DOA10
R2	TSLRVLLPLYFR	0.293738	0.654438	DOA10
R2	VSLRVLLPLYFR	0.282754	0.611375	DOA10
R2	WSLRVLLPLYFR	0.268823	0.635872	DOA10
R2	YSLRVLLPLYFR	0.244232	0.631667	DOA10
R2	RALRVLLPLYFR	0.352518	0.668521	DOA10
R2	RCLRVLLPLYFR	0.256712	0.646988	DOA10
R2	RDLRVLLPLYFR	0.295494	0.674727	DOA10
R2	RELRVLLPLYFR	0.189944	0.684353	DOA10
R2	RFLRVLLPLYFR	0.380826	0.666017	DOA10
R2	RGLRVLLPLYFR	0.37779	0.673191	DOA10
R2	RHLRVLLPLYFR	0.277247	0.678165	DOA10
R2	RILRVLLPLYFR	0.385593	0.654423	DOA10
R2	RKLRVLLPLYFR	0.281844	0.66755	DOA10
R2	RLLRVLLPLYFR	0.407099	0.672789	DOA10
R2	RMLRVLLPLYFR	0.35907	0.656063	DOA10
R2	RNLRVLLPLYFR	0.30159	0.682293	DOA10
R2	RPLRVLLPLYFR	0.355013	0.665891	DOA10
R2	RQLRVLLPLYFR	0.215975	0.665105	DOA10
R2	RRLRVLLPLYFR	0.291518	0.667987	DOA10
R2	RTLRVLLPLYFR	0.304429	0.656601	DOA10
R2	RVLRVLLPLYFR	0.368543	0.633947	DOA10
R2	RWLRVLLPLYFR	0.402282	0.682202	DOA10
R2	RYLRVLLPLYFR	0.334717	0.659319	DOA10
R2	RSARVLLPLYFR	0.33597	0.687108	DOA10
R2	RSCRVLLPLYFR	0.274549	0.659567	DOA10
R2	RSDRVLLPLYFR	0.35183	0.695664	DOA10
R2	RSERVLLPLYFR	0.36506	0.673685	DOA10
R2	RSFRVLLPLYFR	0.162467	0.611662	DOA10
R2	RSGRVLLPLYFR	0.371621	0.665487	DOA10
R2	RSHRVLLPLYFR	0.316937	0.651443	DOA10
R2	RSIRVLLPLYFR	0.225073	0.642794	DOA10
R2	RSKRVLLPLYFR	0.362314	0.675303	DOA10
R2	RSMRVLLPLYFR	0.256601	0.653499	DOA10
R2	RSNRVLLPLYFR	0.334371	0.700611	DOA10
R2	RSPRVLLPLYFR	0.334117	0.681239	DOA10
R2	RSQRVLLPLYFR	0.308406	0.704759	DOA10
R2	RSRRVLLPLYFR	0.296665	0.702379	DOA10
R2	RSSRVLLPLYFR	0.345512	0.698942	DOA10
R2	RSTRVLLPLYFR	0.292209	0.684241	DOA10
R2	RSVRVLLPLYFR	0.237898	0.661071	DOA10
R2	RSWRVLLPLYFR	0.296915	0.692184	DOA10
R2	RSYRVLLPLYFR	0.216658	0.636665	DOA10
R2	RSLAVLLPLYFR	0.339752	0.679773	DOA10
R2	RSLCVLLPLYFR	0.247161	0.615575	DOA10
R2	RSLDVLLPLYFR	0.243699	0.685386	DOA10
R2	RSLEVLLPLYFR	0.219271	0.690644	DOA10
R2	RSLFVLLPLYFR	0.264958	0.613467	DOA10
R2	RSLGVLLPLYFR	0.320733	0.691173	DOA10
R2	RSLHVLLPLYFR	0.273119	0.634029	DOA10
R2	RSLIVLLPLYFR	0.287831	0.596601	DOA10
R2	RSLKVLLPLYFR	0.269627	0.666483	DOA10
R2	RSLLVLLPLYFR	0.344374	0.637585	DOA10
R2	RSLMVLLPLYFR	0.340204	0.636793	DOA10
R2	RSLNVLLPLYFR	0.266413	0.66863	DOA10
R2	RSLPVLLPLYFR	0.186281	0.671888	DOA10
R2	RSLQVLLPLYFR	0.263664	0.674798	DOA10
R2	RSLSVLLPLYFR	0.289389	0.6816	DOA10
R2	RSLTVLLPLYFR	0.239559	0.661592	DOA10
R2	RSLVVLLPLYFR	0.257208	0.633746	DOA10
R2	RSLWVLLPLYFR	0.284411	0.605012	DOA10
R2	RSLYVLLPLYFR	0.260602	0.619241	DOA10
R2	RSLRALLPLYFR	0.491281	0.683793	DOA10
R2	RSLRCLLPLYFR	0.408066	0.680721	DOA10
R2	RSLRDLLPLYFR	0.507056	0.701611	DOA10
R2	RSLRELLPLYFR	0.476253	0.697749	DOA10
R2	RSLRFLLPLYFR	0.322328	0.632204	DOA10
R2	RSLRGLLPLYFR	0.444119	0.695927	DOA10
R2	RSLRHLLPLYFR	0.450077	0.692635	DOA10
R2	RSLRILLPLYFR	0.253139	0.654592	DOA10
R2	RSLRKLLPLYFR	0.474081	0.670059	DOA10
R2	RSLRLLLPLYFR	0.28883	0.655752	DOA10
R2	RSLRMLLPLYFR	0.375832	0.614786	DOA10
R2	RSLRNLLPLYFR	0.46545	0.687473	DOA10
R2	RSLRPLLPLYFR	0.316243	0.687538	DOA10
R2	RSLRQLLPLYFR	0.465896	0.679524	DOA10
R2	RSLRRLLPLYFR	0.465773	0.683381	DOA10
R2	RSLRSLLPLYFR	0.46888	0.702398	DOA10
R2	RSLRTLLPLYFR	0.455451	0.68613	DOA10
R2	RSLRWLLPLYFR	0.427455	0.642019	DOA10
R2	RSLRYLLPLYFR	0.37792	0.671405	DOA10
R2	RSLRVALPLYFR	0.189066	0.675164	DOA10
R2	RSLRVCLPLYFR	0.194115	0.670787	DOA10
R2	RSLRVDLPLYFR	0.203164	0.68996	DOA10
R2	RSLRVELPLYFR	0.1701	0.685008	DOA10
R2	RSLRVFLPLYFR	0.127423	0.692718	DOA10
R2	RSLRVGLPLYFR	0.287245	0.665192	DOA10
R2	RSLRVHLPLYFR	0.156533	0.670163	DOA10
R2	RSLRVILPLYFR	0.196529	0.675019	DOA10
R2	RSLRVKLPLYFR	0.194515	0.667174	DOA10
R2	RSLRVMLPLYFR	0.217099	0.625325	DOA10
R2	RSLRVNLPLYFR	0.17997	0.672307	DOA10
R2	RSLRVPLPLYFR	0.112958	0.686828	DOA10
R2	RSLRVQLPLYFR	0.135939	0.684655	DOA10
R2	RSLRVRLPLYFR	0.18738	0.674985	DOA10
R2	RSLRVSLPLYFR	0.149908	0.686534	DOA10
R2	RSLRVTLPLYFR	0.159179	0.675556	DOA10
R2	RSLRVVLPLYFR	0.178234	0.679195	DOA10
R2	RSLRVWLPLYFR	0.165966	0.692498	DOA10
R2	RSLRVYLPLYFR	0.267657	0.67823	DOA10
R2	RSLRVLAPLYFR	0.351662	0.68703	DOA10
R2	RSLRVLCPLYFR	0.304902	0.652429	DOA10
R2	RSLRVLDPLYFR	0.555769	0.720609	DOA10
R2	RSLRVLEPLYFR	0.412069	0.690218	DOA10
R2	RSLRVLFPLYFR	0.19614	0.68386	DOA10
R2	RSLRVLGPLYFR	0.343899	0.686982	DOA10
R2	RSLRVLHPLYFR	0.217615	0.70119	DOA10
R2	RSLRVLIPLYFR	0.230089	0.639328	DOA10
R2	RSLRVLKPLYFR	0.304461	0.67472	DOA10
R2	RSLRVLMPLYFR	0.253991	0.696574	DOA10
R2	RSLRVLNPLYFR	0.358737	0.684463	DOA10
R2	RSLRVLPPLYFR	0.273128	0.697485	DOA10
R2	RSLRVLQPLYFR	0.284749	0.685485	DOA10
R2	RSLRVLRPLYFR	0.257424	0.684442	DOA10
R2	RSLRVLSPLYFR	0.308455	0.690586	DOA10
R2	RSLRVLTPLYFR	0.246069	0.679917	DOA10
R2	RSLRVLVPLYFR	0.217616	0.656919	DOA10
R2	RSLRVLWPLYFR	0.180653	0.675989	DOA10
R2	RSLRVLYPLYFR	0.279416	0.669804	DOA10
R2	RSLRVLLALYFR	0.286951	0.552368	DOA10
R2	RSLRVLLCLYFR	0.306328	0.470629	DOA10
R2	RSLRVLLDLYFR	0.64038	0.653717	DOA10
R2	RSLRVLLELYFR	0.556705	0.593017	DOA10
R2	RSLRVLLFLYFR	0.209549	0.450298	DOA10
R2	RSLRVLLGLYFR	0.392344	0.661941	DOA10
R2	RSLRVLLHLYFR	0.254295	0.605337	DOA10
R2	RSLRVLLILYFR	0.229674	0.379799	DOA10
R2	RSLRVLLKLYFR	0.416899	0.616272	DOA10
R2	RSLRVLLLLYFR	0.217233	0.431594	DOA10
R2	RSLRVLLMLYFR	0.218028	0.467645	DOA10
R2	RSLRVLLNLYFR	0.397384	0.658752	DOA10
R2	RSLRVLLQLYFR	0.382758	0.605527	DOA10
R2	RSLRVLLRLYFR	0.390893	0.624877	DOA10
R2	RSLRVLLSLYFR	0.452263	0.642664	DOA10
R2	RSLRVLLTLYFR	0.391341	0.51099	DOA10
R2	RSLRVLLVLYFR	0.269463	0.388718	DOA10
R2	RSLRVLLWLYFR	0.166415	0.524194	DOA10
R2	RSLRVLLYLYFR	0.234948	0.478544	DOA10
R2	RSLRVLLPAYFR	0.577156	0.649707	DOA10
R2	RSLRVLLPCYFR	0.408777	0.646633	DOA10
R2	RSLRVLLPDYFR	0.639777	0.671577	DOA10
R2	RSLRVLLPEYFR	0.652746	0.677051	DOA10
R2	RSLRVLLPFYFR	0.564143	0.667789	DOA10
R2	RSLRVLLPGYFR	0.624177	0.672848	DOA10
R2	RSLRVLLPHYFR	0.662966	0.682653	DOA10
R2	RSLRVLLPIYFR	0.242046	0.663434	DOA10
R2	RSLRVLLPKYFR	0.645814	0.675671	DOA10
R2	RSLRVLLPMYFR	0.333984	0.658155	DOA10
R2	RSLRVLLPNYFR	0.640399	0.673406	DOA10
R2	RSLRVLLPPYFR	0.658272	0.689025	DOA10
R2	RSLRVLLPQYFR	0.641764	0.688718	DOA10
R2	RSLRVLLPRYFR	0.637187	0.664206	DOA10
R2	RSLRVLLPSYFR	0.649649	0.667639	DOA10
R2	RSLRVLLPTYFR	0.568999	0.663564	DOA10
R2	RSLRVLLPVYFR	0.278033	0.632008	DOA10
R2	RSLRVLLPWYFR	0.605915	0.665615	DOA10
R2	RSLRVLLPYYFR	0.545209	0.678419	DOA10
R2	RSLRVLLPLAFR	0.370065	0.65179	DOA10
R2	RSLRVLLPLCFR	0.405313	0.686679	DOA10
R2	RSLRVLLPLDFR	0.665879	0.723299	DOA10
R2	RSLRVLLPLEFR	0.600599	0.678905	DOA10
R2	RSLRVLLPLFFR	0.379637	0.681366	DOA10
R2	RSLRVLLPLGFR	0.482135	0.68194	DOA10
R2	RSLRVLLPLHFR	0.516578	0.713812	DOA10
R2	RSLRVLLPLIFR	0.374975	0.671257	DOA10
R2	RSLRVLLPLKFR	0.430577	0.669528	DOA10
R2	RSLRVLLPLLFR	0.370506	0.66135	DOA10
R2	RSLRVLLPLMFR	0.288426	0.654105	DOA10
R2	RSLRVLLPLNFR	0.534671	0.670949	DOA10
R2	RSLRVLLPLPFR	0.64021	0.675727	DOA10
R2	RSLRVLLPLQFR	0.472478	0.635359	DOA10
R2	RSLRVLLPLRFR	0.410248	0.660556	DOA10
R2	RSLRVLLPLSFR	0.401419	0.673154	DOA10
R2	RSLRVLLPLTFR	0.378505	0.670926	DOA10
R2	RSLRVLLPLVFR	0.356146	0.675916	DOA10
R2	RSLRVLLPLWFR	0.459158	0.670288	DOA10
R2	RSLRVLLPLYAR	0.348178	0.473622	DOA10
R2	RSLRVLLPLYCR	0.266367	0.456717	DOA10
R2	RSLRVLLPLYDR	0.651646	0.708189	DOA10
R2	RSLRVLLPLYER	0.645163	0.657796	DOA10
R2	RSLRVLLPLYGR	0.594942	0.641671	DOA10
R2	RSLRVLLPLYHR	0.62632	0.681539	DOA10
R2	RSLRVLLPLYIR	0.255376	0.595764	DOA10
R2	RSLRVLLPLYKR	0.601805	0.6624	DOA10
R2	RSLRVLLPLYLR	0.289924	0.670916	DOA10
R2	RSLRVLLPLYMR	0.325641	0.696446	DOA10
R2	RSLRVLLPLYNR	0.623315	0.666215	DOA10
R2	RSLRVLLPLYPR	0.650155	0.689836	DOA10
R2	RSLRVLLPLYQR	0.617072	0.658821	DOA10
R2	RSLRVLLPLYRR	0.624233	0.673024	DOA10
R2	RSLRVLLPLYSR	0.608689	0.641966	DOA10
R2	RSLRVLLPLYTR	0.547134	0.648364	DOA10
R2	RSLRVLLPLYVR	0.201796	0.349741	DOA10
R2	RSLRVLLPLYWR	0.301317	0.657749	DOA10
R2	RSLRVLLPLYYR	0.375348	0.6567	DOA10
R2	RSLRVLLPLYFA	0.285551	0.413344	DOA10
R2	RSLRVLLPLYFC	0.0774623	0.174672	DOA10
R2	RSLRVLLPLYFD	0.490835	0.629909	DOA10
R2	RSLRVLLPLYFE	0.524435	0.639526	DOA10
R2	RSLRVLLPLYFF	0.363596	0.501999	DOA10
R2	RSLRVLLPLYFG	0.452159	0.591158	DOA10
R2	RSLRVLLPLYFH	0.36502	0.582927	DOA10
R2	RSLRVLLPLYFI	0.25477	0.527734	DOA10
R2	RSLRVLLPLYFK	0.25003	0.632777	DOA10
R2	RSLRVLLPLYFL	0.318893	0.515656	DOA10
R2	RSLRVLLPLYFM	0.327986	0.419922	DOA10
R2	RSLRVLLPLYFN	0.106828	0.16479	DOA10
R2	RSLRVLLPLYFP	0.633577	0.656759	DOA10
R2	RSLRVLLPLYFQ	0.431428	0.61504	DOA10
R2	RSLRVLLPLYFS	0.245756	0.351779	DOA10
R2	RSLRVLLPLYFT	0.264872	0.477876	DOA10
R2	RSLRVLLPLYFV	0.250348	0.428041	DOA10
R2	RSLRVLLPLYFW	0.339386	0.588762	DOA10
R2	RSLRVLLPLYFY	0.263077	0.43545	DOA10
R3	ALVSLPILLFFR	0.0757955	0.65308	DOA10
R3	CLVSLPILLFFR	0.0565829	0.586018	DOA10
R3	DLVSLPILLFFR	0.109207	0.637399	DOA10
R3	ELVSLPILLFFR	0.0794095	0.633128	DOA10
R3	FLVSLPILLFFR	0.0830987	0.539204	DOA10
R3	GLVSLPILLFFR	0.0631778	0.608139	DOA10
R3	HLVSLPILLFFR	0.108464	0.617931	DOA10
R3	ILVSLPILLFFR	0.111307	0.544942	DOA10
R3	KLVSLPILLFFR	0.0816431	0.612153	DOA10
R3	LLVSLPILLFFR	0.095067	0.560606	DOA10
R3	MLVSLPILLFFR	0.0890092	0.564965	DOA10
R3	NLVSLPILLFFR	0.0960768	0.629434	DOA10
R3	PLVSLPILLFFR	0.13838	0.660947	DOA10
R3	QLVSLPILLFFR	0.0846377	0.647161	DOA10
R3	RLVSLPILLFFR	0.0754569	0.614241	DOA10
R3	SLVSLPILLFFR	0.0745527	0.618758	DOA10
R3	TLVSLPILLFFR	0.0732301	0.612659	DOA10
R3	VLVSLPILLFFR	0.0972351	0.55962	DOA10
R3	WLVSLPILLFFR	0.10473	0.517911	DOA10
R3	YLVSLPILLFFR	0.0821896	0.538164	DOA10
R3	CAVSLPILLFFR	0.0546899	0.626879	DOA10
R3	CCVSLPILLFFR	0.0702053	0.60604	DOA10
R3	CDVSLPILLFFR	0.0511523	0.648043	DOA10
R3	CEVSLPILLFFR	0.0659987	0.635448	DOA10
R3	CFVSLPILLFFR	0.0595106	0.579119	DOA10
R3	CGVSLPILLFFR	0.0581252	0.621777	DOA10
R3	CHVSLPILLFFR	0.0490853	0.624375	DOA10
R3	CIVSLPILLFFR	0.0595288	0.566373	DOA10
R3	CKVSLPILLFFR	0.0542311	0.621433	DOA10
R3	CMVSLPILLFFR	0.0702538	0.584163	DOA10
R3	CNVSLPILLFFR	0.0526686	0.642322	DOA10
R3	CPVSLPILLFFR	0.0943407	0.602185	DOA10
R3	CQVSLPILLFFR	0.049676	0.63099	DOA10
R3	CRVSLPILLFFR	0.0570846	0.619698	DOA10
R3	CSVSLPILLFFR	0.0484768	0.617264	DOA10
R3	CTVSLPILLFFR	0.0563793	0.618959	DOA10
R3	CVVSLPILLFFR	0.050619	0.588705	DOA10
R3	CWVSLPILLFFR	0.0534495	0.539993	DOA10
R3	CYVSLPILLFFR	0.04949	0.581644	DOA10
R3	CLASLPILLFFR	0.0825728	0.625604	DOA10
R3	CLCSLPILLFFR	0.106082	0.615187	DOA10
R3	CLDSLPILLFFR	0.213696	0.664272	DOA10
R3	CLESLPILLFFR	0.191874	0.65035	DOA10
R3	CLFSLPILLFFR	0.0582933	0.580983	DOA10
R3	CLGSLPILLFFR	0.0965615	0.628127	DOA10
R3	CLHSLPILLFFR	0.0715315	0.625836	DOA10
R3	CLISLPILLFFR	0.0541571	0.552048	DOA10
R3	CLKSLPILLFFR	0.0830197	0.617682	DOA10
R3	CLLSLPILLFFR	0.0527416	0.570955	DOA10
R3	CLMSLPILLFFR	0.0513579	0.590752	DOA10
R3	CLNSLPILLFFR	0.109409	0.627301	DOA10
R3	CLPSLPILLFFR	0.0469017	0.632112	DOA10
R3	CLQSLPILLFFR	0.0982948	0.63071	DOA10
R3	CLRSLPILLFFR	0.0731911	0.618558	DOA10
R3	CLSSLPILLFFR	0.0942642	0.640913	DOA10
R3	CLTSLPILLFFR	0.0744978	0.636278	DOA10
R3	CLWSLPILLFFR	0.0886533	0.594306	DOA10
R3	CLYSLPILLFFR	0.0508903	0.5855	DOA10
R3	CLVALPILLFFR	0.060793	0.511582	DOA10
R3	CLVCLPILLFFR	0.104308	0.494129	DOA10
R3	CLVDLPILLFFR	0.0636106	0.63457	DOA10
R3	CLVELPILLFFR	0.052602	0.625145	DOA10
R3	CLVFLPILLFFR	0.0801709	0.415567	DOA10
R3	CLVGLPILLFFR	0.0665577	0.589332	DOA10
R3	CLVHLPILLFFR	0.0595539	0.560056	DOA10
R3	CLVILPILLFFR	0.0975261	0.455609	DOA10
R3	CLVKLPILLFFR	0.0600334	0.59976	DOA10
R3	CLVLLPILLFFR	0.0939099	0.441895	DOA10
R3	CLVMLPILLFFR	0.068191	0.426171	DOA10
R3	CLVNLPILLFFR	0.0621989	0.596765	DOA10
R3	CLVPLPILLFFR	0.0702967	0.569832	DOA10
R3	CLVQLPILLFFR	0.0480625	0.597172	DOA10
R3	CLVRLPILLFFR	0.0563073	0.59495	DOA10
R3	CLVTLPILLFFR	0.0479972	0.57604	DOA10
R3	CLVVLPILLFFR	0.0795821	0.450975	DOA10
R3	CLVWLPILLFFR	0.0520951	0.359349	DOA10
R3	CLVYLPILLFFR	0.0623356	0.404206	DOA10
R3	CLVSAPILLFFR	0.110432	0.638717	DOA10
R3	CLVSCPILLFFR	0.0926419	0.578475	DOA10
R3	CLVSDPILLFFR	0.589291	0.656074	DOA10
R3	CLVSEPILLFFR	0.498782	0.642725	DOA10
R3	CLVSFPILLFFR	0.0593933	0.58294	DOA10
R3	CLVSGPILLFFR	0.217405	0.631268	DOA10
R3	CLVSHPILLFFR	0.149167	0.616812	DOA10
R3	CLVSIPILLFFR	0.0570181	0.556317	DOA10
R3	CLVSKPILLFFR	0.170136	0.626944	DOA10
R3	CLVSMPILLFFR	0.0733518	0.600761	DOA10
R3	CLVSNPILLFFR	0.367666	0.6615	DOA10
R3	CLVSPPILLFFR	0.0808604	0.65082	DOA10
R3	CLVSQPILLFFR	0.226795	0.627972	DOA10
R3	CLVSRPILLFFR	0.115318	0.637815	DOA10
R3	CLVSSPILLFFR	0.271848	0.644823	DOA10
R3	CLVSTPILLFFR	0.131613	0.62294	DOA10
R3	CLVSVPILLFFR	0.0639549	0.565384	DOA10
R3	CLVSWPILLFFR	0.0553872	0.595357	DOA10
R3	CLVSYPILLFFR	0.0542722	0.602634	DOA10
R3	CLVSLAILLFFR	0.248038	0.351285	DOA10
R3	CLVSLCILLFFR	0.229606	0.334263	DOA10
R3	CLVSLDILLFFR	0.264985	0.354608	DOA10
R3	CLVSLEILLFFR	0.210631	0.262117	DOA10
R3	CLVSLFILLFFR	0.228313	0.432842	DOA10
R3	CLVSLGILLFFR	0.275784	0.436076	DOA10
R3	CLVSLHILLFFR	0.143812	0.292498	DOA10
R3	CLVSLIILLFFR	0.297864	0.362591	DOA10
R3	CLVSLKILLFFR	0.189009	0.282426	DOA10
R3	CLVSLLILLFFR	0.318841	0.408297	DOA10
R3	CLVSLMILLFFR	0.256464	0.398484	DOA10
R3	CLVSLNILLFFR	0.170473	0.323078	DOA10
R3	CLVSLQILLFFR	0.164164	0.26375	DOA10
R3	CLVSLRILLFFR	0.152151	0.281583	DOA10
R3	CLVSLSILLFFR	0.183024	0.285672	DOA10
R3	CLVSLTILLFFR	0.185297	0.263372	DOA10
R3	CLVSLVILLFFR	0.257945	0.340444	DOA10
R3	CLVSLWILLFFR	0.148807	0.365329	DOA10
R3	CLVSLYILLFFR	0.174476	0.346642	DOA10
R3	CLVSLPALLFFR	0.0783694	0.663744	DOA10
R3	CLVSLPCLLFFR	0.0639999	0.638931	DOA10
R3	CLVSLPDLLFFR	0.188463	0.708556	DOA10
R3	CLVSLPELLFFR	0.175847	0.691793	DOA10
R3	CLVSLPFLLFFR	0.0627455	0.617526	DOA10
R3	CLVSLPGLLFFR	0.125586	0.656406	DOA10
R3	CLVSLPHLLFFR	0.0748534	0.670198	DOA10
R3	CLVSLPKLLFFR	0.0834863	0.662457	DOA10
R3	CLVSLPLLLFFR	0.0577696	0.605844	DOA10
R3	CLVSLPMLLFFR	0.0604963	0.626457	DOA10
R3	CLVSLPNLLFFR	0.110025	0.684643	DOA10
R3	CLVSLPPLLFFR	0.0902915	0.660731	DOA10
R3	CLVSLPQLLFFR	0.0821814	0.655095	DOA10
R3	CLVSLPRLLFFR	0.072857	0.663854	DOA10
R3	CLVSLPSLLFFR	0.0934544	0.666759	DOA10
R3	CLVSLPTLLFFR	0.0584762	0.662678	DOA10
R3	CLVSLPVLLFFR	0.0557641	0.613766	DOA10
R3	CLVSLPWLLFFR	0.144153	0.649932	DOA10
R3	CLVSLPYLLFFR	0.0666964	0.640166	DOA10
R3	CLVSLPIALFFR	0.0823538	0.630706	DOA10
R3	CLVSLPICLFFR	0.0838327	0.593028	DOA10
R3	CLVSLPIDLFFR	0.648284	0.698047	DOA10
R3	CLVSLPIELFFR	0.595525	0.656494	DOA10
R3	CLVSLPIFLFFR	0.0521267	0.590893	DOA10
R3	CLVSLPIGLFFR	0.10068	0.674349	DOA10
R3	CLVSLPIHLFFR	0.0666206	0.669434	DOA10
R3	CLVSLPIILFFR	0.0727478	0.575261	DOA10
R3	CLVSLPIKLFFR	0.123456	0.651702	DOA10
R3	CLVSLPIMLFFR	0.0324796	0.606718	DOA10
R3	CLVSLPINLFFR	0.0947624	0.682475	DOA10
R3	CLVSLPIPLFFR	0.0773969	0.643271	DOA10
R3	CLVSLPIQLFFR	0.0792097	0.658463	DOA10
R3	CLVSLPIRLFFR	0.0877609	0.658087	DOA10
R3	CLVSLPISLFFR	0.10098	0.656188	DOA10
R3	CLVSLPITLFFR	0.10446	0.650464	DOA10
R3	CLVSLPIVLFFR	0.0839278	0.580609	DOA10
R3	CLVSLPIWLFFR	0.0275062	0.579519	DOA10
R3	CLVSLPIYLFFR	0.0616805	0.606898	DOA10
R3	CLVSLPILAFFR	0.15075	0.613406	DOA10
R3	CLVSLPILCFFR	0.0770776	0.557979	DOA10
R3	CLVSLPILDFFR	0.638072	0.678367	DOA10
R3	CLVSLPILEFFR	0.636919	0.671679	DOA10
R3	CLVSLPILFFFR	0.498975	0.59033	DOA10
R3	CLVSLPILGFFR	0.62539	0.661043	DOA10
R3	CLVSLPILHFFR	0.628284	0.667249	DOA10
R3	CLVSLPILIFFR	0.0649288	0.529682	DOA10
R3	CLVSLPILKFFR	0.630014	0.665701	DOA10
R3	CLVSLPILMFFR	0.0684168	0.591329	DOA10
R3	CLVSLPILNFFR	0.637108	0.659626	DOA10
R3	CLVSLPILPFFR	0.0842351	0.67871	DOA10
R3	CLVSLPILQFFR	0.623179	0.66016	DOA10
R3	CLVSLPILRFFR	0.611872	0.657064	DOA10
R3	CLVSLPILSFFR	0.580522	0.658177	DOA10
R3	CLVSLPILTFFR	0.522734	0.643494	DOA10
R3	CLVSLPILVFFR	0.0876343	0.512503	DOA10
R3	CLVSLPILWFFR	0.565816	0.610223	DOA10
R3	CLVSLPILYFFR	0.467732	0.605247	DOA10
R3	CLVSLPILLAFR	0.114657	0.593908	DOA10
R3	CLVSLPILLCFR	0.0845618	0.563575	DOA10
R3	CLVSLPILLDFR	0.552686	0.643481	DOA10
R3	CLVSLPILLEFR	0.517644	0.638505	DOA10
R3	CLVSLPILLGFR	0.391158	0.653429	DOA10
R3	CLVSLPILLHFR	0.28569	0.654611	DOA10
R3	CLVSLPILLIFR	0.0669479	0.537023	DOA10
R3	CLVSLPILLKFR	0.177644	0.652209	DOA10
R3	CLVSLPILLLFR	0.0579443	0.578599	DOA10
R3	CLVSLPILLMFR	0.0703699	0.580671	DOA10
R3	CLVSLPILLNFR	0.424276	0.654949	DOA10
R3	CLVSLPILLPFR	0.642119	0.669567	DOA10
R3	CLVSLPILLQFR	0.344208	0.641548	DOA10
R3	CLVSLPILLRFR	0.153274	0.647369	DOA10
R3	CLVSLPILLSFR	0.186607	0.631253	DOA10
R3	CLVSLPILLTFR	0.0802196	0.627017	DOA10
R3	CLVSLPILLVFR	0.0722065	0.527149	DOA10
R3	CLVSLPILLWFR	0.0579255	0.566961	DOA10
R3	CLVSLPILLYFR	0.0563943	0.597029	DOA10
R3	CLVSLPILLFAR	0.161372	0.23851	DOA10
R3	CLVSLPILLFCR	0.0630808	0.250435	DOA10
R3	CLVSLPILLFDR	0.553961	0.650206	DOA10
R3	CLVSLPILLFER	0.568651	0.625049	DOA10
R3	CLVSLPILLFGR	0.492058	0.523133	DOA10
R3	CLVSLPILLFHR	0.480822	0.636854	DOA10
R3	CLVSLPILLFIR	0.0496263	0.460037	DOA10
R3	CLVSLPILLFKR	0.412895	0.665063	DOA10
R3	CLVSLPILLFLR	0.0512429	0.563536	DOA10
R3	CLVSLPILLFMR	0.0690737	0.560165	DOA10
R3	CLVSLPILLFNR	0.393851	0.587528	DOA10
R3	CLVSLPILLFPR	0.627753	0.654	DOA10
R3	CLVSLPILLFQR	0.515229	0.583001	DOA10
R3	CLVSLPILLFRR	0.429947	0.660233	DOA10
R3	CLVSLPILLFSR	0.390626	0.486415	DOA10
R3	CLVSLPILLFTR	0.314065	0.477451	DOA10
R3	CLVSLPILLFVR	0.0446039	0.248906	DOA10
R3	CLVSLPILLFWR	0.0447174	0.63835	DOA10
R3	CLVSLPILLFYR	0.116215	0.584808	DOA10
R3	CLVSLPILLFFA	0.256146	0.346182	DOA10
R3	CLVSLPILLFFC	0.090842	0.248707	DOA10
R3	CLVSLPILLFFD	0.433192	0.583392	DOA10
R3	CLVSLPILLFFE	0.45382	0.570472	DOA10
R3	CLVSLPILLFFF	0.304322	0.41967	DOA10
R3	CLVSLPILLFFG	0.446925	0.520424	DOA10
R3	CLVSLPILLFFH	0.20437	0.473593	DOA10
R3	CLVSLPILLFFI	0.19679	0.436113	DOA10
R3	CLVSLPILLFFK	0.0573583	0.577246	DOA10
R3	CLVSLPILLFFL	0.293126	0.450117	DOA10
R3	CLVSLPILLFFM	0.299379	0.479315	DOA10
R3	CLVSLPILLFFN	0.118032	0.287762	DOA10
R3	CLVSLPILLFFP	0.495147	0.587528	DOA10
R3	CLVSLPILLFFQ	0.312581	0.530254	DOA10
R3	CLVSLPILLFFS	0.296539	0.466585	DOA10
R3	CLVSLPILLFFT	0.248468	0.52847	DOA10
R3	CLVSLPILLFFV	0.205922	0.385333	DOA10
R3	CLVSLPILLFFW	0.251655	0.435466	DOA10
R3	CLVSLPILLFFY	0.231684	0.435314	DOA10
R4	ALYMCSVGCWFR	0.351205	0.63771	DOA10
R4	CLYMCSVGCWFR	0.276242	0.583619	DOA10
R4	DLYMCSVGCWFR	0.452795	0.69652	DOA10
R4	ELYMCSVGCWFR	0.38761	0.651344	DOA10
R4	FLYMCSVGCWFR	0.351338	0.563333	DOA10
R4	GLYMCSVGCWFR	0.263627	0.628619	DOA10
R4	HLYMCSVGCWFR	0.400617	0.630448	DOA10
R4	ILYMCSVGCWFR	0.288929	0.485545	DOA10
R4	KLYMCSVGCWFR	0.348534	0.65373	DOA10
R4	LLYMCSVGCWFR	0.347516	0.570999	DOA10
R4	MLYMCSVGCWFR	0.328178	0.604284	DOA10
R4	NLYMCSVGCWFR	0.413919	0.657171	DOA10
R4	PLYMCSVGCWFR	0.462435	0.643248	DOA10
R4	QLYMCSVGCWFR	0.368193	0.624535	DOA10
R4	RLYMCSVGCWFR	0.381649	0.644108	DOA10
R4	SLYMCSVGCWFR	0.387299	0.644298	DOA10
R4	TLYMCSVGCWFR	0.37471	0.614094	DOA10
R4	VLYMCSVGCWFR	0.311131	0.520889	DOA10
R4	WLYMCSVGCWFR	0.302363	0.63312	DOA10
R4	YLYMCSVGCWFR	0.31723	0.585543	DOA10
R4	GAYMCSVGCWFR	0.427085	0.686156	DOA10
R4	GCYMCSVGCWFR	0.32619	0.667054	DOA10
R4	GDYMCSVGCWFR	0.461892	0.691829	DOA10
R4	GEYMCSVGCWFR	0.424966	0.667074	DOA10
R4	GFYMCSVGCWFR	0.203732	0.631912	DOA10
R4	GGYMCSVGCWFR	0.439322	0.686768	DOA10
R4	GHYMCSVGCWFR	0.365478	0.642933	DOA10
R4	GIYMCSVGCWFR	0.25646	0.611318	DOA10
R4	GKYMCSVGCWFR	0.406053	0.674151	DOA10
R4	GMYMCSVGCWFR	0.270886	0.712943	DOA10
R4	GNYMCSVGCWFR	0.405101	0.699119	DOA10
R4	GPYMCSVGCWFR	0.412663	0.667387	DOA10
R4	GQYMCSVGCWFR	0.362768	0.672636	DOA10
R4	GRYMCSVGCWFR	0.384859	0.668991	DOA10
R4	GSYMCSVGCWFR	0.411069	0.677998	DOA10
R4	GTYMCSVGCWFR	0.344434	0.674764	DOA10
R4	GVYMCSVGCWFR	0.275622	0.62178	DOA10
R4	GWYMCSVGCWFR	0.167825	0.601071	DOA10
R4	GYYMCSVGCWFR	0.227315	0.642801	DOA10
R4	GLAMCSVGCWFR	0.267685	0.660725	DOA10
R4	GLCMCSVGCWFR	0.256201	0.608071	DOA10
R4	GLDMCSVGCWFR	0.32799	0.689246	DOA10
R4	GLEMCSVGCWFR	0.24134	0.657954	DOA10
R4	GLFMCSVGCWFR	0.264205	0.549437	DOA10
R4	GLGMCSVGCWFR	0.335683	0.673653	DOA10
R4	GLHMCSVGCWFR	0.214219	0.682468	DOA10
R4	GLIMCSVGCWFR	0.197266	0.389893	DOA10
R4	GLKMCSVGCWFR	0.246936	0.678197	DOA10
R4	GLLMCSVGCWFR	0.219709	0.409094	DOA10
R4	GLMMCSVGCWFR	0.237209	0.506301	DOA10
R4	GLNMCSVGCWFR	0.264169	0.672908	DOA10
R4	GLPMCSVGCWFR	0.266819	0.698609	DOA10
R4	GLQMCSVGCWFR	0.195351	0.655961	DOA10
R4	GLRMCSVGCWFR	0.247545	0.676274	DOA10
R4	GLSMCSVGCWFR	0.235463	0.671401	DOA10
R4	GLTMCSVGCWFR	0.219019	0.673808	DOA10
R4	GLVMCSVGCWFR	0.190025	0.450017	DOA10
R4	GLWMCSVGCWFR	0.315024	0.540085	DOA10
R4	GLYACSVGCWFR	0.385512	0.678275	DOA10
R4	GLYCCSVGCWFR	0.341656	0.658254	DOA10
R4	GLYDCSVGCWFR	0.559601	0.715591	DOA10
R4	GLYECSVGCWFR	0.526314	0.678395	DOA10
R4	GLYFCSVGCWFR	0.202296	0.606733	DOA10
R4	GLYGCSVGCWFR	0.504432	0.683418	DOA10
R4	GLYHCSVGCWFR	0.4091	0.674225	DOA10
R4	GLYICSVGCWFR	0.180603	0.538539	DOA10
R4	GLYKCSVGCWFR	0.453401	0.671145	DOA10
R4	GLYLCSVGCWFR	0.20993	0.574615	DOA10
R4	GLYNCSVGCWFR	0.413894	0.673752	DOA10
R4	GLYPCSVGCWFR	0.394425	0.678007	DOA10
R4	GLYQCSVGCWFR	0.43403	0.675646	DOA10
R4	GLYRCSVGCWFR	0.427521	0.670305	DOA10
R4	GLYSCSVGCWFR	0.450784	0.676467	DOA10
R4	GLYTCSVGCWFR	0.392445	0.68183	DOA10
R4	GLYVCSVGCWFR	0.199558	0.573264	DOA10
R4	GLYWCSVGCWFR	0.245731	0.646176	DOA10
R4	GLYYCSVGCWFR	0.249325	0.605252	DOA10
R4	GLYMASVGCWFR	0.322156	0.684159	DOA10
R4	GLYMDSVGCWFR	0.521111	0.727092	DOA10
R4	GLYMESVGCWFR	0.415326	0.702963	DOA10
R4	GLYMFSVGCWFR	0.233609	0.523685	DOA10
R4	GLYMGSVGCWFR	0.30323	0.70409	DOA10
R4	GLYMHSVGCWFR	0.255146	0.705652	DOA10
R4	GLYMISVGCWFR	0.17004	0.340731	DOA10
R4	GLYMKSVGCWFR	0.257035	0.673272	DOA10
R4	GLYMLSVGCWFR	0.246064	0.464091	DOA10
R4	GLYMMSVGCWFR	0.259909	0.603848	DOA10
R4	GLYMNSVGCWFR	0.350816	0.703639	DOA10
R4	GLYMPSVGCWFR	0.196263	0.682595	DOA10
R4	GLYMQSVGCWFR	0.286893	0.678319	DOA10
R4	GLYMRSVGCWFR	0.252321	0.688445	DOA10
R4	GLYMSSVGCWFR	0.299262	0.68763	DOA10
R4	GLYMTSVGCWFR	0.2752	0.709271	DOA10
R4	GLYMVSVGCWFR	0.175833	0.379507	DOA10
R4	GLYMWSVGCWFR	0.277899	0.60105	DOA10
R4	GLYMYSVGCWFR	0.2384	0.604523	DOA10
R4	GLYMCAVGCWFR	0.279491	0.540317	DOA10
R4	GLYMCCVGCWFR	0.303107	0.503871	DOA10
R4	GLYMCDVGCWFR	0.590334	0.69882	DOA10
R4	GLYMCEVGCWFR	0.485198	0.642331	DOA10
R4	GLYMCFVGCWFR	0.233084	0.401989	DOA10
R4	GLYMCGVGCWFR	0.334594	0.681917	DOA10
R4	GLYMCHVGCWFR	0.279069	0.629439	DOA10
R4	GLYMCIVGCWFR	0.213982	0.36387	DOA10
R4	GLYMCKVGCWFR	0.395957	0.631412	DOA10
R4	GLYMCLVGCWFR	0.254073	0.406336	DOA10
R4	GLYMCMVGCWFR	0.249627	0.46169	DOA10
R4	GLYMCNVGCWFR	0.385087	0.676423	DOA10
R4	GLYMCPVGCWFR	0.260182	0.664013	DOA10
R4	GLYMCQVGCWFR	0.308117	0.640621	DOA10
R4	GLYMCRVGCWFR	0.290714	0.637972	DOA10
R4	GLYMCTVGCWFR	0.219047	0.527267	DOA10
R4	GLYMCVVGCWFR	0.216816	0.354344	DOA10
R4	GLYMCWVGCWFR	0.181714	0.3873	DOA10
R4	GLYMCYVGCWFR	0.222793	0.422854	DOA10
R4	GLYMCSAGCWFR	0.426978	0.696117	DOA10
R4	GLYMCSCGCWFR	0.460254	0.674477	DOA10
R4	GLYMCSDGCWFR	0.650262	0.717943	DOA10
R4	GLYMCSEGCWFR	0.618585	0.706457	DOA10
R4	GLYMCSFGCWFR	0.239013	0.664866	DOA10
R4	GLYMCSGGCWFR	0.470188	0.6869	DOA10
R4	GLYMCSHGCWFR	0.43517	0.694556	DOA10
R4	GLYMCSIGCWFR	0.230834	0.601882	DOA10
R4	GLYMCSKGCWFR	0.488671	0.673241	DOA10
R4	GLYMCSLGCWFR	0.283366	0.658314	DOA10
R4	GLYMCSMGCWFR	0.320567	0.676081	DOA10
R4	GLYMCSNGCWFR	0.39748	0.70306	DOA10
R4	GLYMCSPGCWFR	0.246011	0.679084	DOA10
R4	GLYMCSQGCWFR	0.463181	0.691308	DOA10
R4	GLYMCSRGCWFR	0.436177	0.676883	DOA10
R4	GLYMCSSGCWFR	0.434824	0.679224	DOA10
R4	GLYMCSTGCWFR	0.370061	0.683742	DOA10
R4	GLYMCSWGCWFR	0.296018	0.665291	DOA10
R4	GLYMCSYGCWFR	0.299369	0.677356	DOA10
R4	GLYMCSVACWFR	0.228328	0.44054	DOA10
R4	GLYMCSVCCWFR	0.469724	0.548179	DOA10
R4	GLYMCSVDCWFR	0.573557	0.615263	DOA10
R4	GLYMCSVECWFR	0.456413	0.465241	DOA10
R4	GLYMCSVFCWFR	0.221509	0.365482	DOA10
R4	GLYMCSVHCWFR	0.370895	0.452529	DOA10
R4	GLYMCSVICWFR	0.231317	0.313498	DOA10
R4	GLYMCSVKCWFR	0.415421	0.462162	DOA10
R4	GLYMCSVLCWFR	0.273786	0.369358	DOA10
R4	GLYMCSVMCWFR	0.262582	0.38311	DOA10
R4	GLYMCSVNCWFR	0.486684	0.56585	DOA10
R4	GLYMCSVPCWFR	0.646143	0.682063	DOA10
R4	GLYMCSVQCWFR	0.354446	0.416212	DOA10
R4	GLYMCSVRCWFR	0.382057	0.442393	DOA10
R4	GLYMCSVSCWFR	0.33835	0.445862	DOA10
R4	GLYMCSVTCWFR	0.264802	0.326562	DOA10
R4	GLYMCSVVCWFR	0.252705	0.313766	DOA10
R4	GLYMCSVWCWFR	0.305145	0.39914	DOA10
R4	GLYMCSVYCWFR	0.255423	0.373918	DOA10
R4	GLYMCSVGAWFR	0.450565	0.666534	DOA10
R4	GLYMCSVGDWFR	0.676587	0.688974	DOA10
R4	GLYMCSVGEWFR	0.663368	0.68561	DOA10
R4	GLYMCSVGFWFR	0.363624	0.545061	DOA10
R4	GLYMCSVGGWFR	0.643679	0.673784	DOA10
R4	GLYMCSVGHWFR	0.655764	0.678639	DOA10
R4	GLYMCSVGIWFR	0.164546	0.40887	DOA10
R4	GLYMCSVGKWFR	0.636692	0.674044	DOA10
R4	GLYMCSVGLWFR	0.183711	0.534322	DOA10
R4	GLYMCSVGMWFR	0.307454	0.576998	DOA10
[truncated: 1,440 more rows]
