# Supplementary material for: Orphan quality control by an SCF ubiquitin ligase directed to pervasive C-degrons
Source: Nat Commun. 2023 Dec 15;14:8363. doi: 10.1038/s41467-023-44096-z (PMC10724198; doi:10.1038/s41467-023-44096-z)
Supplement: Supplementary file 8 — Supplementary Data 5 [file 41467_2023_44096_MOESM8_ESM.xlsx]

## Sheet: Supplementary Data 5
Supplementary Data 5
MPS profiling of the tFT-X12 degron library
Peptide sequences and corresponding PSIs across technical replicates and conditions (genetic background and temperature)
Two or three technical replicates per condition, as indicated
NA, peptide sequences not detected or with less than a total of 10 sequencing reads across all stability bins
			PSI_wt_30C			PSI_das1∆_30C			PSI_doa10∆_30C		PSI_wt_37C		PSI_das1∆_37C		PSI_cdc34-1_37C		PSI_cdc53-1_37C
Peptide sequence	Hydrophobicity	Type	replicate1	replicate2	replicate3	replicate1	replicate2	replicate3	replicate1	replicate2	replicate1	replicate2	replicate1	replicate2	replicate1	replicate2	replicate1	replicate2
AAFLGVLCWCWG	1.71667	degron	0.371769	0.333875	0.34766	0.398214	0.358394	0.333895	0.327908	0.318982	0.469753	0.470928	0.482431	0.489662	0.408295	0.463976	0.470687	0.459537
AALFNYVVCFCA	1.95	degron	0.338668	0.320906	0.308334	0.40544	0.366595	0.359136	0.306018	0.296773	0.418318	0.453624	0.502792	0.520772	0.431568	0.515446	0.511825	0.561229
AASRVIYLLNLF	1.36667	degron	0.250053	0.213649	0.231875	0.630488	0.626996	0.624278	0.195303	0.199222	0.454124	0.492027	0.754922	0.716844	0.628572	0.676669	0.7586	0.747215
AAVQVCVLLLLL	2.85	degron	0.356261	0.327586	0.325639	0.374369	0.347008	0.300903	0.297119	0.307347	0.487188	0.506702	0.53085	0.510476	0.344895	0.386206	0.498594	0.45288
ACACFWVVWVGW	1.74167	degron	0.271953	0.20186	0.240833	0.275878	0.233714	0.235836	0.202624	0.23233	0.408058	0.396294	0.429586	0.432158	0.280799	0.24254	0.389053	0.35887
ACALRSLPPRPY	-0.183333	degron	0.625589	0.655255	0.664977	0.65257	0.624792	0.67276	0.692771	0.666508	0.723742	0.700379	0.728894	0.76329	0.664753	0.714648	0.749919	0.755792
ACCGVFFFFFWL	2.29167	degron	0.367493	0.328068	0.355706	0.36179	0.399383	0.338121	0.358632	0.367236	0.455072	0.411205	0.424996	0.402742	0.382691	0.423009	0.466689	0.491389
ACCLLFSFAFTV	2.275	degron	0.246225	0.191506	0.201926	0.362904	0.284716	0.31247	0.188952	0.184179	0.420317	0.416454	0.518176	0.515882	0.433153	0.47025	0.511253	0.509299
ACEFRFFYVFRC	0.7	degron	0.193827	0.164812	0.16819	0.370958	0.262305	0.296985	0.275606	0.28043	0.263163	0.311534	0.435667	0.414669	0.310437	0.297275	0.256002	0.233848
ACFLFPSHLLIS	1.61667	degron	0.183193	0.168274	0.190972	0.563863	0.531592	0.527161	0.180644	0.148469	0.300996	0.303407	0.71367	0.68437	0.569578	0.598589	0.683077	0.695216
ACGAGFIILLGL	2.34167	degron	0.541343	0.519315	0.50392	0.547729	0.519833	0.504968	0.594636	0.547888	0.626976	0.638345	0.661223	0.639597	0.580983	0.701939	0.62272	0.602289
ACGGGSNVHRAG	-0.275	stable control	0.652435	0.680189	0.646557	0.66157	0.672976	0.635677	0.694114	0.629779	0.751794	0.752419	0.78172	0.752442	0.645401	0.685194	0.729528	0.720068
ACIFDMMWFWLF	1.625	degron	0.472962	0.470296	0.436643	0.600067	0.59346	0.538509	0.440978	0.413033	0.577616	0.569172	0.742946	0.75608	0.644268	0.739974	0.71527	0.726514
ACLLCVCVESRE	1.08333	degron	0.42661	0.397345	0.406948	0.436375	0.425942	0.379669	0.390796	0.368706	0.568113	0.570065	0.613284	0.612776	0.499084	0.562908	0.537532	0.613217
ACLVAVWRWVFV	1.93333	degron	0.0814622	0.0684674	0.0773956	0.334741	0.305285	0.287524	0.0558386	0.0732701	0.0751575	0.0656346	0.471002	0.478249	0.287968	0.263377	0.466999	0.413897
ACSRKPIWVTWL	0.291667	degron	0.329012	0.214735	0.283386	0.663712	0.658462	0.621428	0.262981	0.254968	0.532465	0.488496	0.743766	0.720819	0.626016	0.70669	0.752273	0.741112
ACVRFPLVLVVF	2.35	degron	0.114933	0.0581304	0.0744366	0.112465	0.0777654	0.0992681	0.0749329	0.105563	0.0616821	0.0672062	0.0861919	0.0945753	0.0214464	0.0268996	0.0345466	0.0550409
ACVRLVLCVCRV	2.05833	degron	0.253181	0.19764	0.222709	0.282992	0.209207	0.217888	0.221527	0.200179	0.361492	0.389292	0.406564	0.411686	0.288858	0.273149	0.311095	0.370498
ACVWVVALVWVF	2.65833	degron	0.155609	0.141008	0.160982	0.213651	0.162846	0.145596	0.125926	0.138044	0.249885	0.2371	0.291733	0.313596	0.117352	0.124439	0.219662	0.277676
AEIVCLTDGLLF	1.59167	degron	0.672042	0.63836	0.685543	0.637349	0.620477	0.6122	0.660944	0.621625	0.712567	0.701827	0.727167	0.723165	0.706321	0.722997	0.784813	0.731355
AELLMLRIFFLF	1.98333	degron	0.0886998	0.0502509	0.0733326	0.355048	0.325078	0.319601	0.0944588	0.087489	0.0717363	0.11711	0.47553	0.506625	0.276473	0.285459	0.505167	0.454731
AERPVLIIIEFG	1.05	degron	0.392385	0.302534	0.321381	0.365069	0.341865	0.303309	0.306419	0.285036	0.523839	0.525691	0.527903	0.535196	0.388829	0.443704	0.486409	0.577506
AEVLCEIVIALR	1.63333	degron	0.454884	0.523834	0.460063	0.521548	0.48955	0.443001	0.462891	0.436229	0.555481	0.529914	0.577305	0.589267	0.589921	0.573959	0.719932	0.630356
AFAFLLHRFLLV	1.975	degron	0.123203	0.102536	0.103383	0.496311	0.47249	0.461921	0.0992048	0.105881	0.134629	0.149877	0.588013	0.579017	0.451256	0.533816	0.553703	0.545568
AFCGRRGHQFYN	-0.95	degron	0.18045	0.154532	0.156827	0.666567	0.631897	0.644104	0.137542	0.150685	0.401158	0.438753	0.77154	0.719572	0.615287	0.604912	0.754864	0.73185
AFFALGSFFFLL	2.31667	degron	0.322321	0.278143	0.265776	0.628399	0.576977	0.55146	0.262185	0.268373	0.542545	0.494507	0.733439	0.725756	0.601648	0.660529	0.690478	0.680399
AFFCTLCLFLVS	2.44167	degron	0.360408	0.285682	0.322926	0.38701	0.319036	0.375109	0.307789	0.305019	0.461672	0.494182	0.504574	0.48757	0.426134	0.45462	0.4959	0.449098
AFFFCVVVLFSF	2.825	degron	0.219394	0.138927	0.169949	0.202103	0.158759	0.151676	0.190404	0.165461	0.218196	0.294723	0.278945	0.299974	0.187971	0.199074	0.242463	0.223543
AFFGIYLICFIV	2.70833	degron	0.130877	0.12786	0.1175	0.252052	0.206165	0.216616	0.171834	0.170422	0.137171	0.155614	0.391853	0.371435	0.123372	0.112131	0.20409	0.204684
AFFLLVSLLVSP	2.31667	degron	0.168736	0.088656	0.139577	0.171314	0.079444	0.115196	0.0874818	0.101359	0.187132	0.184193	0.216114	0.221964	0.0815508	0.0458676	0.114144	0.0837057
AFFRCKCYVGTP	0.35	degron	0.493597	0.505929	0.48631	0.497147	0.521016	0.487915	0.521446	0.503038	0.579025	0.543484	0.589039	0.607485	0.560139	0.575654	0.61651	0.551893
AFKRVFWALWWM	0.666667	degron	0.323986	0.293794	0.280395	0.453245	0.392992	0.417492	0.453107	0.408023	0.438033	0.438505	0.53596	0.590758	0.359635	0.373752	0.395336	0.385177
AFLCVFGFCFFV	2.71667	degron	0.298499	0.27354	0.261181	0.412682	0.353759	0.350231	0.279732	0.291077	0.425279	0.389595	0.46334	0.500432	0.412918	0.434027	0.465281	0.44488
AFLFLFSITCIV	2.66667	degron	0.222539	0.171987	0.176299	0.225783	0.167838	0.190807	0.206699	0.187064	0.31219	0.313861	0.337795	0.346629	0.18913	0.172985	0.226683	0.232585
AFLLVLFCCVSC	2.825	degron	0.250083	0.203964	0.219784	0.276933	0.248549	0.231716	0.223213	0.235401	0.309931	0.295189	0.34467	0.347064	0.209952	0.271796	0.262483	0.25445
AFLWSLFVFFRF	1.78333	degron	0.284921	0.220904	0.299966	0.346009	0.310163	0.274984	0.409333	0.43292	0.350852	0.37589	0.354264	0.355826	0.214409	0.292944	0.188987	0.177116
AFPSSVILMVFS	1.83333	degron	0.301121	0.267517	0.293852	0.325737	0.278123	0.266096	0.223146	0.23202	0.389243	0.385161	0.429155	0.420278	0.349053	0.297569	0.34434	0.296307
AFPVGFLVGLVV	2.45	degron	0.372819	0.337023	0.335313	0.372283	0.335633	0.327977	0.324603	0.314043	0.467791	0.461515	0.493936	0.503475	0.436142	0.440086	0.476854	0.461321
AFRCVVLCWFLK	1.59167	degron	0.293002	0.265278	0.283691	0.327802	0.294347	0.252526	0.2877	0.247372	0.421469	0.405218	0.491201	0.504999	0.332153	0.288635	0.440315	0.426984
AFRFFWFFFFTS	1.20833	degron	0.436759	0.435848	0.406454	0.486868	0.471343	0.438985	0.441712	0.450432	0.569562	0.543498	0.627007	0.578271	0.48958	0.582218	0.649259	0.589332
AFRFHTYFLLLC	1.2	degron	0.0684362	0.0523103	0.0451531	0.18813	0.10962	0.161699	0.0541171	0.0831431	0.0430578	0.0962138	0.188409	0.179098	0.051412	0.0429924	0.043501	0.0373953
AFRFLAVCVGCG	1.75833	degron	0.223282	0.186952	0.20397	0.240177	0.211446	0.201531	0.162183	0.173688	0.244573	0.234524	0.295922	0.286159	0.150528	0.137784	0.166818	0.14914
AFRLRHEIISLM	0.55	degron	0.145464	0.0993602	0.173402	0.641042	0.678888	0.569247	0.132639	0.13951	0.314363	0.372699	0.769784	0.717584	0.494647	0.609774	0.742516	0.709304
AFRRFLLYCRFI	0.833333	degron	0.152216	0.120734	0.17016	0.50082	0.469449	0.539542	0.186032	0.212696	0.180543	0.221258	0.617107	0.596243	0.386485	0.404317	0.381599	0.373669
AFRSPLLMLLVL	1.9	degron	0.2854	0.226258	0.273699	0.350346	0.315549	0.294828	0.32275	0.317179	0.358137	0.3502	0.433633	0.418977	0.339726	0.331653	0.376187	0.385801
AFSISPFRLRMV	0.8	degron	0.315557	0.292714	0.271002	0.660563	0.650774	0.635639	0.251545	0.247042	0.53929	0.542724	0.72534	0.767288	0.623377	0.660108	0.770729	0.736053
AFTFLLCWLFGV	2.19167	degron	0.470554	0.451169	0.439098	0.57211	0.544882	0.538831	0.457711	0.448106	0.556014	0.613928	0.622454	0.631611	0.605814	0.639018	0.67846	0.66399
AFVALCACVIFV	3.075	degron	0.229934	0.177826	0.197562	0.259749	0.186836	0.199686	0.167161	0.189558	0.296623	0.307644	0.36594	0.358909	0.164322	0.185323	0.23115	0.267329
AFVSVHRLRLAS	0.716667	degron	0.217294	0.144225	0.188159	0.621529	0.604399	0.588469	0.167815	0.179516	0.361397	0.386117	0.741049	0.72679	0.630604	0.653138	0.734284	0.714055
AFVVPLFLCCCG	2.40833	degron	0.224089	0.197032	0.20564	0.240342	0.194644	0.200374	0.174137	0.194275	0.231842	0.237821	0.278556	0.27501	0.182529	0.184708	0.173434	0.155725
AFVVYSGSHGLV	1.175	degron	0.668994	0.650654	0.641758	0.642043	0.666285	0.667628	0.656001	0.64007	0.720711	0.716442	0.749932	0.753699	0.678949	0.692257	0.772047	0.727408
AFWLFSGIARLA	1.375	degron	0.286877	0.280022	0.264806	0.487506	0.470372	0.459597	0.210716	0.231151	0.503899	0.498896	0.625597	0.659176	0.560334	0.575763	0.644051	0.676318
AFYLCLYFMPVS	1.55	degron	0.371885	0.394302	0.336217	0.394872	0.378833	0.340559	0.380992	0.335543	0.526433	0.513226	0.510893	0.494301	0.435676	0.47265	0.522644	0.573389
AFYQSGGLVVVV	1.56667	degron	0.49273	0.489194	0.448955	0.493253	0.458624	0.424756	0.461217	0.438278	0.623341	0.558738	0.631314	0.624566	0.587721	0.648472	0.628418	0.605327
AGAFRIVWWALR	0.791667	degron	0.581918	0.561987	0.591202	0.60501	0.576584	0.551576	0.599686	0.571917	0.669825	0.690145	0.718421	0.704511	0.627633	0.675979	0.692786	0.694142
AGALAVALPCIC	2.20833	degron	0.389839	0.336807	0.348429	0.433658	0.382729	0.379958	0.309093	0.322208	0.487227	0.471957	0.522458	0.538735	0.499998	0.485203	0.492927	0.519102
AGCFFVVLCGFF	2.45	degron	0.331936	0.318524	0.326386	0.373982	0.30993	0.318802	0.315227	0.307235	0.465487	0.469067	0.483409	0.505614	0.449278	0.423653	0.474923	0.531507
AGESLRAIAVLY	0.933333	degron	0.311512	0.275598	0.287886	0.593637	0.579343	0.591259	0.246623	0.269785	0.477068	0.477691	0.657621	0.663321	0.60412	0.688897	0.733173	0.697601
AGGGGRFWVCVG	0.675	degron	0.281943	0.228037	0.264023	0.632488	0.643994	0.636497	0.214432	0.21554	0.555174	0.55254	0.740852	0.711934	0.637324	0.675514	0.730616	0.738992
AGGLLIGSVGVG	1.625	degron	0.441695	0.444941	0.444313	0.445188	0.446892	0.439704	0.449325	0.455275	0.462334	0.458417	0.472312	0.462927	0.424611	0.443686	0.474142	0.460891
AGGVNWWSSWRV	-0.241667	stable control	0.664588	0.684897	0.657441	0.650561	0.661852	0.631174	0.656836	0.661326	0.806424	0.753591	0.766743	0.782285	0.704416	0.773535	0.77276	0.761122
AGLAPCFLLFVC	2.31667	degron	0.0987016	0.119338	0.0762664	0.337544	0.285491	0.277762	0.0739537	0.107697	0.0754136	0.112245	0.44489	0.435967	0.280647	0.241915	0.329526	0.356397
AGLLVLISWRLF	1.825	degron	0.154022	0.119462	0.148717	0.203149	0.149166	0.159941	0.133124	0.11473	0.239124	0.207499	0.33221	0.341341	0.0698438	0.0891003	0.238163	0.187689
AGLTLLWPLCLL	1.95833	degron	0.302519	0.237519	0.256109	0.300981	0.256567	0.272728	0.597852	0.583337	0.34351	0.361842	0.384512	0.403108	0.283954	0.275747	0.264567	0.25712
AGMIKLRKKKVL	-0.0416667	degron	0.2786	0.201084	0.263591	0.658148	0.618734	0.626	0.189685	0.226916	0.444993	0.458127	0.721658	0.719904	0.650784	0.646554	0.737368	0.74166
AGMLMCLYLFFV	2.3	degron	0.469208	0.462152	0.417115	0.494223	0.475345	0.432007	0.432268	0.422878	0.569307	0.565241	0.613452	0.581608	0.526404	0.597188	0.693735	0.627422
AGSPPSRPPWLP	-0.816667	degron	0.678339	0.698103	0.65666	0.67483	0.732457	0.630264	0.703848	0.65515	0.748332	0.689486	0.74234	0.77662	0.641977	0.708727	0.741279	0.732587
AGTLLLGYGILA	1.675	degron	0.37357	0.34377	0.329184	0.368569	0.33052	0.328373	0.320591	0.296659	0.490103	0.482362	0.511065	0.510305	0.440451	0.467079	0.490831	0.436694
AGVRCPLFWLVC	1.51667	degron	0.142933	0.129406	0.141912	0.536376	0.482954	0.475267	0.122211	0.138861	0.154617	0.140469	0.622846	0.641923	0.425967	0.495413	0.599818	0.644674
AGVRLIFLFWGF	1.69167	degron	0.464926	0.358806	0.397438	0.449397	0.454488	0.387616	0.464416	0.424534	0.595569	0.645845	0.645573	0.653568	0.485599	0.55641	0.627381	0.589401
AHPTLILTNKIA	0.55	degron	0.146075	0.0586871	0.105919	0.65959	0.655898	0.613752	0.0459867	0.0813838	0.137945	0.10491	0.742816	0.680904	0.488495	0.667581	0.749681	0.660261
AHSFKCVGVAVR	0.725	degron	0.382133	0.321228	0.336759	0.359134	0.324761	0.313022	0.306135	0.311751	0.538405	0.54861	0.548122	0.545767	0.462226	0.463435	0.49705	0.511562
AIDLCIAVVGMV	2.45833	degron	0.371582	0.323633	0.32962	0.377932	0.313031	0.322096	0.32212	0.300636	0.483585	0.482178	0.508938	0.512177	0.449372	0.508444	0.511569	0.470634
AIMFLVLGYVFF	2.575	degron	0.300001	0.246181	0.281522	0.301292	0.24181	0.263617	0.2296	0.280931	0.438734	0.465494	0.448203	0.474855	0.20165	0.322461	0.407645	0.382234
AIPRWLALLVAH	1.275	degron	0.182661	0.140289	0.1526	0.326482	0.270842	0.271365	0.116967	0.142577	0.242941	0.233535	0.453393	0.448278	0.32806	0.311107	0.386568	0.375379
AIREVQYSFFPS	0.00833333	stable control	0.65778	0.673685	0.64967	0.659799	0.652457	0.64498	0.643218	0.645694	0.734731	0.711785	0.749769	0.755705	0.651827	0.709421	0.767638	0.741698
AISLPVEVLAFS	1.68333	degron	0.304055	0.290424	0.283652	0.340744	0.241088	0.274769	0.27309	0.237343	0.42369	0.453455	0.423078	0.453793	0.419869	0.380744	0.404201	0.370289
AITHVILLVTPL	2.03333	degron	0.441707	0.402188	0.405981	0.439163	0.403485	0.39182	0.381975	0.386035	0.557727	0.545482	0.568119	0.651936	0.576454	0.548311	0.577236	0.583369
AITLPMCPLLLR	1.45833	degron	0.190217	0.148119	0.140958	0.184935	0.15759	0.153652	0.624595	0.620634	0.151383	0.16352	0.19373	0.213688	0.0571277	0.0699994	0.0531693	0.0407392
AKVFGLILVLLT	2.30833	degron	0.226524	0.179779	0.209096	0.251741	0.205977	0.222646	0.188878	0.212291	0.370246	0.37205	0.425072	0.389418	0.229567	0.192136	0.368646	0.329951
AKVSFYALARQY	0.075	degron	0.38348	0.345629	0.336675	0.656034	0.622694	0.62929	0.318491	0.327622	0.557869	0.56892	0.737511	0.714279	0.65288	0.677028	0.727068	0.701941
ALCPPLPMLVVA	1.91667	degron	0.16977	0.111056	0.129614	0.177208	0.144407	0.145688	0.101876	0.116319	0.0773353	0.0743284	0.0960173	0.0864658	0.0297578	0.0299836	0.0269496	0.0329905
ALEFLLLVCRRL	1.48333	degron	0.366562	0.314831	0.321016	0.469738	0.448365	0.451879	0.328221	0.291473	0.526358	0.507426	0.597688	0.60602	0.570967	0.607757	0.603675	0.638011
ALEIIRLSHRLC	0.683333	degron	0.0846108	0.060651	0.0919823	0.627134	0.611424	0.616444	0.0765675	0.0877214	0.114124	0.111524	0.737636	0.72497	0.464348	0.531757	0.673476	0.70522
ALERCFIRRVTV	0.508333	degron	0.383932	0.412331	0.384366	0.431632	0.41481	0.397765	0.339452	0.305364	0.52481	0.539108	0.577554	0.607652	0.522246	0.504458	0.565027	0.598828
ALFISLAIWNWS	1.34167	degron	0.138878	0.130028	0.147022	0.193183	0.138922	0.16238	0.134627	0.150104	0.252942	0.252184	0.32547	0.311118	0.10182	0.0678897	0.141022	0.166628
ALFLLWVVMHDV	1.90833	degron	0.251188	0.181677	0.222725	0.285057	0.242609	0.213388	0.17834	0.212551	0.381493	0.412067	0.433164	0.40842	0.236035	0.239184	0.322194	0.351361
ALFLYNCVVVTD	1.525	degron	0.184798	0.0947298	0.148441	0.172611	0.0994249	0.164969	0.123883	0.139829	0.227595	0.147834	0.260689	0.239761	0.0553836	0.0432079	0.14974	0.124663
ALFVGVVLLVCW	2.83333	degron	0.190752	0.128638	0.148034	0.203393	0.159461	0.169595	0.144494	0.162944	0.245535	0.245753	0.274711	0.284457	0.0926817	0.0788084	0.176633	0.209494
ALHGTVRNWQRQ	-1.24167	degron	0.251339	0.246551	0.237366	0.655732	0.590583	0.644443	0.17929	0.20182	0.563303	0.506566	0.703852	0.688787	0.626258	0.719918	0.742443	0.65888
ALLIYFLCRCIP	1.88333	degron	0.369596	0.310397	0.308663	0.381759	0.325268	0.322526	0.311707	0.289977	0.505315	0.460342	0.510977	0.533592	0.431985	0.43332	0.484514	0.468412
ALLLLLRRFFLV	2.11667	degron	0.151773	0.0707473	0.0803928	0.632767	0.65878	0.637938	0.0888078	0.0846226	0.0764851	0.10419	0.748251	0.729594	0.408426	0.455833	0.638817	0.679275
ALLMVCFGFSLV	2.53333	degron	0.38167	0.375323	0.345	0.408688	0.357878	0.348742	0.341788	0.329079	0.502556	0.513604	0.520217	0.534123	0.429188	0.460233	0.517107	0.515342
ALLVLTVSYVFS	2.08333	degron	0.0982428	0.0802713	0.0732905	0.121115	0.0643086	0.0917538	0.0318676	0.082104	0.174592	0.130942	0.193862	0.182392	0.036804	0.0531016	0.108439	0.0460327
ALLWEFVPCSVR	0.983333	degron	0.40077	0.364689	0.360697	0.395299	0.338454	0.328977	0.329755	0.327695	0.53631	0.533023	0.555484	0.564096	0.543173	0.498449	0.514998	0.525279
ALLYIVVGWSLS	1.825	degron	0.163614	0.114389	0.158264	0.196152	0.160054	0.145594	0.107162	0.133421	0.232871	0.229475	0.267311	0.302	0.0529164	0.0380998	0.161416	0.20789
ALMTFTLVFTYM	1.63333	degron	0.204063	0.162133	0.153661	0.206421	0.165302	0.172011	0.226774	0.190488	0.258599	0.296788	0.30987	0.33797	0.173041	0.163522	0.292523	0.30036
ALNFFSLFMLFR	1.45833	degron	0.362441	0.296775	0.31617	0.358507	0.279526	0.33717	0.609078	0.596122	0.342253	0.373059	0.406584	0.43728	0.179931	0.261614	0.217239	0.11874
ALPLRSNILSVF	1.125	degron	0.305593	0.28472	0.260107	0.378689	0.332541	0.320665	0.249101	0.234884	0.4426	0.458036	0.499636	0.512478	0.432195	0.459494	0.46276	0.515223
ALRGLWFPFSCL	1.09167	degron	0.221737	0.166676	0.191342	0.70822	0.66606	0.66635	0.145279	0.190161	0.290251	0.276009	0.811397	0.807273	0.643736	0.676141	0.763711	0.7662
ALRLPPPPFSLY	0.25	degron	0.224855	0.277604	0.20801	0.615453	0.51731	0.549313	0.169447	0.178682	0.476955	0.444766	0.694486	0.74453	0.645373	0.708616	0.7742	0.739511
ALRLVAFFWVPG	1.48333	degron	0.411191	0.409215	0.409205	0.42631	0.451959	0.401906	0.43981	0.390392	0.515939	0.509177	0.536632	0.541796	0.437933	0.526547	0.562274	0.508933
ALSGLARFIVCH	1.35833	degron	0.276527	0.215345	0.236454	0.322001	0.243859	0.250207	0.206429	0.204318	0.380649	0.403525	0.424369	0.429216	0.313437	0.303024	0.370964	0.344238
ALSRFFSVFLLV	1.99167	degron	0.297499	0.238573	0.261971	0.572064	0.535515	0.542337	0.268115	0.251595	0.476795	0.431627	0.67356	0.679725	0.583114	0.601551	0.67725	0.664474
ALTLSYAIKLKV	1.09167	degron	0.294148	0.248591	0.253344	0.345555	0.31166	0.282372	0.24301	0.252315	0.381735	0.419397	0.459914	0.458823	0.346027	0.374384	0.410067	0.379406
ALVGEVLWFQLV	1.69167	degron	0.39475	0.330236	0.345572	0.630358	0.675426	0.646591	0.319536	0.313999	0.606412	0.564648	0.757361	0.739682	0.656651	0.712156	0.761123	0.752571
ALVWYSLSIIVN	1.625	degron	0.0648956	0.0283987	0.0275012	0.0839929	0.0238975	0.0467132	0.0389281	0.0405409	0.0455448	0.101636	0.0658476	0.070641	0.0173468	0.0212918	0.020575	0.142343
ALVYVPACRLVV	1.925	degron	0.320412	0.305281	0.283799	0.510889	0.496225	0.468829	0.263384	0.247773	0.46849	0.493699	0.616839	0.650822	0.555245	0.624641	0.639447	0.608822
ALWFVLISILCL	2.81667	degron	0.307441	0.273201	0.292791	0.324035	0.327049	0.284531	0.308736	0.298795	0.387984	0.391133	0.405584	0.447506	0.304332	0.327332	0.334817	0.371674
ALWRAWLRLRIW	0.275	degron	0.128222	0.122987	0.121101	0.598827	0.560874	0.586395	0.140083	0.145878	0.0900227	0.106979	0.744298	0.721499	0.478984	0.554732	0.569038	0.61219
AMFQLRLLVGSV	1.425	degron	0.397586	0.390061	0.386724	0.428467	0.367026	0.363253	0.371511	0.349151	0.502084	0.498197	0.540203	0.547101	0.464116	0.514564	0.520447	0.494721
AMRTIFFPAFVS	1.25	degron	0.169268	0.142962	0.159941	0.664211	0.654057	0.645688	0.148309	0.167983	0.22667	0.216931	0.755767	0.729934	0.519754	0.566695	0.702259	0.713899
APASFRVLISAF	1.31667	degron	0.134189	0.0665311	0.0898819	0.149557	0.079826	0.123992	0.0556197	0.0727304	0.0522026	0.0769935	0.0926759	0.111082	0.0198188	0.0222758	0.0388405	0.0347674
APCRVPVLGLVF	1.6	degron	0.272465	0.246368	0.253228	0.272368	0.199779	0.232941	0.193372	0.215507	0.362152	0.326538	0.351434	0.377296	0.267735	0.230664	0.268442	0.26071
APEWGGGDEWWG	-1.21667	stable control	0.705902	0.703871	0.689229	0.678324	0.687909	0.706071	0.707351	0.685798	0.800332	0.796573	0.817796	0.791002	0.721653	0.777706	0.812384	0.791823
APGGRGAAGPSC	-0.183333	stable control	0.629331	0.691915	0.64319	0.652966	0.649876	0.589068	0.6541	0.623781	0.716359	0.690754	0.727563	0.774015	0.627511	0.711952	0.725278	0.716151
APGLLPPCLLVV	1.89167	degron	0.323396	0.285666	0.292341	0.359507	0.275678	0.286714	0.25929	0.265975	0.393405	0.38408	0.44803	0.468423	0.39715	0.350413	0.396434	0.378216
APLFPPPPARSL	0.0583333	degron	0.642734	0.687613	0.699179	0.676374	0.655038	0.651017	0.703642	0.679423	0.65982	0.717033	0.696191	0.712236	0.627742	0.67585	0.703513	0.701091
APLLPPALALTC	1.46667	degron	0.394499	0.438956	0.388107	0.427158	0.376729	0.36192	0.350741	0.351614	0.469268	0.498016	0.52435	0.529311	0.553206	0.51248	0.488898	0.542186
APLPPPPASVPP	-0.0333333	degron	0.644835	0.68072	0.621651	0.669422	0.687605	0.658025	0.660548	0.640452	0.684421	0.697003	0.701398	0.720584	0.602838	0.710039	0.704299	0.698528
APLPPVCPSPSL	0.541667	degron	0.647576	0.678485	0.645487	0.656992	0.663263	0.646176	0.715776	0.642125	0.713315	0.727593	0.726623	0.700137	0.610107	0.724719	0.730634	0.708774
APLSPLLPPFLC	1.25833	degron	0.424865	0.329328	0.353326	0.671621	0.678409	0.633379	0.349594	0.347354	0.604068	0.585576	0.74805	0.748268	0.667257	0.718215	0.737601	0.72043
APPFPPPPARSL	-0.391667	degron	0.674472	0.698606	0.666348	0.694969	0.672035	0.656763	0.708942	0.678137	0.687275	0.666594	0.694662	0.741346	0.619927	0.667321	0.705871	0.71928
APPFPSLSSFAP	0.35	stable control	0.727034	0.730757	0.659278	0.710419	0.707996	0.681081	0.715745	0.67004	0.736083	0.699451	0.758076	0.715869	0.651097	0.706313	0.717438	0.771019
APPHPPPATFLS	-0.208333	degron	0.385227	0.353682	0.332631	0.671913	0.675298	0.706454	0.348412	0.303128	0.582587	0.565957	0.727146	0.714077	0.633142	0.653393	0.747868	0.716868
APPLPFPTPPPS	-0.358333	degron	0.60477	0.662675	0.632671	0.647112	0.684921	0.600718	0.667377	0.62617	0.670743	0.684646	0.719881	0.665413	0.658035	0.701564	0.723228	0.771116
APPPLFLIVLHL	1.70833	degron	0.309555	0.288787	0.3022	0.439815	0.371896	0.386008	0.337486	0.31075	0.53891	0.502597	0.583598	0.62344	0.47345	0.464716	0.569318	0.560538
APPPVAPAPGSA	0.183333	stable control	0.657434	0.735692	0.6333	0.669355	0.676181	0.61274	0.675933	0.618706	0.707874	0.636389	0.708592	0.699955	0.631549	0.668884	0.690582	0.712058
APPRLPLLSCSQ	0.108333	degron	0.632414	0.690443	0.604295	0.603707	0.692567	0.687656	0.715542	0.651766	0.708825	0.68921	0.694014	0.693788	0.637268	0.667364	0.718436	0.705046
APPRSLSPPLLS	-0.00833333	degron	0.67581	0.682442	0.680136	0.660005	0.697711	0.657995	0.68429	0.673703	0.700781	0.677799	0.705329	0.715645	0.661147	0.666171	0.693231	0.709366
APPSFPPLLLLS	0.983333	degron	0.305676	0.274145	0.277188	0.604379	0.607767	0.60412	0.267333	0.241321	0.474589	0.522512	0.698414	0.72104	0.643988	0.683971	0.670163	0.724314
APPSRRLTLRLA	-0.266667	degron	0.149099	0.148501	0.138842	0.668721	0.659458	0.656007	0.144119	0.139906	0.35067	0.288591	0.697554	0.720855	0.548835	0.604431	0.709598	0.683216
APRPSYSLLALL	0.683333	degron	0.41416	0.412006	0.404245	0.71008	0.672026	0.750934	0.367267	0.381998	0.585403	0.645788	0.801055	0.764725	0.70941	0.757307	0.765166	0.951124
APTMAIIVVHVR	1.425	degron	0.246356	0.176358	0.19727	0.25908	0.200762	0.198745	0.187096	0.184766	0.372247	0.344885	0.356279	0.36012	0.25329	0.22168	0.300588	0.282158
AQCRGGGLSGVG	0.125	degron	0.563546	0.571416	0.55069	0.578857	0.571456	0.548875	0.579294	0.561011	0.617134	0.589433	0.60564	0.625267	0.555908	0.58878	0.638009	0.643781
AQLVYVITAVRT	1.15	degron	0.335703	0.312221	0.298049	0.361701	0.338747	0.299691	0.3081	0.273101	0.486225	0.527884	0.55094	0.587777	0.44004	0.463385	0.474846	0.440724
ARALLGVGWYWV	0.933333	degron	0.29444	0.257308	0.264485	0.652064	0.659068	0.625132	0.21552	0.235144	0.532531	0.540837	0.775057	0.747099	0.643474	0.665138	0.780791	0.790022
ARCKRSLSGGIG	-0.258333	degron	0.542454	0.530508	0.500081	0.522524	0.498308	0.515306	0.536037	0.525692	0.548053	0.532206	0.545739	0.544566	0.465135	0.513146	0.565062	0.5933
ARFCFRIFSFAS	0.933333	degron	0.0464907	0.0435402	0.0468762	0.265068	0.324773	0.27519	0.0379003	0.0432996	0.0593162	0.0849988	0.161945	0.174949	0.145411	0.171585	0.174488	0.181452
ARFFFFCVGILI	2.3	degron	0.366644	0.360761	0.334456	0.384212	0.263253	0.370336	0.270058	0.320129	0.45594	0.460323	0.535161	0.469936	0.37346	0.384916	0.426586	0.521387
ARGVAAAFVSGF	1.25833	degron	0.66157	0.646549	0.650376	0.690513	0.634183	0.644932	0.677553	0.644714	0.746209	0.704063	0.757686	0.735284	0.665166	0.725999	0.776557	0.768476
ARKIGKVIPKLG	0.0166667	degron	0.371279	0.35486	0.2968	0.67356	0.588319	0.638711	0.298887	0.285108	0.591072	0.606052	0.751364	0.723283	0.670688	0.700623	0.758128	0.706268
ARKWVAVTVTLW	0.7	degron	0.222649	0.168885	0.175907	0.225813	0.154063	0.180617	0.133784	0.162796	0.308773	0.324358	0.352484	0.351287	0.163487	0.110133	0.22266	0.240577
ARLTNYFVEWLS	0.1	degron	0.414601	0.377159	0.358713	0.648972	0.659884	0.660921	0.374233	0.341787	0.600014	0.583641	0.754275	0.737635	0.658574	0.675386	0.76552	0.748101
ARRFLVRRFILF	0.708333	degron	0.198534	0.164898	0.202641	0.592155	0.586745	0.578933	0.174117	0.1994	0.302857	0.349464	0.66469	0.702055	0.5322	0.558678	0.658095	0.658354
ARRGHNCAAVFL	0.216667	degron	0.656432	0.689508	0.643524	0.671083	0.68956	0.638008	0.664912	0.634348	0.712623	0.723047	0.748062	0.74142	0.690513	0.700151	0.737593	0.747608
ARRRYEVLAVLV	0.458333	degron	0.162923	0.121912	0.162903	0.492624	0.471667	0.413696	0.14089	0.129388	0.163989	0.134347	0.59647	0.600102	0.459657	0.49344	0.539873	0.505036
ARSGGYLMVVLV	1.375	degron	0.404665	0.387748	0.359801	0.445791	0.397542	0.385833	0.350121	0.351916	0.588801	0.535512	0.608469	0.593471	0.537041	0.583908	0.590627	0.606505
ARTWVVLLICGH	1.25833	degron	0.349164	0.31865	0.314722	0.390559	0.331634	0.3417	0.276129	0.284072	0.499005	0.562582	0.534782	0.590599	0.415026	0.416762	0.460869	0.496986
ARVSLSFVSVSA	1.25833	degron	0.29684	0.277613	0.268837	0.314167	0.262251	0.261368	0.221582	0.22893	0.465609	0.46885	0.489251	0.499163	0.414016	0.41967	0.433762	0.450886
ARWGVGLWRGAS	-0.1	degron	0.331316	0.279539	0.284824	0.654035	0.654708	0.643734	0.29492	0.270064	0.626591	0.609862	0.764995	0.764886	0.650168	0.678108	0.761317	0.75049
ARWNTDRRRRQL	-2.41667	degron	0.229966	0.291049	0.236628	0.655095	0.738717	0.669336	0.238986	0.234018	0.483897	0.519566	0.703457	0.701019	0.605601	0.612249	0.72801	0.694229
ARWRVGLWRGAS	-0.441667	degron	0.337938	0.269089	0.293128	0.660311	0.659532	0.62268	0.261853	0.25579	0.620726	0.604091	0.771533	0.756122	0.636837	0.683585	0.749882	0.747339
ASAYCCMITRLN	0.666667	degron	0.112736	0.0615195	0.0904796	0.618898	0.624946	0.642521	0.106517	0.0908155	0.173475	0.173997	0.644213	0.577533	0.421694	0.54927	0.635029	0.513928
ASCFFLFVLRVF	2.18333	degron	0.130257	0.0977123	0.108691	0.183993	0.17186	0.152216	0.132785	0.126763	0.15391	0.126758	0.265607	0.27582	0.0639575	0.0538601	0.106943	0.119766
ASFVCWSVCALG	1.725	degron	0.401406	0.415341	0.378146	0.399944	0.422619	0.378053	0.404046	0.363583	0.513895	0.506991	0.515018	0.535739	0.489653	0.52609	0.540785	0.549284
ASGFLVIPLWVF	2.01667	degron	0.209832	0.173059	0.187242	0.355585	0.311955	0.301433	0.166242	0.172861	0.261127	0.249352	0.475175	0.506673	0.405043	0.415155	0.466804	0.463894
ASGVFSRLVLVS	1.45833	degron	0.229051	0.186925	0.186809	0.31859	0.274675	0.260156	0.164442	0.181241	0.279093	0.283982	0.455966	0.459259	0.3208	0.326133	0.346405	0.323191
ASHLGLGCLVVC	1.81667	degron	0.430771	0.397929	0.395891	0.446324	0.415156	0.415298	0.407975	0.369021	0.593769	0.564356	0.593641	0.615348	0.53866	0.664285	0.539115	0.602439
ASICAFFCWFLV	2.31667	degron	0.350235	0.299048	0.312976	0.477806	0.459556	0.432792	0.332183	0.319761	0.505615	0.48771	0.583653	0.617957	0.501825	0.551821	0.58086	0.581461
ASIEVGNVIKQM	0.458333	degron	0.451612	0.414124	0.424391	0.665052	0.592086	0.625374	0.369834	0.380412	0.651729	0.613189	0.715937	0.724504	0.635306	0.708003	0.720715	0.717133
ASLSSSRPPLLP	0.0583333	stable control	0.649297	0.661496	0.634037	0.673941	0.669397	0.629422	0.658654	0.630073	0.695375	0.696965	0.709682	0.71307	0.647435	0.721915	0.766001	0.737806
ASLVGGVLLVVV	2.71667	degron	0.374611	0.350999	0.32987	0.38327	0.3267	0.327913	0.325402	0.300959	0.486429	0.517867	0.530791	0.538685	0.491738	0.498984	0.508688	0.491762
ASPLRLFIPFLF	1.46667	degron	0.232345	0.182441	0.218159	0.63135	0.666398	0.598728	0.19631	0.187027	0.407529	0.418738	0.780505	0.729085	0.627787	0.728503	0.771223	0.747857
ASSFYVDLVLVS	1.46667	degron	0.366809	0.276539	0.337813	0.368976	0.351494	0.302716	0.292203	0.280304	0.479448	0.488647	0.507338	0.525478	0.467484	0.447147	0.480552	0.446894
ASSSPAPYAPYT	-0.425	degron	0.629384	0.625478	0.671233	0.64164	0.679489	0.618436	0.65477	0.612364	0.756091	0.731518	0.780328	0.739697	0.696934	0.704275	0.758878	0.752862
ASTGPLAAIRVY	0.716667	degron	0.428689	0.41121	0.390133	0.420288	0.403225	0.365097	0.4021	0.352531	0.576236	0.599882	0.600204	0.598571	0.523407	0.515348	0.637959	0.605341
ASVCLNVIYQLV	1.65833	degron	0.184787	0.152445	0.155234	0.306822	0.300364	0.25741	0.156388	0.158009	0.205163	0.239672	0.480661	0.461984	0.497886	0.53172	0.454589	0.447067
ASVSVWCVSVVV	2.18333	degron	0.119274	0.119281	0.0890713	0.125546	0.0913724	0.0916088	0.104049	0.0698714	0.139732	0.155619	0.163468	0.16471	0.136161	0.112671	0.163923	0.167236
ASWRYMFPVTLG	0.358333	degron	0.32873	0.260456	0.327702	0.591384	0.513656	0.56002	0.397863	0.36743	0.464675	0.458903	0.707421	0.663168	0.554179	0.59739	0.605467	0.541655
ATAVMILCFRWC	1.64167	degron	0.323713	0.306374	0.293194	0.375403	0.309782	0.300643	0.288363	0.286123	0.470725	0.471445	0.517423	0.535275	0.387997	0.395193	0.504562	0.47939
ATLWVWCFSSHV	1	degron	0.469829	0.440316	0.43033	0.489983	0.461473	0.454735	0.454073	0.421361	0.600116	0.598161	0.628823	0.610362	0.567639	0.634552	0.643931	0.639642
ATSGATILVLIA	1.96667	degron	0.238256	0.196528	0.220396	0.514704	0.482972	0.467784	0.195363	0.181407	0.337834	0.346932	0.650288	0.644291	0.559185	0.578776	0.653385	0.646644
AVCVGILIWATV	2.45833	degron	0.191942	0.144488	0.157056	0.203058	0.145929	0.179157	0.129238	0.155164	0.27629	0.252586	0.265853	0.283739	0.0847461	0.0784331	0.093466	0.106215
AVCVVVMAVFVG	2.96667	degron	0.304755	0.309129	0.287155	0.327279	0.272706	0.29073	0.308384	0.277633	0.382019	0.412303	0.425472	0.408439	0.299057	0.378208	0.408005	0.411668
AVLAALVSTLAG	2.09167	degron	0.419258	0.425429	0.374271	0.408974	0.380971	0.36026	0.358772	0.339686	0.571055	0.53417	0.585061	0.59253	0.534007	0.561019	0.571118	0.558323
AVLFAPPLSSNF	1.05833	stable control	0.651559	0.644507	0.650722	0.656035	0.63083	0.631672	0.67522	0.638675	0.74441	0.733362	0.768168	0.777644	0.690921	0.733396	0.781863	0.781516
AVLSFVLVRSVV	2.25833	degron	0.440301	0.398098	0.412301	0.436886	0.426489	0.387647	0.420974	0.377485	0.578345	0.569572	0.592085	0.616721	0.543579	0.617179	0.610731	0.627582
AVLVSGMVVWLV	2.51667	degron	0.365328	0.358632	0.346387	0.564325	0.515335	0.540906	0.329441	0.311407	0.569959	0.555413	0.714603	0.629902	0.605878	0.68024	0.698533	0.719773
AVPTSPYSLIVY	0.866667	degron	0.35594	0.313651	0.341935	0.371942	0.359839	0.369088	0.333878	0.318314	0.492355	0.476778	0.541768	0.541153	0.530031	0.518313	0.556939	0.432586
AVRLPFPLLVHL	1.44167	degron	0.337172	0.241409	0.24862	0.313833	0.252319	0.282272	0.43882	0.416181	0.316541	0.35729	0.382876	0.389374	0.196703	0.213838	0.197622	0.192934
AVSFTLVLCSCF	2.175	degron	0.42281	0.390033	0.38955	0.414783	0.455339	0.376509	0.394545	0.384249	0.449134	0.438686	0.457176	0.489177	0.456706	0.492221	0.468884	0.509633
AVSFVTLSIMVM	2.25	degron	0.172579	0.136895	0.160316	0.169858	0.138682	0.149262	0.13812	0.130978	0.122507	0.120929	0.158097	0.167257	0.0500125	0.0400894	0.160648	0.0308878
AVTMSYQCGIFI	1.29167	degron	0.545573	0.582986	0.568374	0.573542	0.559304	0.55982	0.534173	0.540146	0.664198	0.695028	0.729508	0.689709	0.62564	0.666116	0.694278	0.650022
AVVCSRLVLFCL	2.35833	degron	0.472146	0.44131	0.423386	0.513204	0.54532	0.53055	0.445344	0.420259	0.602841	0.573573	0.633465	0.630939	0.561664	0.621226	0.623734	0.593635
AVVLLFIPRKLL	1.89167	degron	0.1954	0.155083	0.167583	0.420049	0.389343	0.361497	0.140443	0.155352	0.303597	0.281815	0.577817	0.557422	0.442281	0.501021	0.55425	0.505956
AVWVAVEVEAGR	0.783333	degron	0.357576	0.328748	0.312432	0.360793	0.323471	0.310143	0.30604	0.293305	0.516879	0.542257	0.547786	0.541526	0.43615	0.499729	0.515465	0.48002
AVYEGLLIRCLI	1.6	degron	0.267973	0.257195	0.226715	0.424698	0.393192	0.357871	0.185953	0.204584	0.396502	0.386944	0.558056	0.551724	0.495613	0.500864	0.524739	0.529368
AWGSWTLCVAVH	0.95	degron	0.101518	0.057547	0.107906	0.124285	0.0417497	0.100469	0.0736925	0.0729191	0.0497329	0.070611	0.064038	0.0785651	0.0195458	0.0319241	0.028036	0.0366586
AWLWCVCWSIMR	1.1	degron	0.347516	0.313704	0.308633	0.356416	0.301842	0.293414	0.392736	0.353536	0.447383	0.457732	0.485297	0.51907	0.377133	0.400667	0.423254	0.40499
AWPGRLWYFWLA	0.291667	degron	0.239339	0.188611	0.216763	0.65805	0.625394	0.627606	0.185361	0.192761	0.408479	0.412723	0.76293	0.747095	0.634815	0.674661	0.780632	0.788569
AWVEVYVISIGV	1.725	degron	0.16561	0.148407	0.146027	0.186124	0.152735	0.144404	0.129791	0.134334	0.295429	0.297737	0.315149	0.332263	0.175207	0.209465	0.252271	0.262676
AWVLISNRRRIM	0.166667	degron	0.215879	0.245146	0.18779	0.627707	0.68638	0.631293	0.194023	0.180937	0.569602	0.435241	0.763123	0.727478	0.56999	0.670359	0.754649	0.738717
AWWMALAVPIVA	1.86667	degron	0.126564	0.0859741	0.0884248	0.127759	0.0784926	0.102691	0.0673059	0.0960714	0.0613035	0.0626907	0.0581025	0.077182	0.0191702	0.0209032	0.0273032	0.0165794
AYACSILRCKSS	0.4	degron	0.26939	0.164888	0.22395	0.626261	0.650224	0.632486	0.174484	0.197238	0.4503	0.394132	0.731714	0.695057	0.612859	0.634481	0.717689	0.735755
AYCGGRNKCTTE	-1.00833	stable control	0.635856	0.636872	0.65541	0.62672	0.623198	0.683209	0.669078	0.64886	0.706571	0.717629	0.734363	0.753498	0.678426	0.700318	0.725963	0.696462
AYFLKRSSILVR	0.425	degron	0.255992	0.193877	0.202204	0.275099	0.232073	0.214834	0.204783	0.207573	0.402423	0.387187	0.446961	0.431407	0.345722	0.275503	0.365548	0.386809
AYFPSQRVHHLM	-0.3	degron	0.205358	0.138937	0.178317	0.674386	0.643625	0.664825	0.142686	0.145211	0.395433	0.353407	0.755428	0.774305	0.604221	0.669672	0.752516	0.65871
AYPAHQLLVSCL	0.941667	degron	0.420552	0.344885	0.385145	0.420289	0.419744	0.375529	0.361956	0.339178	0.516796	0.482869	0.54454	0.542529	0.517735	0.50049	0.525795	0.496019
AYSVIPSLALLP	1.46667	degron	0.627209	0.624732	0.643939	0.657151	0.627402	0.609665	0.658142	0.633331	0.712327	0.699093	0.73256	0.729483	0.637306	0.725005	0.746381	0.735023
AYVAPRRALMCS	0.425	degron	0.296368	0.260739	0.284799	0.388352	0.335121	0.333893	0.251453	0.267168	0.417762	0.394139	0.509004	0.524944	0.407852	0.436526	0.508906	0.481352
CACAVPFLLLFF	2.58333	degron	0.37831	0.346896	0.314982	0.395294	0.375625	0.352083	0.47798	0.516844	0.510275	0.477499	0.501075	0.509933	0.479567	0.468684	0.531141	0.506685
CAGLLSVSFWLF	1.88333	degron	0.395734	0.385202	0.36333	0.460001	0.45713	0.4016	0.353305	0.347861	0.548136	0.556064	0.612031	0.58118	0.498678	0.53305	0.614597	0.562743
CAGRQGRERGHT	-1.775	stable control	0.665229	0.64341	0.665655	0.65794	0.701295	0.61581	0.635398	0.634592	0.742156	0.691376	0.710756	0.733829	0.672603	0.714691	0.724665	0.718704
CAIHIKIQMSVE	0.75	degron	0.0450009	0.0703359	0.0310508	0.0794417	0.0454053	0.048278	0.0492618	0.0420375	0.108409	0.148016	0.114069	0.157797	0.0190665	0.0125236	0.0786643	0.067546
CALCIGTYIRVV	1.75833	degron	0.392048	0.346173	0.297079	0.41429	0.385445	0.3566	0.387225	0.346228	0.478335	0.522756	0.544673	0.558472	0.487471	0.501985	0.493472	0.513372
CALFLLSSPSPT	1.01667	stable control	0.642426	0.648517	0.644437	0.644277	0.645693	0.613411	0.674674	0.6442	0.739385	0.731742	0.777027	0.759779	0.670316	0.756321	0.773478	0.788131
CALLLLSVRAGQ	1.35833	degron	0.456572	0.434071	0.408231	0.456095	0.454186	0.385624	0.437343	0.392223	0.579323	0.551417	0.589092	0.593259	0.536633	0.537947	0.584309	0.556572
CASIVDGFAFRF	1.16667	stable control	0.71668	0.691222	0.627634	0.644063	0.62875	0.623727	0.662172	0.629336	0.746066	0.748261	0.779134	0.792894	0.745415	0.757628	0.803095	0.761076
CASVCCFFAWIV	2.325	degron	0.329314	0.324807	0.315961	0.512694	0.442988	0.424904	0.286672	0.311198	0.474582	0.475312	0.595463	0.592811	0.551129	0.591126	0.615676	0.630688
CCFVGLRYVLWV	1.74167	degron	0.297476	0.283235	0.283469	0.37501	0.341193	0.318122	0.286901	0.269631	0.472924	0.451582	0.526437	0.535015	0.415661	0.446903	0.487274	0.513508
CCGWSGCVSGVL	1.33333	stable control	0.649624	0.679493	0.640467	0.65163	0.638107	0.624072	0.660058	0.642846	0.75709	0.723703	0.742818	0.740855	0.677296	0.718028	0.757474	0.762866
CCLFFLVVFVGW	2.69167	degron	0.201419	0.184819	0.163904	0.2216	0.153954	0.196906	0.173645	0.214567	0.278992	0.268411	0.315864	0.353774	0.169694	0.164322	0.208391	0.246551
CCLGVIASFIVW	2.39167	degron	0.287062	0.216033	0.257595	0.325243	0.265915	0.259516	0.231075	0.240317	0.411101	0.404244	0.437934	0.471145	0.254094	0.239811	0.545242	0.32539
CCMLCVVAWSGV	2.125	degron	0.359114	0.265844	0.259233	0.334886	0.288413	0.286364	0.260824	0.253648	0.527957	0.520325	0.559374	0.556783	0.392758	0.454676	0.585917	0.448375
CCNVLFRVCLFL	2.075	degron	0.304443	0.329293	0.278423	0.450896	0.36808	0.394589	0.280429	0.274012	0.436283	0.43052	0.526968	0.557726	0.452378	0.465743	0.484688	0.568043
CCSGWSVRLLCV	1.34167	degron	0.29649	0.250414	0.261106	0.530756	0.48472	0.465759	0.23841	0.247303	0.371769	0.378202	0.606912	0.642856	0.531155	0.623932	0.580283	0.630977
CCSRFLMLRILV	1.66667	degron	0.110368	0.100141	0.0905298	0.333896	0.270221	0.256548	0.120627	0.115347	0.132893	0.119736	0.419646	0.456957	0.152843	0.24027	0.218889	0.197057
CCSRYLSNLCPI	0.591667	degron	0.646023	0.655483	0.641397	0.645682	0.614492	0.63339	0.680061	0.633412	0.714328	0.738652	0.722917	0.729681	0.637122	0.711089	0.725281	0.776314
CCVFFLLCLSLF	2.875	degron	0.321235	0.313612	0.30453	0.351303	0.341424	0.330762	0.361007	0.344588	0.424966	0.419553	0.452688	0.484961	0.408261	0.43038	0.422481	0.456771
CCVLGDRCIGSD	0.575	stable control	0.662152	0.673304	0.630319	0.640598	0.645206	0.620635	0.640118	0.621578	0.727266	0.708869	0.747263	0.773535	0.685908	0.711964	0.742963	0.728017
CDSRIRKIWSYL	-0.408333	degron	0.297951	0.240173	0.315085	0.774916	0.793494	0.752558	0.268283	0.264873	0.489736	0.49742	0.852832	0.816063	0.787259	0.884607	0.89665	0.869611
CEERVKSRLKQN	-1.75833	degron	0.193828	0.144481	0.201253	0.69039	0.662001	0.605944	0.165278	0.181896	0.323105	0.291653	0.718048	0.737922	0.627305	0.611476	0.68896	0.67045
CEVLVVVMCLWG	2.20833	degron	0.244152	0.19425	0.213668	0.256455	0.202875	0.212745	0.191443	0.199854	0.323448	0.323389	0.371968	0.375565	0.200681	0.197424	0.264347	0.325285
CFATTCLRCKWV	0.783333	degron	0.484178	0.441988	0.450915	0.664582	0.607105	0.664756	0.417386	0.432674	0.650011	0.612186	0.758397	0.718625	0.6646	0.718436	0.763235	0.713511
CFCLFVFFISSC	2.46667	degron	0.251659	0.232969	0.213008	0.260838	0.204031	0.204259	0.176867	0.2036	0.407661	0.385869	0.469968	0.448675	0.210516	0.211806	0.403153	0.423871
CFCPILFPRCLA	1.60833	degron	0.162608	0.127279	0.126681	0.576169	0.626184	0.53599	0.129835	0.154352	0.180997	0.199684	0.667527	0.664293	0.441431	0.509883	0.62507	0.647375
CFCSFQFVRLWV	1.325	degron	0.455994	0.441724	0.433163	0.521411	0.474576	0.472606	0.476899	0.433859	0.587195	0.57366	0.63977	0.64883	0.597579	0.588435	0.619865	0.613029
CFCVSVHVWLLM	2.08333	degron	0.0886358	0.0533349	0.0650393	0.243103	0.179511	0.173689	0.0374326	0.0612531	0.0936687	0.116962	0.330033	0.354125	0.131877	0.0917805	0.205262	0.269825
CFFFCSLFLSFL	2.4	degron	0.361438	0.345337	0.34356	0.448933	0.44763	0.409969	0.405809	0.407234	0.419752	0.44144	0.490932	0.505658	0.423403	0.454914	0.444279	0.460401
CFFFPCFSFRFL	1.55833	degron	0.305794	0.298369	0.284374	0.442213	0.411662	0.394574	0.363197	0.391085	0.428976	0.476217	0.538628	0.518015	0.384567	0.395375	0.456117	0.439124
CFFGFRAGLFLG	1.45	degron	0.161054	0.15711	0.146308	0.612472	0.578996	0.586876	0.174509	0.177396	0.196221	0.298622	0.717325	0.79123	0.500863	0.512465	0.717199	0.723876
CFFICGVFVFLM	2.86667	degron	0.258195	0.205667	0.268872	0.291618	0.235249	0.243741	0.222275	0.236712	0.409875	0.407805	0.445005	0.42483	0.16067	0.259777	0.358684	0.317424
CFFILSLMVVVI	3.2	degron	0.125554	0.0667258	0.107347	0.151691	0.113228	0.0953658	0.0984044	0.0904799	0.18892	0.176117	0.234452	0.224444	0.0685316	0.0781174	0.178757	0.140853
CFFLLLRVSLFP	1.95	degron	0.172752	0.123623	0.137915	0.178538	0.114975	0.135661	0.13993	0.143739	0.226471	0.210297	0.25109	0.263361	0.081221	0.0817581	0.1284	0.0949274
CFFLSFNVFRLF	1.625	degron	0.105431	0.150297	0.0866421	0.510604	0.459443	0.52475	0.114126	0.100335	0.11417	0.111468	0.616848	0.648324	0.423871	0.506598	0.567008	0.551971
CFFMVGFVFYFV	2.44167	degron	0.318835	0.261418	0.30324	0.33606	0.263782	0.272668	0.277668	0.297361	0.43123	0.44453	0.517062	0.493273	0.26344	0.307601	0.43047	0.392632
CFFPFLCFVVGA	2.35	degron	0.361052	0.339986	0.337382	0.382992	0.359799	0.332395	0.319303	0.321685	0.494284	0.48592	0.519868	0.507834	0.467239	0.496402	0.508645	0.475776
CFFPLFLCTAFC	2.15	degron	0.392107	0.393795	0.383877	0.419807	0.387189	0.374561	0.391589	0.382835	0.475726	0.507371	0.50567	0.520697	0.446309	0.484102	0.469571	0.472931
CFFSLLLLIFSV	2.76667	degron	0.328813	0.296997	0.302899	0.355189	0.273905	0.305233	0.350892	0.346335	0.449821	0.445312	0.485334	0.4822	0.411272	0.409	0.429174	0.395547
CFFVSLFFYIDC	1.925	degron	0.231579	0.154026	0.222714	0.228396	0.225424	0.191396	0.201119	0.181731	0.348467	0.351532	0.396405	0.387819	0.245809	0.168025	0.293456	0.297953
CFGFMFLLLFDV	2.275	degron	0.347951	0.29938	0.30457	0.359593	0.330485	0.31257	0.474859	0.458909	0.415265	0.420774	0.438743	0.457551	0.306531	0.308054	0.31658	0.307173
CFGIFWLFARLK	1.25833	degron	0.312052	0.242262	0.266672	0.308492	0.293781	0.264347	0.355804	0.329865	0.413192	0.36403	0.427009	0.416616	0.23178	0.330736	0.298653	0.340474
CFGSALLKCWLC	1.45833	degron	0.327645	0.267259	0.314759	0.668965	0.676474	0.650441	0.300364	0.297569	0.43655	0.442797	0.773436	0.768082	0.575584	0.62865	0.713901	0.738852
CFGVVVLGLSLD	2.01667	degron	0.383595	0.34811	0.330413	0.397215	0.332884	0.327161	0.315968	0.322002	0.54526	0.51618	0.574915	0.553262	0.438095	0.445387	0.524909	0.480651
CFLLSYRWVFLC	1.55833	degron	0.060748	0.0245888	0.038024	0.215065	0.155877	0.160637	0.0493599	0.0569028	0.0393644	0.0816062	0.239255	0.236945	0.0894091	0.0815693	0.0744852	0.0610383
CFLLVSLGILCW	2.46667	degron	0.143776	0.0796005	0.0941709	0.146283	0.075062	0.1056	0.0438743	0.0931604	0.0747395	0.11141	0.118765	0.123014	0.0305258	0.0317781	0.0284856	0.0566088
CFLPFFIIFIFV	3.03333	degron	0.226834	0.16443	0.201052	0.247738	0.17398	0.205639	0.266796	0.275683	0.290055	0.311229	0.327785	0.32784	0.209848	0.218335	0.190307	0.162955
CFLSWSLRFFIL	1.65	degron	0.116663	0.124064	0.113576	0.514953	0.479918	0.452394	0.130166	0.132838	0.129302	0.147941	0.529918	0.577883	0.320779	0.453141	0.491422	0.522012
CFPFYVSCLLVL	2.225	degron	0.278427	0.247774	0.241214	0.314827	0.268862	0.260451	0.254973	0.24563	0.35497	0.347164	0.391637	0.418205	0.304475	0.307723	0.306782	0.315824
CFRRPLLRVVLT	0.775	degron	0.453432	0.430264	0.421401	0.491259	0.441834	0.419061	0.426372	0.431335	0.57546	0.562925	0.572286	0.608384	0.511815	0.492407	0.571696	0.564541
CFSIPLVILNVL	2.35	degron	0.359124	0.335723	0.319044	0.450842	0.416868	0.426038	0.330436	0.33938	0.448608	0.462282	0.513041	0.548915	0.456001	0.480863	0.482361	0.510192
CFSLLFYTLSLL	1.95833	degron	0.298379	0.260037	0.264231	0.417937	0.378049	0.382616	0.270211	0.268873	0.413039	0.40491	0.528062	0.532909	0.44892	0.490471	0.502763	0.495063
CFSVFSVLCFFV	2.58333	degron	0.431596	0.394322	0.415188	0.536807	0.5594	0.500382	0.440062	0.389985	0.517862	0.508538	0.616456	0.637984	0.560904	0.589113	0.631433	0.628847
CFSYLLIVLLFP	2.35833	degron	0.210995	0.122248	0.176083	0.223414	0.174899	0.196791	0.22075	0.211537	0.30304	0.310326	0.312071	0.355885	0.181612	0.154949	0.227023	0.22763
CFTLSLCLAFFF	2.325	degron	0.363667	0.315603	0.322663	0.424565	0.41469	0.368548	0.33618	0.311809	0.407405	0.410726	0.438153	0.427949	0.392089	0.428551	0.445793	0.464815
CFVFIGVGVLLG	2.63333	degron	0.255841	0.213414	0.232859	0.335098	0.26464	0.271394	0.218672	0.228372	0.391521	0.372019	0.444264	0.442938	0.211188	0.199453	0.404545	0.369657
CFVFYALFGFAV	2.31667	degron	0.286246	0.30173	0.267134	0.340017	0.296367	0.269417	0.256313	0.246691	0.463356	0.398284	0.487251	0.479947	0.343973	0.395691	0.444219	0.482503
CFVICVCLCFGR	2.28333	degron	0.234036	0.181476	0.213559	0.253164	0.219062	0.223849	0.203799	0.208403	0.377381	0.364296	0.405073	0.426681	0.260446	0.198489	0.364052	0.3612
CFVISVLFFFVG	2.78333	degron	0.29412	0.271034	0.292878	0.327732	0.259649	0.276699	0.300416	0.266697	0.45773	0.41497	0.455926	0.477255	0.299788	0.283751	0.516269	0.466287
CFVLVVCIPVMV	3.11667	degron	0.234862	0.189582	0.197082	0.223573	0.192829	0.179068	0.173741	0.186457	0.3266	0.329242	0.346842	0.344465	0.202545	0.196763	0.269955	0.223697
CFVPFFLPLCAF	2.21667	degron	0.0926081	0.0540485	0.073209	0.115337	0.0545021	0.089248	0.138924	0.149211	0.0429358	0.074683	0.0677397	0.149918	0.0314827	0.0194217	0.033785	0.0233023
CFVQVGGLVKIS	1.43333	degron	0.328933	0.256754	0.293681	0.624122	0.604288	0.601454	0.262109	0.234323	0.542103	0.598533	0.753763	0.707808	0.628546	0.691742	0.755085	0.695578
CFVRCFVSIRLF	1.69167	degron	0.0976098	0.0454741	0.0718235	0.184823	0.147448	0.156673	0.0649559	0.0824615	0.135446	0.156179	0.310789	0.30788	0.137867	0.0802138	0.170251	0.164104
CFVSFLHLLYFS	1.7	degron	0.323058	0.278552	0.286616	0.377286	0.342521	0.328766	0.501958	0.510815	0.420923	0.428569	0.466663	0.466546	0.315603	0.37742	0.358406	0.323725
CFVWFSVVLLFA	2.6	degron	0.135595	0.107161	0.109375	0.165726	0.12336	0.112867	0.137559	0.13487	0.192306	0.212427	0.223013	0.230434	0.0985904	0.119975	0.163715	0.154418
CFWLLSSLLLFL	2.36667	degron	0.453991	0.4052	0.389298	0.449142	0.419166	0.419071	0.496582	0.487048	0.508716	0.519342	0.540907	0.538636	0.450578	0.473438	0.467399	0.479953
CFYSRTIILEHC	0.55	degron	0.263573	0.225353	0.208909	0.470813	0.466074	0.454062	0.241324	0.219449	0.329387	0.350709	0.498527	0.502012	0.430336	0.575093	0.511552	0.501352
CFYVGFLGYFVF	1.875	degron	0.373308	0.37433	0.354249	0.403752	0.335833	0.331734	0.346457	0.337353	0.514681	0.494746	0.569871	0.531055	0.428162	0.465595	0.559596	0.552458
CGCLPYIGTKLC	0.941667	degron	0.137635	0.10376	0.110217	0.636597	0.677911	0.625256	0.0613561	0.112547	0.114844	0.0973014	0.774449	0.756613	0.408845	0.516267	0.729161	0.692634
CGFVCGLCLCRV	1.95833	degron	0.415822	0.368794	0.35752	0.409029	0.351773	0.331179	0.361585	0.329093	0.581625	0.563156	0.575706	0.635124	0.515344	0.589138	0.597639	0.574863
CGFVFFVLVVFW	2.75	degron	0.142114	0.100943	0.0974617	0.153642	0.0869031	0.118445	0.153334	0.145742	0.211294	0.174051	0.234467	0.223252	0.116318	0.108511	0.165727	0.174587
CGGLFDVALGVG	1.5	degron	0.479422	0.482726	0.441725	0.460037	0.448161	0.439519	0.49114	0.461924	0.511284	0.520786	0.514113	0.529936	0.435735	0.479205	0.507722	0.511407
CGGVQVWRVKVV	0.825	degron	0.236368	0.202081	0.225991	0.609558	0.613227	0.593022	0.168422	0.190917	0.405472	0.396189	0.727631	0.716699	0.64092	0.67341	0.723729	0.70726
CGILACSVCTFF	2.125	degron	0.463618	0.420808	0.422832	0.45799	0.412389	0.409835	0.41634	0.394294	0.626791	0.593863	0.630973	0.636232	0.496748	0.597313	0.654281	0.648977
CGLGKVLGWRWV	0.591667	degron	0.220834	0.238323	0.221143	0.637605	0.656143	0.626298	0.186679	0.183988	0.518002	0.520564	0.761479	0.728534	0.617322	0.668114	0.728125	0.725312
CGLLSALSCLVF	2.25	degron	0.466181	0.453371	0.431772	0.456346	0.449879	0.421201	0.420062	0.416986	0.535896	0.568167	0.555843	0.55073	0.530038	0.483952	0.532097	0.547026
CGLLWFYSFFLF	1.80833	degron	0.330846	0.312513	0.305119	0.436699	0.374895	0.361744	0.383484	0.366979	0.452946	0.477902	0.515384	0.521942	0.515386	0.487902	0.499594	0.481466
CGLYNQFCLFLY	1	degron	0.248689	0.191745	0.211863	0.547523	0.518923	0.513228	0.225865	0.228988	0.36689	0.372918	0.654336	0.650918	0.532343	0.588847	0.609595	0.641431
CGPLLVTLVLSM	2.04167	degron	0.314869	0.285188	0.31698	0.3306	0.269657	0.31544	0.310889	0.296211	0.483978	0.467175	0.503053	0.499088	0.476832	0.412736	0.437307	0.40936
CGQIAFLGIAVK	1.475	degron	0.356997	0.305064	0.306872	0.364784	0.289334	0.295719	0.299309	0.278054	0.546588	0.535674	0.567978	0.533926	0.473489	0.484426	0.534376	0.473649
CGSFWVNVLCAV	1.7	degron	0.334231	0.266365	0.296208	0.371652	0.327629	0.302316	0.2665	0.264989	0.448585	0.439168	0.490283	0.504544	0.408701	0.39452	0.434775	0.408841
CGSLDLPHQCLL	0.6	stable control	0.692777	0.702729	0.681994	0.668582	0.687176	0.676479	0.724469	0.65707	0.776274	0.771651	0.758889	0.750143	0.720037	0.729331	0.788809	0.780049
CGVWVVVASAYR	1.25	degron	0.325539	0.294036	0.29189	0.324886	0.288065	0.292332	0.282463	0.28001	0.501401	0.514562	0.49417	0.494441	0.416311	0.443467	0.504092	0.462272
CGWFVSVGWRLG	0.766667	degron	0.29571	0.34376	0.274718	0.527394	0.51816	0.496931	0.218394	0.23777	0.504683	0.507791	0.652831	0.666451	0.545298	0.543339	0.643717	0.69542
CGWVRRARVKMM	-0.183333	degron	0.163444	0.105711	0.141986	0.660301	0.61112	0.619651	0.0924686	0.134688	0.232029	0.219764	0.719245	0.699501	0.570537	0.67406	0.700487	0.686302
CHFLLHYVFLLS	1.58333	degron	0.291821	0.243095	0.264953	0.344031	0.270221	0.303312	0.236404	0.245632	0.451871	0.472468	0.519445	0.527277	0.380493	0.377868	0.461338	0.450608
CHFLLPFLFTCA	1.75833	degron	0.247443	0.201443	0.214057	0.292957	0.211736	0.227568	0.193795	0.195925	0.304256	0.314287	0.369216	0.367842	0.243979	0.206404	0.286912	0.272869
CHPIPLARLAPT	0.416667	stable control	0.662096	0.680814	0.653875	0.666406	0.717753	0.625005	0.670669	0.633894	0.705114	0.688788	0.739257	0.747428	0.648858	0.693642	0.722105	0.767086
CHSICLVILEFI	2.13333	degron	0.219694	0.167247	0.208423	0.302787	0.242787	0.204282	0.161536	0.204069	0.37594	0.391969	0.428366	0.443454	0.189795	0.176966	0.373041	0.303464
CICAFCSLNLLC	2.18333	degron	0.349534	0.319058	0.304792	0.622811	0.60499	0.60083	0.284567	0.293678	0.598313	0.61656	0.772338	0.757	0.687373	0.702031	0.785002	0.762823
CIEIDHVIVAIC	1.91667	degron	0.342279	0.342666	0.316866	0.388765	0.333531	0.323158	0.269709	0.261107	0.479193	0.504949	0.541665	0.584709	0.476862	0.450313	0.483409	0.570928
CIFLLMAILSLA	2.85	degron	0.294857	0.245675	0.269188	0.392381	0.361274	0.334545	0.234523	0.233612	0.432434	0.421275	0.517825	0.550716	0.440901	0.518468	0.564304	0.551096
CIHMNCSMMIIS	1.325	degron	0.105427	0.117704	0.17224	0.166024	0.162612	0.174388	0.171681	0.165351	0.0236157	0.0726966	0.0453743	0.0863677	0.0215347	0.0851316	0.0859198	0.0821132
CIIAVMISIVSF	2.81667	degron	0.0346377	0.0184901	0.0291737	0.0449397	0.0125145	0.0407609	0.0269775	0.0267485	0.0754867	0.107909	0.115254	0.164714	0.0296255	0.038801	0.104128	0.0877723
CILVSVDVIVFF	2.78333	degron	0.1657	0.116124	0.125794	0.166687	0.0643417	0.121925	0.0911122	0.114025	0.191437	0.139905	0.209705	0.204997	0.0431842	0.0625226	0.177215	0.11664
CILYLSWIIFRA	1.725	degron	0.20484	0.148858	0.169328	0.241654	0.192687	0.159668	0.189111	0.237751	0.285318	0.381774	0.336468	0.349272	0.134694	0.186491	0.183872	0.2
CIVFVYCLFSCP	2.175	degron	0.234414	0.166254	0.219026	0.237795	0.190057	0.211388	0.211228	0.207777	0.351486	0.313423	0.376671	0.43455	0.21007	0.202818	0.327895	0.273807
CKFLYMALLFFW	1.65833	degron	0.30791	0.296009	0.260689	0.299066	0.247877	0.240956	0.326799	0.298838	0.39253	0.39156	0.440997	0.405265	0.283591	0.271561	0.369681	0.357396
CKGPPVKFIVLM	1.04167	degron	0.16952	0.115102	0.155203	0.582947	0.631417	0.577521	0.132896	0.137705	0.226815	0.259337	0.738594	0.73312	0.626603	0.601448	0.714256	0.707998
CKKATILRIKSM	0.108333	degron	0.206792	0.154603	0.209867	0.644855	0.656407	0.628341	0.153705	0.186443	0.339877	0.256018	0.692498	0.689577	0.554553	0.623404	0.750549	0.678911
CKRWGVVSYVFV	0.858333	degron	0.463792	0.415838	0.442064	0.473646	0.482895	0.435776	0.435655	0.400125	0.616578	0.602622	0.650758	0.660238	0.552643	0.650128	0.658379	0.650689
CKYCKCVVLLWS	1.05833	degron	0.372429	0.320572	0.309568	0.42604	0.375346	0.354191	0.294115	0.292253	0.528302	0.543039	0.601643	0.60073	0.492864	0.567099	0.61439	0.595842
CLAGALSWLRRG	0.5	stable control	0.665142	0.64668	0.626648	0.67752	0.660165	0.647408	0.646926	0.628046	0.718434	0.687369	0.76073	0.729957	0.679408	0.727696	0.760346	0.768862
CLASCRHRTYLC	0.158333	degron	0.392161	0.347506	0.351575	0.658971	0.649629	0.615532	0.348279	0.327013	0.569222	0.591305	0.72106	0.72362	0.63367	0.67013	0.715116	0.713215
CLAWWLGRVWVC	1.26667	degron	0.0949552	0.107268	0.0735981	0.249786	0.203243	0.203351	0.123481	0.107352	0.101192	0.108681	0.364842	0.363226	0.196951	0.17136	0.232155	0.218667
CLCFFLICFILF	3.25833	degron	0.245967	0.183116	0.22659	0.256716	0.22854	0.22056	0.246483	0.250218	0.321177	0.343939	0.409802	0.371192	0.258278	0.245266	0.247513	0.263095
CLCFFMSILWWV	2.18333	degron	0.395464	0.368335	0.357642	0.464651	0.441549	0.395214	0.432903	0.411542	0.481789	0.475023	0.521086	0.523381	0.471352	0.476773	0.509334	0.485704
CLCLICFLCWFA	2.7	degron	0.425166	0.377826	0.35	0.416282	0.410504	0.397409	0.394525	0.380413	0.493067	0.498522	0.518176	0.510813	0.448712	0.501458	0.537187	0.554692
CLCVLVSFFFGL	2.66667	degron	0.34975	0.294994	0.322803	0.368554	0.357045	0.323274	0.332948	0.299212	0.477898	0.475633	0.498841	0.50226	0.383946	0.435905	0.517977	0.460655
CLCYFLFYFLFV	2.43333	degron	0.455087	0.461493	0.408686	0.473293	0.417027	0.416545	0.481416	0.449377	0.522837	0.562469	0.567442	0.576413	0.493979	0.486256	0.530963	0.494307
CLEHLVYCRLAS	0.758333	degron	0.0918792	0.0427274	0.0736197	0.572335	0.544963	0.546629	0.0595465	0.0628153	0.0653432	0.0615238	0.672991	0.681821	0.402838	0.467949	0.666853	0.5814
CLFFFFFHLPIF	2.21667	degron	0.401542	0.403405	0.363049	0.450081	0.426739	0.397454	0.401556	0.400679	0.490982	0.461854	0.509488	0.55593	0.430097	0.460789	0.518805	0.496327
CLFFLVYELSIL	2.2	degron	0.252994	0.24717	0.239233	0.283704	0.246006	0.24161	0.216519	0.215801	0.389803	0.383412	0.445345	0.422398	0.244476	0.267847	0.317796	0.385776
CLFHQFITLLVN	1.44167	degron	0.0626515	0.0533284	0.0618347	0.247925	0.223195	0.19635	0.0387618	0.0627981	0.0452532	0.0593826	0.267817	0.270573	0.100549	0.0877747	0.167927	0.185159
CLFLNCRFYMFL	1.45	stable control	0.794447	0.760792	0.832452	0.819077	0.842348	0.763988	0.798106	0.778704	0.912891	0.896788	0.906879	0.873242	0.936057	0.96635	0.943896	0.8514
CLFLVFCFCVCS	2.8	degron	0.488862	0.519773	0.526401	0.545477	0.57886	0.517448	0.547054	0.521288	0.553551	0.507839	0.650497	0.541971	0.594537	0.595223	0.620248	0.620601
CLFRVCLFILSI	2.49167	degron	0.33023	0.27467	0.294007	0.375611	0.304095	0.319603	0.311937	0.310865	0.457514	0.476516	0.485121	0.492673	0.383653	0.410963	0.455291	0.523992
CLFSPFCFILFC	2.36667	degron	0.0823967	0.0773826	0.0622678	0.0919473	0.0968424	0.0804935	0.299478	0.270325	0.0550655	0.0822157	0.101157	0.118231	0.0225657	0.0412784	0.037493	0.0406304
CLFSVLFPLFFR	1.86667	degron	0.146265	0.136177	0.145012	0.183224	0.103365	0.123235	0.649008	0.639899	0.133019	0.235899	0.169582	0.146964	0.0513395	0.12036	0.0332243	0.0362613
CLGFWVCCYCLV	2.18333	degron	0.313688	0.244787	0.284235	0.480805	0.470706	0.470226	0.240122	0.252075	0.468464	0.492499	0.598171	0.585049	0.510279	0.562836	0.619999	0.557012
CLGLFPSLLRLS	1.35	degron	0.327558	0.263436	0.281267	0.637269	0.628813	0.667406	0.303095	0.266368	0.528691	0.541382	0.724443	0.73752	0.643542	0.687595	0.751788	0.72273
CLHFLTWVRICS	1.16667	degron	0.0887713	0.0534031	0.101948	0.421173	0.418766	0.38664	0.0939356	0.0849835	0.101353	0.0595209	0.518088	0.532949	0.22909	0.171204	0.468072	0.472176
CLHWFMVLFRVL	1.76667	degron	0.159612	0.0860903	0.119512	0.343127	0.259509	0.286353	0.220786	0.202736	0.192985	0.213842	0.422006	0.429536	0.103708	0.175134	0.131937	0.107245
CLILGLFSLIFL	2.90833	degron	0.457866	0.436803	0.427297	0.469338	0.451082	0.434293	0.473778	0.477789	0.570893	0.49124	0.552855	0.568944	0.482188	0.567878	0.565047	0.563677
CLISILLFLCFT	2.775	degron	0.39511	0.40728	0.366567	0.389623	0.407117	0.379478	0.391111	0.361578	0.451037	0.440242	0.432235	0.485323	0.418342	0.458651	0.457181	0.561234
CLLDVVMVVERG	1.40833	degron	0.341285	0.365334	0.334241	0.341975	0.380755	0.316856	0.388545	0.33888	0.395457	0.38939	0.399615	0.403635	0.345758	0.423216	0.424908	0.43838
CLLGMKSRTILV	1.18333	degron	0.321742	0.275441	0.264268	0.319847	0.281828	0.265063	0.231937	0.240372	0.407782	0.386878	0.424469	0.42786	0.326644	0.368154	0.332982	0.32637
CLLLFFIFLLFL	3.41667	degron	0.400238	0.376466	0.352475	0.428932	0.366848	0.365481	0.507947	0.471808	0.513283	0.472185	0.485781	0.440328	0.438179	0.5294	0.445075	0.458044
CLLLILCFLCVR	2.79167	degron	0.340817	0.301513	0.319785	0.364698	0.343726	0.321954	0.383845	0.34479	0.411812	0.389226	0.440819	0.442166	0.37642	0.387503	0.367413	0.342993
CLLLVISSLCSG	2.175	degron	0.310851	0.299407	0.291442	0.331558	0.351291	0.324138	0.262925	0.258372	0.499028	0.493669	0.5123	0.544791	0.383129	0.449804	0.513105	0.410377
CLLSRYRVFFLG	1.01667	degron	0.207954	0.156402	0.187592	0.615697	0.585083	0.571694	0.124383	0.143616	0.362833	0.338182	0.724353	0.687508	0.578744	0.678715	0.717098	0.7239
CLLVCCCFYRNV	1.625	degron	0.422344	0.403587	0.372066	0.44522	0.397413	0.38442	0.381047	0.360081	0.529551	0.516754	0.580365	0.592529	0.470157	0.531544	0.553025	0.562312
CLLWVVWSLLWV	2.23333	degron	0.292864	0.226571	0.250759	0.319698	0.279757	0.250321	0.262271	0.275504	0.410825	0.421326	0.453029	0.448084	0.348589	0.342778	0.424107	0.4398
CLNPCVRWDGHV	-0.0333333	stable control	0.694064	0.710346	0.656011	0.680048	0.607225	0.666168	0.696251	0.625688	0.739685	0.723985	0.774418	0.765605	0.692928	0.784839	0.75778	0.760052
CLQYRACLILLT	1.375	degron	0.359941	0.331826	0.338681	0.378339	0.367492	0.347959	0.462102	0.448906	0.430679	0.418489	0.496927	0.491076	0.415244	0.395963	0.366316	0.364265
CLRFVFWFVCFV	2.26667	degron	0.197319	0.176567	0.185131	0.288927	0.24018	0.23378	0.27414	0.261802	0.218526	0.244171	0.345533	0.356732	0.194163	0.260672	0.231603	0.244983
CLRVSFFFWLFA	1.75833	degron	0.278511	0.244506	0.266182	0.439181	0.36479	0.372965	0.23026	0.218355	0.429777	0.41789	0.55782	0.547459	0.453665	0.477267	0.556851	0.566439
CLSGPFRSLAVF	1.13333	degron	0.385047	0.339466	0.369322	0.51686	0.482363	0.454667	0.334596	0.347338	0.527544	0.52502	0.629008	0.636217	0.524455	0.56473	0.630374	0.626812
CLTGWFGIFSAP	1.11667	stable control	0.685056	0.716549	0.663472	0.694881	0.677687	0.66254	0.7063	0.684439	0.747424	0.726828	0.776768	0.748248	0.695174	0.721551	0.772542	0.737779
CLVFGFLFFIVI	3.19167	degron	0.380426	0.347425	0.323471	0.362489	0.310946	0.34082	0.445595	0.423472	0.420877	0.473668	0.437451	0.460603	0.329766	0.369819	0.368061	0.454401
CLVISVLFGVVA	2.9	degron	0.224037	0.192231	0.213539	0.256424	0.206578	0.191014	0.179212	0.177188	0.330226	0.321111	0.388074	0.375258	0.237435	0.237804	0.316605	0.221583
CLVKIVIFFLFS	2.6	degron	0.237871	0.192901	0.203638	0.256349	0.181696	0.213134	0.182656	0.200075	0.353123	0.326789	0.376757	0.36618	0.227971	0.211929	0.314509	0.337379
CLVLCLSIPSPL	2.00833	degron	0.51277	0.503928	0.482837	0.519875	0.508944	0.463095	0.513583	0.488396	0.61447	0.597556	0.616522	0.610089	0.588502	0.626283	0.625084	0.624126
CLVSLPILLFFR	2.09167	degron	0.0374708	0.0251382	0.0266558	0.0609689	0.0278508	0.0615685	0.561217	0.528459	0.0447843	0.0663381	0.055456	0.0749806	0.0344004	0.0526872	0.0349101	0.0412569
CLVWLVRIIVLD	2.21667	degron	0.249768	0.174861	0.161173	0.215294	0.165067	0.222935	0.209573	0.202486	0.302476	0.337071	0.338939	0.393542	0.212444	0.184955	0.249926	0.286316
CLWLRCIVSILP	1.81667	degron	0.195536	0.147511	0.159513	0.215272	0.161661	0.173921	0.155079	0.165561	0.304184	0.304381	0.314082	0.328655	0.12728	0.115702	0.242113	0.253637
CLWNFWVRFLLL	1.475	degron	0.145121	0.127151	0.143922	0.414366	0.395676	0.386767	0.160557	0.167131	0.129432	0.141095	0.519621	0.498514	0.2684	0.328409	0.390118	0.42228
CLYATQFWGRYG	-0.175	degron	0.283795	0.220671	0.268044	0.657821	0.610942	0.617608	0.23485	0.223677	0.609307	0.590073	0.777258	0.770154	0.646269	0.734021	0.753893	0.726639
CMAWLSVLKTLF	1.525	degron	0.427128	0.428727	0.406414	0.648437	0.616687	0.623981	0.412871	0.360971	0.652751	0.577819	0.781977	0.730135	0.65143	0.767041	0.75977	0.727226
CMIACYALLRLL	2.03333	degron	0.0952916	0.0726964	0.0652144	0.387004	0.326244	0.323549	0.0647372	0.0950286	0.0640284	0.0763144	0.482149	0.471014	0.159947	0.192157	0.26426	0.248086
CMILVACFYLPS	2.00833	degron	0.299768	0.306417	0.275175	0.316352	0.284049	0.268559	0.243202	0.25204	0.420835	0.435466	0.442829	0.466519	0.308047	0.261906	0.398188	0.484427
CMLGVVRVLVWF	2.15	degron	0.161943	0.0658504	0.0860044	0.161737	0.104526	0.121627	0.0983592	0.103306	0.150902	0.189169	0.193554	0.192277	0.0238816	0.0320991	0.0846284	0.190567
CMLPWPILLCPF	1.65833	degron	0.394771	0.37951	0.39327	0.40183	0.408541	0.363647	0.532127	0.501607	0.477095	0.43428	0.453036	0.485884	0.318595	0.324865	0.312925	0.345687
CMPVYYTVVIRL	1.325	degron	0.181795	0.134218	0.160637	0.207527	0.231408	0.174539	0.261612	0.231143	0.295217	0.324501	0.283764	0.304798	0.139876	0.21331	0.121463	0.0821001
CMYTILRHKINN	-0.283333	degron	0.210849	0.0964794	0.133063	0.659547	0.621652	0.666002	0.103232	0.154683	0.258947	0.299428	0.779602	0.746477	0.661296	0.594766	0.67391	0.56813
CNIYVLIIIKKY	1.21667	degron	0.184644	0.119524	0.188818	0.190351	0.218757	0.167048	0.162471	0.150908	0.359276	0.290085	0.397405	0.290162	0.18329	0.182831	0.27284	0.323276
CPALTFCLLLSS	1.74167	degron	0.405549	0.373269	0.37114	0.441038	0.426039	0.385209	0.437816	0.416987	0.5495	0.564039	0.590408	0.582791	0.503416	0.574892	0.559972	0.573096
CPALYMPPPVLV	1.20833	degron	0.198858	0.170447	0.177312	0.217311	0.191538	0.165572	0.11909	0.161194	0.211628	0.217437	0.245493	0.231189	0.139065	0.088029	0.121558	0.139142
CPFFFFSLIFLF	2.41667	degron	0.22842	0.174952	0.176812	0.274508	0.197199	0.213113	0.366934	0.331602	0.275668	0.291613	0.321115	0.337287	0.118944	0.201353	0.245078	0.182859
CPFLTLLISLDV	1.88333	degron	0.426286	0.436523	0.416236	0.4356	0.422885	0.375082	0.41515	0.398953	0.492953	0.532636	0.535427	0.525948	0.495967	0.544581	0.524069	0.585868
CPICDFLFLALF	2.16667	degron	0.456194	0.406831	0.408417	0.520517	0.482296	0.44683	0.485238	0.452113	0.619613	0.576631	0.635514	0.666158	0.55075	0.580055	0.553659	0.644715
CPMFVKFFFCLY	1.60833	degron	0.433299	0.404764	0.391431	0.492956	0.4764	0.424759	0.487541	0.469733	0.477376	0.485186	0.521118	0.494541	0.428546	0.466699	0.469692	0.454307
CPPPCPLYMLLC	1.09167	degron	0.197596	0.158044	0.153283	0.549772	0.557963	0.501455	0.151073	0.175299	0.161979	0.180731	0.609956	0.614288	0.485297	0.527675	0.643113	0.585074
CPPPPPSLLLLC	0.95	degron	0.204687	0.183283	0.182201	0.604945	0.58193	0.585316	0.161689	0.173826	0.297424	0.297638	0.673772	0.658358	0.513072	0.548238	0.678709	0.673707
CPVSFSFCLKVL	1.625	degron	0.099544	0.0595931	0.0876403	0.348552	0.313278	0.298359	0.0490618	0.0765039	0.159754	0.0709086	0.456962	0.479254	0.33491	0.361515	0.452035	0.409376
CPVSRHLLVLYW	0.833333	degron	0.353407	0.324002	0.316709	0.372417	0.347917	0.31475	0.414722	0.39007	0.478145	0.460943	0.495536	0.491111	0.406461	0.419734	0.440386	0.444498
CPYSNAFALCVF	1.25	degron	0.211651	0.172672	0.19124	0.2506	0.205457	0.203848	0.179449	0.187402	0.250657	0.255819	0.311244	0.320339	0.169547	0.136515	0.25216	0.221503
CQVSEWIRYRFL	-0.1	degron	0.262284	0.242604	0.252338	0.676072	0.618916	0.615901	0.245085	0.24958	0.397448	0.375343	0.747025	0.721111	0.628678	0.733106	0.750289	0.736143
CRAAMYSFFLNF	0.841667	degron	0.294497	0.309124	0.292943	0.654197	0.687228	0.612947	0.233209	0.23967	0.544052	0.513296	0.761505	0.755352	0.629285	0.718044	0.762517	0.73816
CRCLFVVKNWLS	0.85	degron	0.172399	0.15152	0.175695	0.621685	0.63901	0.60899	0.126207	0.167213	0.250501	0.33511	0.715553	0.659516	0.592462	0.64706	0.697488	0.714094
CREFLQSMLFYC	0.541667	degron	0.304949	0.265645	0.271498	0.64847	0.687731	0.599976	0.229523	0.251725	0.573615	0.54569	0.763983	0.738211	0.657499	0.718098	0.755781	0.732033
CRFYIRITRRYS	-0.65	degron	0.141911	0.0956374	0.159524	0.527844	0.586983	0.509578	0.174055	0.138267	0.233354	0.276774	0.561445	0.606765	0.503341	0.479139	0.592363	0.558843
CRGLSWRMITCL	0.6	degron	0.151908	0.144812	0.123192	0.49869	0.486701	0.466619	0.117508	0.132629	0.161387	0.189664	0.645297	0.646537	0.468701	0.517567	0.555133	0.624457
CRHCFVLLYFDY	0.716667	degron	0.344654	0.307542	0.302174	0.353154	0.323383	0.287009	0.43331	0.409504	0.367572	0.381233	0.390285	0.37717	0.285865	0.322924	0.295026	0.312972
CRLATILRITAL	1.34167	degron	0.268619	0.207557	0.247792	0.576928	0.545667	0.534374	0.187259	0.198622	0.445021	0.443935	0.673433	0.642985	0.554105	0.593355	0.647186	0.683588
CRLCVFGVWFCG	1.59167	degron	0.423317	0.386324	0.425472	0.451654	0.454156	0.421954	0.474791	0.42177	0.54152	0.539495	0.57267	0.577529	0.508679	0.555257	0.526611	0.543536
CRLFFVFVFFWW	1.86667	degron	0.259361	0.223843	0.26373	0.279769	0.259382	0.220163	0.317798	0.303563	0.257112	0.28995	0.317653	0.325951	0.191508	0.248369	0.195343	0.161943
CRLFPFPLLAQL	1.15833	degron	0.441841	0.393229	0.411167	0.650759	0.607952	0.625452	0.433491	0.41572	0.500452	0.467941	0.747793	0.75667	0.622542	0.670144	0.74285	0.738614
CRLLVFGLCVGA	2.00833	degron	0.261921	0.226725	0.221515	0.276107	0.18524	0.221496	0.184951	0.193714	0.386491	0.39437	0.425307	0.413374	0.300047	0.283459	0.338178	0.326489
CRLLYYIPCGLF	1.21667	degron	0.416937	0.401419	0.389373	0.565336	0.528797	0.50715	0.375222	0.343591	0.597747	0.596839	0.676085	0.726297	0.641497	0.669717	0.721465	0.684272
CRLRYSILWFRL	0.391667	degron	0.143493	0.113751	0.115917	0.2832	0.225838	0.226818	0.189292	0.212232	0.150713	0.15921	0.286783	0.331349	0.0872202	0.120754	0.0977032	0.0972096
CRQDWMCFVYLS	0.266667	degron	0.0631316	0.0492674	0.0548929	0.16898	0.132684	0.132015	0.162741	0.169326	0.0484789	0.0809765	0.165538	0.208883	0.0548359	0.0736239	0.0376306	0.0435889
CRRLCGWLFVCV	1.33333	degron	0.404357	0.381896	0.354711	0.425276	0.38557	0.350488	0.401672	0.391175	0.537762	0.487296	0.557635	0.538237	0.449701	0.483175	0.504586	0.539727
CRRQLKVLKSMS	-0.475	degron	0.177757	0.118357	0.156337	0.668261	0.664399	0.626654	0.132931	0.163054	0.30064	0.318886	0.693513	0.684912	0.529975	0.632132	0.678602	0.714626
CRWHLRIVRGLM	0.225	degron	0.309085	0.211022	0.306461	0.59726	0.600926	0.581919	0.303408	0.277092	0.401612	0.428782	0.658428	0.662175	0.557517	0.564357	0.664559	0.665524
CSAARKDGLAPL	0.0666667	stable control	0.680611	0.624412	0.643163	0.667166	0.651508	0.627484	0.647411	0.617737	0.696408	0.741196	0.735022	0.73343	0.669571	0.723943	0.707265	0.735758
CSAVYNLHLLYS	0.75	degron	0.490554	0.495562	0.454531	0.631719	0.634557	0.610891	0.497191	0.440796	0.643217	0.647258	0.749214	0.733448	0.680151	0.711803	0.754002	0.73678
CSFCSGMILLLS	1.9	degron	0.369774	0.282679	0.315221	0.454239	0.429426	0.413984	0.388347	0.394053	0.546536	0.506494	0.577995	0.587077	0.482564	0.56089	0.570477	0.544514
CSFELSVCLMLR	1.30833	degron	0.114063	0.106251	0.100165	0.148321	0.12386	0.128175	0.56788	0.546991	0.184577	0.186366	0.186476	0.208973	0.0567586	0.0691827	0.0771317	0.0780318
CSFHFSLFFLRV	1.35	degron	0.344645	0.335003	0.316373	0.379714	0.36027	0.327148	0.514906	0.456054	0.427465	0.417185	0.456731	0.461099	0.377784	0.380888	0.39228	0.459588
CSFPTFRSLLLL	1.24167	degron	0.22403	0.25241	0.21251	0.522411	0.493639	0.490321	0.214998	0.220117	0.396752	0.479411	0.660952	0.681161	0.51924	0.544001	0.657406	0.637404
CSKGLSILLLLL	1.99167	degron	0.356578	0.319424	0.288013	0.493251	0.453481	0.461696	0.314015	0.288125	0.521218	0.53803	0.653918	0.614203	0.674674	0.596828	0.651884	0.691418
CSLFFFRLIFTL	1.96667	degron	0.0763438	0.0425475	0.0620348	0.255263	0.20556	0.195881	0.0806844	0.0759416	0.0628521	0.0775148	0.34535	0.332479	0.0832351	0.119045	0.166409	0.203393
CSLFYVFYRRLL	0.941667	degron	0.399474	0.326319	0.300202	0.5647	0.547317	0.555941	0.293367	0.277135	0.524313	0.518183	0.656338	0.642106	0.576598	0.614044	0.656358	0.673293
CSLPVLFLPYYL	1.50833	degron	0.498246	0.490693	0.488437	0.54241	0.526553	0.499067	0.616008	0.596264	0.58641	0.557751	0.609025	0.640586	0.598668	0.562843	0.581817	0.575695
CSLRGLFLVVSV	1.9	degron	0.314012	0.286641	0.275383	0.324014	0.283275	0.261054	0.356919	0.320953	0.458004	0.44371	0.462765	0.484988	0.362803	0.367525	0.383041	0.409187
CSLRLCVRGAIV	1.425	degron	0.611645	0.60621	0.600205	0.611244	0.591349	0.604796	0.601858	0.570217	0.692143	0.658575	0.715623	0.716316	0.651223	0.682097	0.716341	0.687097
CSPAFRPIVFVL	1.50833	degron	0.181325	0.151749	0.154594	0.330919	0.287871	0.284712	0.179966	0.180418	0.170656	0.181874	0.39773	0.416296	0.277828	0.276462	0.273715	0.27277
CSPSCNIVRLVS	0.808333	degron	0.121541	0.0953222	0.126339	0.654722	0.626773	0.615948	0.0971966	0.122387	0.156445	0.239862	0.717206	0.705838	0.515967	0.538935	0.705626	0.740758
CSPVNGSAVWSI	0.7	stable control	0.653896	0.686289	0.660091	0.677445	0.644306	0.681413	0.677225	0.649873	0.706053	0.712526	0.755633	0.754483	0.664822	0.710669	0.747009	0.724357
CSRDVFLFIKFL	1.20833	degron	0.0951624	0.0713822	0.0585161	0.465743	0.45951	0.44686	0.048683	0.09843	0.152769	0.100374	0.566469	0.56936	0.406731	0.374625	0.530626	0.556446
CSRTRLHCFTAS	-0.15	stable control	0.614751	0.577641	0.561826	0.639008	0.678707	0.623881	0.582115	0.579415	0.683136	0.675996	0.741364	0.742302	0.652503	0.739559	0.747271	0.743106
CSRVVGLFFLVV	2.23333	degron	0.448193	0.406457	0.384191	0.470942	0.419003	0.392557	0.376649	0.365203	0.615773	0.592792	0.620157	0.678793	0.538151	0.532933	0.606266	0.633318
CSSFFLLLFFLF	2.50833	degron	0.27964	0.261002	0.262801	0.343393	0.350226	0.310117	0.316372	0.286559	0.402854	0.410809	0.471841	0.430624	0.3157	0.387074	0.435306	0.461363
CSSIFSSSDCYA	0.441667	stable control	0.696035	0.683976	0.660231	0.700812	0.671387	0.643536	0.686998	0.672501	0.738916	0.723898	0.726158	0.717583	0.639049	0.72311	0.76156	0.754882
CSSLIMIITCVN	1.88333	degron	0.11562	0.123213	0.105045	0.276567	0.215421	0.239965	0.0718364	0.104665	0.141063	0.103363	0.412214	0.387573	0.260847	0.261745	0.280444	0.298475
CSSSNRRRYFVL	-0.616667	degron	0.17103	0.0981763	0.122351	0.65311	0.676178	0.650694	0.0993719	0.131253	0.187889	0.193751	0.747342	0.700075	0.578847	0.626528	0.724741	0.686883
CSVPLGVFAIVV	2.45	degron	0.407884	0.335152	0.350651	0.410632	0.379307	0.35559	0.349045	0.344063	0.491515	0.487336	0.512582	0.515338	0.458918	0.466917	0.492979	0.448154
CSWMRSRMWVGG	-0.225	degron	0.399185	0.424174	0.403164	0.418872	0.429279	0.417878	0.46367	0.443705	0.342743	0.350242	0.353681	0.366029	0.293163	0.365885	0.398209	0.440068
CSYPTLSMYSTT	-0.0416667	stable control	0.637613	0.65933	0.637874	0.666426	0.640911	0.657568	0.670165	0.660274	0.717331	0.702375	0.729283	0.705851	0.625578	0.721193	0.73867	0.79288
CTAWWVKGVAVK	0.666667	degron	0.447071	0.41486	0.444221	0.464007	0.45713	0.407716	0.444037	0.404452	0.644454	0.60393	0.659623	0.626572	0.599116	0.64524	0.638219	0.640784
CTESVYIIRFML	1.11667	degron	0.292817	0.228797	0.236927	0.564385	0.594798	0.544082	0.220305	0.224595	0.486048	0.445193	0.675945	0.648088	0.605853	0.670192	0.678965	0.643863
CTFFCICVFFLL	2.85833	degron	0.305359	0.26496	0.272003	0.36475	0.341589	0.310655	0.258359	0.274968	0.395497	0.404409	0.458478	0.46755	0.334972	0.362358	0.39572	0.431007
CTLVFLFFDLCS	2	degron	0.324824	0.295881	0.291559	0.369978	0.341611	0.287581	0.253446	0.273365	0.49189	0.488936	0.518313	0.4762	0.423502	0.402898	0.471396	0.595053
CTLVVGLFVLVV	3.05	degron	0.241191	0.221901	0.185465	0.248467	0.187851	0.190807	0.163389	0.172548	0.326825	0.317825	0.357843	0.391313	0.153743	0.181638	0.330539	0.298823
CTWGRYGGIWLR	-0.266667	degron	0.130897	0.0895329	0.129309	0.196524	0.0732035	0.139494	0.692226	0.643977	0.0987094	0.121412	0.134432	0.153025	0.0498325	0.0597448	0.0251893	0.0713821
CTYSLSVLFVFF	1.94167	degron	0.299372	0.345919	0.27645	0.326675	0.306025	0.267463	0.243653	0.260021	0.444525	0.447915	0.47077	0.549544	0.406156	0.386487	0.463307	0.557291
CVARWPRPAGSS	-0.4	stable control	0.637223	0.707661	0.672869	0.667194	0.637318	0.659657	0.653164	0.629154	0.725745	0.70397	0.736022	0.722243	0.674736	0.723887	0.76869	0.702047
CVCLWCFLVWAR	1.81667	degron	0.273876	0.219566	0.244634	0.288016	0.246379	0.243363	0.268274	0.250361	0.447664	0.423645	0.456448	0.459698	0.319506	0.29366	0.411798	0.370247
CVCPFCVWVSCL	2.15833	degron	0.299174	0.237208	0.253929	0.532505	0.517009	0.479975	0.238599	0.245312	0.418377	0.42255	0.745999	0.758871	0.550982	0.644129	0.706142	0.782363
CVCVVVCWRCGF	1.98333	degron	0.365787	0.314008	0.302689	0.341143	0.293969	0.283474	0.28213	0.269269	0.458461	0.452451	0.524118	0.493746	0.364895	0.390925	0.489567	0.43952
CVEACVWYNAGL	0.933333	stable control	0.713933	0.693703	0.65275	0.665586	0.683161	0.636636	0.654927	0.660549	0.774723	0.75285	0.754464	0.793025	0.71245	0.776968	0.799164	0.765833
CVFAYSPVALRC	1.28333	degron	0.421874	0.401847	0.384819	0.431038	0.411503	0.383462	0.423887	0.40089	0.544637	0.51942	0.549896	0.561748	0.525281	0.561335	0.544258	0.524659
CVFCLTVFVRFL	2.36667	degron	0.174578	0.131937	0.145957	0.223238	0.169442	0.1819	0.117754	0.137678	0.256341	0.258075	0.335456	0.356736	0.201897	0.192439	0.272839	0.248051
CVFCRVAVGVDG	1.46667	degron	0.444368	0.429938	0.441456	0.461625	0.447936	0.404225	0.44778	0.408137	0.59234	0.587461	0.622094	0.609995	0.53811	0.539668	0.58082	0.586851
CVFFCVLVCFLS	2.94167	degron	0.326992	0.300545	0.272365	0.356622	0.266975	0.281338	0.312643	0.321917	0.37233	0.381135	0.443603	0.435192	0.346436	0.338498	0.398398	0.365729
CVFFPFLGVCYV	2.20833	degron	0.352706	0.339621	0.315931	0.356189	0.336722	0.305664	0.295583	0.281166	0.457769	0.445129	0.466081	0.479177	0.417879	0.423376	0.430534	0.430412
CVFGFACRVLVV	2.34167	degron	0.299297	0.274954	0.260498	0.316989	0.261976	0.265462	0.233034	0.248028	0.370961	0.356406	0.40615	0.407907	0.279011	0.296168	0.326419	0.326359
CVFVRCVDCMSG	1.3	degron	0.402346	0.38584	0.3719	0.415908	0.380647	0.354308	0.378314	0.329662	0.573314	0.585312	0.588258	0.599686	0.543934	0.562732	0.573245	0.515567
CVFVWFWCMTWV	1.80833	degron	0.142857	0	0.207916	0.113193	0.0265889	0.103525	0.0565481	0.153652	0.252624	0.437953	0.416961	0.20882	0.234039	0.108301	0.174976	0.15298
CVGLYCLFVLLG	2.44167	degron	0.181405	0.152056	0.149054	0.304475	0.23668	0.27849	0.175645	0.168762	0.274738	0.281616	0.462572	0.434997	0.285679	0.292142	0.350699	0.363079
CVGRPIALAVRT	0.925	degron	0.410808	0.372556	0.357552	0.417174	0.371342	0.336708	0.355758	0.320685	0.519679	0.519503	0.553247	0.566384	0.527044	0.526475	0.552741	0.48557
CVILVSFFCYSA	2.18333	degron	0.191933	0.0730692	0.131028	0.197606	0.0799023	0.147551	0.116542	0.122373	0.289477	0.279199	0.326999	0.316936	0.127293	0.157475	0.23128	0.211475
CVILVVISGLLG	2.825	degron	0.250762	0.21037	0.191145	0.24088	0.163201	0.192271	0.168696	0.187336	0.350593	0.347618	0.396274	0.391373	0.190738	0.140878	0.287302	0.342475
CVISLVTAVRLF	2.15	degron	0.451815	0.426171	0.399925	0.477877	0.447829	0.433933	0.424575	0.385713	0.530534	0.556734	0.575548	0.602148	0.53048	0.49765	0.55471	0.550533
CVIVCVLVWGRA	2.175	degron	0.196454	0.144135	0.176354	0.221012	0.130247	0.158218	0.148817	0.155224	0.317098	0.335879	0.322592	0.33599	0.138561	0.173472	0.312467	0.224759
CVLFLGQILCVV	2.7	degron	0.294519	0.273999	0.260354	0.301939	0.295555	0.24263	0.243987	0.228938	0.320965	0.357705	0.385099	0.386217	0.253397	0.279308	0.320968	0.335654
CVLGWCSLIAWC	1.88333	degron	0.237903	0.252257	0.234754	0.250635	0.22057	0.231585	0.262631	0.226853	0.197868	0.195488	0.223643	0.238726	0.169899	0.232807	0.214987	0.260111
CVLLRPGFLVLV	2.21667	degron	0.181678	0.15402	0.162716	0.22377	0.213331	0.183157	0.213173	0.215658	0.204613	0.226871	0.268119	0.286966	0.178187	0.176026	0.140789	0.155982
CVLLVFLHLCLA	2.81667	degron	0.313254	0.21583	0.260287	0.314156	0.265294	0.268066	0.265455	0.246133	0.396269	0.406844	0.443077	0.446571	0.296059	0.288836	0.376747	0.407748
CVLSWSLFVVVW	2.19167	degron	0.0174294	0.0107521	0.0223595	0.0377785	0.0211307	0.0230421	0.0197211	0.0221638	0.0242109	0.0449838	0.0364013	0.0517191	0.0223053	0.0245016	0.0292792	0.0266767
CVLVLLLRLAFL	2.81667	degron	0.440951	0.423281	0.436938	0.476244	0.428905	0.414239	0.486667	0.448095	0.571121	0.550021	0.602357	0.596552	0.546836	0.554393	0.552531	0.550731
CVMWFLLSAYYL	1.69167	degron	0.31238	0.230974	0.256271	0.304951	0.231861	0.258516	0.294112	0.275773	0.427889	0.48677	0.43223	0.435065	0.344627	0.370905	0.426698	0.430836
CVPAPCGRASCR	0.158333	stable control	0.674142	0.660989	0.63898	0.634871	0.683888	0.602488	0.636031	0.624853	0.721573	0.689837	0.748388	0.737648	0.688067	0.705827	0.732478	0.727695
CVPGPRWWYHSA	-0.558333	degron	0.274804	0.289801	0.251349	0.680877	0.718511	0.656437	0.236443	0.230102	0.534814	0.534489	0.782348	0.767269	0.649161	0.692724	0.744553	0.765835
CVSFFRCLFLIV	2.38333	degron	0.157985	0.132956	0.141061	0.315617	0.320641	0.270307	0.199281	0.187608	0.206108	0.182621	0.38086	0.380142	0.221134	0.212494	0.244642	0.21742
CVVFLWCGGCWV	2.00833	degron	0.359467	0.299	0.335263	0.391979	0.303713	0.341786	0.360656	0.328334	0.705118	0.763319	0.66443	0.784872	0.465661	0.484668	0.579949	0.588275
CVVLCLFCWCML	2.8	degron	0.32941	0.29783	0.289021	0.332563	0.315416	0.293603	0.329565	0.329791	0.4193	0.430888	0.455875	0.44599	0.361267	0.35567	0.423704	0.429583
CVYGILLLVDVR	1.775	degron	0.113821	0.078913	0.0984882	0.140762	0.0789724	0.0974863	0.0475322	0.0951968	0.0968525	0.189669	0.131843	0.124767	0.022697	0.0234229	0.0821109	0.0272813
CWDNTLKTMRQM	-0.925	degron	0.344089	0.342711	0.311548	0.646044	0.701584	0.618208	0.317583	0.296332	0.594648	0.599212	0.736417	0.728062	0.665517	0.674483	0.716038	0.747372
CWFGLVSLFWVV	2.10833	degron	0.316648	0.294231	0.287375	0.448967	0.438452	0.374663	0.269957	0.279394	0.44487	0.422415	0.571034	0.58059	0.453806	0.526433	0.510944	0.528107
CWILLFGCVWVG	2.14167	degron	0.240981	0.223346	0.238331	0.257681	0.227849	0.21304	0.232041	0.210589	0.36216	0.309205	0.37342	0.419683	0.178298	0.178724	0.300225	0.369559
CWLFCACFVRLV	2.125	degron	0.0658366	0.0635663	0.0615008	0.231811	0.206893	0.195426	0.0713921	0.0667909	0.0764845	0.0758756	0.343629	0.321661	0.114584	0.134742	0.149951	0.157237
CWLFVWVRVISL	1.90833	degron	0.151152	0.0852809	0.123231	0.193782	0.118161	0.154217	0.0857429	0.11999	0.170764	0.145175	0.231711	0.231762	0.134173	0.0648883	0.125075	0.110691
CWSSVGLSVCGC	1.3	degron	0.604362	0.60769	0.585251	0.608436	0.653414	0.594335	0.623552	0.5713	0.71027	0.675961	0.723841	0.714677	0.658045	0.694523	0.746662	0.754834
CWYRAVSIQYVL	0.725	degron	0.264756	0.301927	0.249023	0.37373	0.365476	0.362745	0.281827	0.238902	0.405727	0.418267	0.451487	0.481335	0.415826	0.454467	0.512386	0.547332
CWYVCSFWPYVV	1.13333	degron	0.112159	0.0596345	0.0952734	0.568813	0.550583	0.525203	0.0824841	0.0945035	0.0648268	0.087663	0.695417	0.684504	0.322207	0.409222	0.646067	0.649055
CYCSIGCLIIFS	2.025	degron	0.246256	0.201684	0.2116	0.276434	0.219176	0.218864	0.20978	0.202316	0.406719	0.411021	0.45297	0.439821	0.224637	0.227559	0.390028	0.357426
CYFLFFLSYSLE	1.21667	degron	0.259933	0.206062	0.21343	0.282811	0.182509	0.228893	0.166426	0.221494	0.44254	0.43604	0.441533	0.468228	0.241891	0.232494	0.37536	0.311145
CYKYTYVKNNMI	-0.525	degron	0.251779	0.18073	0.260704	0.671598	0.655825	0.598466	0.18825	0.20665	0.544736	0.565003	0.762832	0.74263	0.658749	0.718535	0.761494	0.767673
CYRRCQAFLVLV	0.983333	degron	0.156637	0.11792	0.10676	0.367778	0.328451	0.307103	0.132436	0.135596	0.169582	0.154235	0.439068	0.459681	0.295826	0.329989	0.386589	0.407432
CYSLLFVSVILF	2.45833	degron	0.147045	0.113163	0.152513	0.168055	0.141845	0.141981	0.127544	0.142169	0.244987	0.250412	0.254634	0.286835	0.0588782	0.187549	0.132996	0.183672
CYSRRGCIYFFF	0.425	degron	0.1227	0.0788493	0.101131	0.595017	0.564421	0.589272	0.084406	0.109874	0.159666	0.154945	0.691064	0.705044	0.543004	0.584039	0.698963	0.686204
CYTGYMYKLLVG	0.575	degron	0.27403	0.229307	0.2267	0.489144	0.50441	0.445449	0.24636	0.245288	0.41191	0.43352	0.590442	0.58993	0.468764	0.544624	0.554288	0.53996
CYVFLCGSFVFV	2.275	degron	0.369191	0.357919	0.325707	0.401972	0.343037	0.335334	0.322176	0.312616	0.506078	0.523539	0.541559	0.561165	0.438857	0.45386	0.505056	0.493101
DAGSSYRFFRFI	-0.0916667	degron	0.340979	0.336557	0.355603	0.662499	0.671583	0.649879	0.322012	0.308594	0.572102	0.583538	0.74498	0.733893	0.642887	0.743457	0.747045	0.762996
DAIVLGSVVVCR	1.68333	degron	0.426418	0.350106	0.393261	0.399836	0.418328	0.362073	0.336991	0.346154	0.55909	0.541214	0.575535	0.56835	0.492406	0.538138	0.575098	0.551373
DALHPCIIYLTC	1.09167	degron	0.271447	0.261294	0.228554	0.351389	0.344584	0.286988	0.213089	0.220907	0.4748	0.456262	0.609655	0.608304	0.559414	0.628583	0.553657	0.57546
DCLSFVLFLFLC	2.375	degron	0.156106	0.133721	0.112133	0.266494	0.216912	0.232584	0.144321	0.154193	0.144365	0.153772	0.39126	0.391769	0.17553	0.229475	0.26925	0.248726
DCRFIIFYCVMV	1.71667	degron	0.435021	0.496434	0.43048	0.494837	0.410337	0.398098	0.496459	0.410938	0.492106	0.519358	0.52319	0.495559	0.464479	0.495004	0.51347	0.485986
DDESLVGRWRKV	-1.10833	degron	0.310498	0.328506	0.299954	0.635266	0.641267	0.644135	0.254062	0.245997	0.56041	0.533654	0.730121	0.745622	0.639101	0.654604	0.726992	0.7256
DDVRFLLWGLCC	0.883333	degron	0.236855	0.199727	0.2188	0.424511	0.379481	0.389081	0.180844	0.184689	0.366259	0.362469	0.55591	0.563167	0.464067	0.495106	0.47179	0.446603
DECQLCNRDWRG	-1.58333	stable control	0.640883	0.704149	0.62587	0.649658	0.619785	0.631146	0.667142	0.621251	0.72038	0.745954	0.739848	0.712305	0.640043	0.737006	0.730209	0.748505
DFCCGVILTCVC	2.075	degron	0.202916	0.165387	0.184871	0.217947	0.167424	0.188571	0.147722	0.164552	0.209229	0.176195	0.239211	0.227522	0.0808113	0.0694078	0.0985586	0.113673
DFFTSFSLFFFL	1.55	degron	0.616069	0.65057	0.640226	0.634063	0.671905	0.599904	0.673749	0.602174	0.706759	0.695384	0.741896	0.730585	0.654202	0.693285	0.784852	0.778009
DFHLPWPVALVW	0.741667	degron	0.237218	0.186238	0.201832	0.231182	0.221408	0.196972	0.183081	0.192581	0.230949	0.249001	0.273979	0.279496	0.14869	0.120234	0.155017	0.132382
DFIVVIRFIQII	2.08333	degron	0.182008	0.128824	0.150165	0.28097	0.278053	0.239485	0.145453	0.143991	0.238147	0.232064	0.394585	0.399562	0.259686	0.277173	0.36993	0.382699
DFLSGRCIFFYV	1.075	degron	0.310274	0.254471	0.267699	0.651553	0.640431	0.643219	0.2332	0.252846	0.519799	0.504201	0.750399	0.773213	0.681822	0.722876	0.7907	0.803491
DFPGDIILRLIA	1.01667	degron	0.163663	0.152799	0.147538	0.640373	0.64601	0.61993	0.131998	0.145761	0.165294	0.262178	0.745856	0.710539	0.547355	0.604627	0.779608	0.717346
DFRGVSVIRHQV	-0.0416667	degron	0.167046	0.140383	0.133445	0.657581	0.63068	0.630698	0.11889	0.13273	0.270995	0.344492	0.732032	0.741234	0.568977	0.660361	0.731015	0.734449
DFVFFLVSVRFR	1.19167	degron	0.21142	0.168003	0.154093	0.219953	0.154761	0.156799	0.141145	0.159647	0.280203	0.288456	0.331324	0.307853	0.130678	0.0750509	0.258113	0.174749
DFVYFPPIPVSS	0.608333	degron	0.297073	0.233251	0.266401	0.309043	0.210084	0.238996	0.220899	0.2158	0.404852	0.413386	0.454077	0.4697	0.296341	0.308717	0.379754	0.325154
DFWCIIVIFLFR	1.95833	degron	0.273551	0.263832	0.215996	0.262425	0.232695	0.248961	0.230005	0.219075	0.343315	0.3369	0.382252	0.40294	0.217877	0.223592	0.329452	0.367473
DFWMLLFGIIFA	1.99167	degron	0.428583	0.39358	0.376387	0.417813	0.38456	0.364099	0.397189	0.376148	0.526511	0.549883	0.541594	0.588711	0.458697	0.516738	0.528536	0.513317
DGGHLVGHDLFY	-0.108333	stable control	0.724066	0.643645	0.623751	0.682623	0.642834	0.643493	0.668798	0.645704	0.786205	0.773386	0.779877	0.735218	0.699585	0.732267	0.76318	0.730191
DGSFCLLYMTIA	1.2	degron	0.34967	0.329268	0.317737	0.45003	0.427486	0.410946	0.288815	0.296561	0.488495	0.495321	0.5826	0.648185	0.457265	0.550163	0.575939	0.573134
DGYLFKGIWFFV	0.875	degron	0.17414	0.177531	0.138188	0.654149	0.593492	0.602188	0.14245	0.148288	0.341826	0.355723	0.762943	0.712047	0.637297	0.653323	0.729782	0.735356
DHSIYYGVAKVF	0.258333	degron	0.102244	0.0571712	0.0927817	0.576441	0.573002	0.574038	0.0570283	0.0886933	0.0957939	0.0952802	0.706563	0.680632	0.472793	0.496115	0.660776	0.643844
DHSWGGLLICTC	0.6	degron	0.396448	0.343281	0.353264	0.39782	0.302328	0.330104	0.348747	0.311305	0.52537	0.500695	0.531008	0.56162	0.467832	0.484074	0.522037	0.462151
DIGCLWSKTRLC	0.2	degron	0.371401	0.36561	0.338793	0.661165	0.651783	0.642454	0.339816	0.309067	0.606998	0.601475	0.752296	0.774134	0.656249	0.682643	0.763661	0.7533
DILCGRCMIVGA	1.40833	degron	0.425177	0.430596	0.410074	0.460587	0.382152	0.400951	0.39733	0.389027	0.563762	0.546044	0.600468	0.608369	0.624188	0.559871	0.588828	0.556452
DILQITNIKQKR	-0.808333	degron	0.643839	0.669974	0.648405	0.63238	0.688954	0.705577	0.643986	0.664407	0.693935	0.749457	0.745814	0.715504	0.680299	0.73877	0.751414	0.72967
DIRLWISCTLWF	0.883333	degron	0.254924	0.212865	0.257598	0.283357	0.237593	0.230393	0.263748	0.25622	0.356316	0.383009	0.415139	0.435	0.257371	0.230569	0.330592	0.39202
DISWVFVLLIFF	2.35	degron	0.302839	0.234626	0.30017	0.338718	0.280368	0.282058	0.334292	0.302383	0.437394	0.452832	0.505807	0.464716	0.307722	0.358688	0.393761	0.41043
DKKNCIIIYYKQ	-0.733333	degron	0.0991418	0.053772	0.0881473	0.633154	0.675319	0.650801	0.058595	0.101767	0.0978487	0.114126	0.700621	0.694043	0.517153	0.441478	0.757975	0.653045
DKKPMKKILLCI	0.025	degron	0.106848	0.0944471	0.0907296	0.522071	0.480918	0.477827	0.0791676	0.107523	0.105109	0.102897	0.64542	0.650068	0.445761	0.456374	0.613141	0.517094
DKVTLLRRCKQY	-0.958333	degron	0.231019	0.173	0.213842	0.645546	0.652548	0.604812	0.152681	0.193617	0.302879	0.319819	0.711644	0.690901	0.627412	0.584711	0.732805	0.720035
DLAWAIGRLTKG	0.116667	degron	0.662858	0.646369	0.646708	0.667257	0.674193	0.620218	0.660899	0.645886	0.733756	0.752814	0.772535	0.749923	0.706042	0.734194	0.746107	0.792532
DLDLLTKFSKEC	-0.258333	degron	0.498648	0.52972	0.48027	0.672153	0.586005	0.624981	0.476564	0.479926	0.643542	0.668605	0.762977	0.723693	0.682653	0.721659	0.760668	0.778436
DLFVFFVFHFFL	2.175	degron	0.405905	0.389505	0.343199	0.418527	0.345182	0.351982	0.387526	0.366925	0.566603	0.570627	0.579793	0.597803	0.402462	0.447295	0.553042	0.511335
DLIGSVRRLFCV	1.00833	degron	0.223915	0.210641	0.208904	0.636431	0.60919	0.617923	0.17378	0.185325	0.299267	0.305967	0.715789	0.740322	0.621971	0.680631	0.734754	0.715872
DLLKAILKIKSL	0.833333	degron	0.114441	0.0808737	0.093358	0.629389	0.630641	0.623672	0.096842	0.110837	0.12715	0.196725	0.74689	0.748399	0.511494	0.645534	0.668579	0.738685
DLPKAYCIEMIG	0.4	degron	0.238954	0.193366	0.212464	0.652668	0.595518	0.591665	0.177708	0.218074	0.445712	0.41794	0.722239	0.715119	0.599397	0.607171	0.706997	0.728572
DLQTVGLTRFIV	0.833333	degron	0.187711	0.196199	0.193797	0.642503	0.599125	0.619895	0.159794	0.13813	0.330983	0.374806	0.706025	0.721523	0.64168	0.597526	0.740562	0.731891
DLRFAWLLSCFS	0.9	degron	0.359425	0.323467	0.31937	0.370806	0.316429	0.306986	0.29765	0.289213	0.48014	0.472557	0.511063	0.490888	0.427772	0.451484	0.477826	0.461739
DLRGLGRFRISH	-0.575	degron	0.515106	0.518078	0.475025	0.635395	0.673124	0.612084	0.491195	0.481037	0.665328	0.689269	0.721979	0.714206	0.683808	0.693349	0.756069	0.726856
DLRRYRTLIPCK	-0.825	degron	0.321679	0.226436	0.277621	0.319667	0.292567	0.252265	0.227369	0.228028	0.454565	0.507707	0.478062	0.482936	0.389628	0.369798	0.44125	0.408292
DLVGRETRMRLN	-0.95	degron	0.259476	0.287529	0.243158	0.677753	0.609698	0.611779	0.194944	0.209213	0.594707	0.457954	0.725261	0.718863	0.669915	0.678863	0.704222	0.704748
DMWYLLWRVCYI	0.691667	degron	0.416563	0.430655	0.380883	0.455598	0.414952	0.418632	0.38379	0.355695	0.567179	0.552477	0.595851	0.567539	0.512963	0.512302	0.508911	0.588422
DNLYSLEFMAIR	0.125	degron	0.632285	0.646926	0.65564	0.661078	0.658074	0.622392	0.672192	0.636886	0.77672	0.782395	0.784484	0.790451	0.690457	0.747616	0.768882	0.791751
DNTVWLRLVTSC	0.325	degron	0.0753079	0.10479	0.08834	0.418212	0.402491	0.384146	0.0659013	0.0845598	0.0651607	0.0884096	0.574643	0.556103	0.356717	0.282859	0.497875	0.513235
DNTYRIDIKNKQ	-1.9	degron	0.453952	0.479854	0.462898	0.632044	0.663113	0.629223	0.478437	0.472084	0.654593	0.655986	0.683887	0.693696	0.83004	0.698692	0.7421	0.798925
DPKQVRIQSSWL	-0.875	stable control	0.66716	0.679329	0.643527	0.645001	0.686006	0.601419	0.625501	0.629187	0.688667	0.683895	0.713387	0.731863	0.687938	0.710063	0.753594	0.688864
DPPRPIMRIHMI	-0.266667	degron	0.12028	0.11864	0.0942995	0.649755	0.737674	0.625986	0.100025	0.129315	0.151419	0.189796	0.730437	0.708157	0.506647	0.598589	0.680798	0.621616
DPTLLLYPLSPL	0.658333	degron	0.723056	0.678919	0.654395	0.671912	0.633531	0.657243	0.687369	0.646242	0.736433	0.703355	0.757927	0.738021	0.675128	0.700974	0.759653	0.770416
DQPLWIGVLAYC	0.783333	degron	0.335579	0.329639	0.310078	0.354657	0.297382	0.278585	0.275528	0.268907	0.47091	0.502249	0.49413	0.510356	0.405285	0.461906	0.47059	0.471794
DRHCLVSLSPDG	-0.333333	degron	0.611126	0.60446	0.608089	0.631999	0.619909	0.602081	0.634167	0.611749	0.701766	0.655148	0.706463	0.665223	0.618587	0.661639	0.685936	0.643132
DRLAVLVLLRVY	1.31667	degron	0.0784856	0.0440559	0.0683213	0.179001	0.0980705	0.133042	0.0500989	0.0647518	0.0459492	0.0682465	0.179397	0.184286	0.0203052	0.0234815	0.0546438	0.0369202
DRLRSGLSLLLA	0.525	degron	0.425734	0.38897	0.419427	0.560869	0.571668	0.536282	0.354525	0.375638	0.587635	0.578382	0.675037	0.66396	0.650628	0.630266	0.685209	0.678269
DRQMRCVHIHYL	-0.566667	degron	0.311092	0.284326	0.308926	0.647107	0.675022	0.61652	0.263541	0.286584	0.538568	0.526177	0.689147	0.705439	0.618438	0.676519	0.695238	0.734196
DRRFLVMISVSL	0.925	degron	0.289769	0.234314	0.261917	0.31836	0.228237	0.268469	0.256634	0.24488	0.408029	0.420171	0.45283	0.464125	0.322876	0.337456	0.368309	0.346117
DRRYIISLIYIL	0.808333	degron	0.0974164	0.070792	0.0939382	0.396036	0.35641	0.355705	0.0791905	0.0992175	0.111483	0.0990417	0.600901	0.550797	0.304359	0.335584	0.506846	0.502217
DRSPLPAIFVAQ	0.283333	stable control	0.646152	0.629269	0.653384	0.677178	0.660107	0.685249	0.674446	0.655351	0.744715	0.722165	0.737658	0.747924	0.679977	0.719604	0.76072	0.730721
DRTRLFLLLIIA	1.3	degron	0.183696	0.158372	0.152982	0.233562	0.180361	0.19316	0.133792	0.143398	0.286256	0.25946	0.398849	0.403775	0.18053	0.177297	0.283272	0.229575
DRYSFYGYVVVL	0.508333	degron	0.20594	0.166608	0.184246	0.560261	0.481646	0.494314	0.173576	0.172083	0.319583	0.262304	0.661945	0.662008	0.572766	0.601795	0.666845	0.596869
DSGMLDFLLMAW	0.891667	degron	0.465575	0.447906	0.440277	0.468733	0.428896	0.398451	0.42852	0.413071	0.533896	0.525963	0.571402	0.572096	0.56864	0.512897	0.534115	0.555275
DSPRGRCVRLLV	-0.108333	degron	0.312451	0.307043	0.305568	0.646656	0.658975	0.63246	0.247633	0.258588	0.646714	0.552184	0.752652	0.729053	0.660415	0.660413	0.747271	0.74763
DSSRRKRLICMN	-1.10833	degron	0.23415	0.173915	0.222957	0.660295	0.668626	0.64	0.168551	0.191724	0.329139	0.35331	0.725622	0.736931	0.622122	0.599575	0.724176	0.679585
DSTLLYRPPSPA	-0.583333	stable control	0.654482	0.614634	0.641734	0.658174	0.655741	0.624802	0.666136	0.636784	0.667805	0.698452	0.724019	0.72639	0.649099	0.694689	0.727528	0.698896
DTAFLLVVVVGR	1.65833	degron	0.261394	0.198316	0.237571	0.289478	0.244638	0.237471	0.206598	0.218506	0.431313	0.390035	0.457573	0.434074	0.313956	0.303218	0.332223	0.383003
DTHSRARAVLIA	0.0583333	degron	0.322518	0.288758	0.290672	0.599044	0.58815	0.567136	0.23515	0.23797	0.53683	0.480406	0.710788	0.696699	0.649988	0.662882	0.729897	0.709002
DVCGVRYVLFVL	1.66667	degron	0.457472	0.419741	0.407471	0.51596	0.487761	0.466893	0.42166	0.409452	0.615619	0.57896	0.671948	0.637746	0.55958	0.579544	0.659879	0.634509
DVHPLFYCIPVY	0.791667	degron	0.11914	0.0793681	0.105853	0.134831	0.0614829	0.10656	0.0813872	0.0948053	0.0264429	0.0683192	0.0668018	0.0467004	0.0214612	0.0474799	0.0398006	0.0174719
DVLLVVVLGRFL	2.2	degron	0.343008	0.299759	0.293973	0.365364	0.356767	0.30984	0.352384	0.291207	0.528773	0.541282	0.545559	0.550638	0.362095	0.443487	0.608012	0.518695
DVPLFLPLPVSV	1.475	degron	0.317833	0.298192	0.275155	0.314328	0.264901	0.253579	0.24866	0.237621	0.389446	0.391118	0.440737	0.462552	0.38261	0.3324	0.364567	0.350408
DVRLVLCEMIKG	0.758333	degron	0.446835	0.424846	0.405144	0.443657	0.409118	0.387809	0.408239	0.37918	0.595202	0.605914	0.6231	0.624809	0.552577	0.620564	0.6104	0.614256
DVVRWQRVRNYV	-0.783333	degron	0.328628	0.271818	0.299847	0.626756	0.656321	0.613561	0.27311	0.276093	0.577634	0.569313	0.742754	0.730351	0.669599	0.703789	0.726873	0.716707
DVVVIFGILCYC	2.33333	degron	0.184755	0.122894	0.14154	0.205925	0.118181	0.143946	0.114933	0.135066	0.265522	0.260992	0.316314	0.31829	0.0734372	0.0686789	0.156665	0.163557
DVWEHLHKQHNM	-1.54167	degron	0.363654	0.390732	0.288773	0.671331	0.712872	0.71173	0.259282	0.2883	0.642706	0.597583	0.77586	0.73068	0.693966	0.714757	0.787866	0.742063
DVYIVLFIIKHG	1.35	degron	0.2112	0.144815	0.168021	0.29743	0.201295	0.285648	0.174068	0.171036	0.293893	0.306879	0.443312	0.439792	0.345984	0.272346	0.411108	0.379265
DWCACFFILLLA	2.14167	degron	0.116548	0.0805736	0.0976681	0.146099	0.0970828	0.107552	0.137981	0.151422	0.0915242	0.131407	0.158692	0.181401	0.0354037	0.0427694	0.0467775	0.0295945
DWTVSYLWVTAL	0.75	degron	0.218311	0.201067	0.204706	0.490457	0.475386	0.441253	0.187945	0.181648	0.398818	0.370811	0.594689	0.603202	0.503867	0.563811	0.578635	0.605774
DYARAWRTEVVC	-0.366667	degron	0.347656	0.313556	0.333357	0.352034	0.316352	0.315323	0.2984	0.276664	0.510425	0.507094	0.535894	0.513826	0.426231	0.360671	0.466211	0.430516
DYIFVYAVMFMR	1.125	degron	0.140339	0.0827788	0.131063	0.17595	0.15485	0.124557	0.113849	0.118807	0.322142	0.294028	0.304952	0.333524	0.172363	0.1078	0.259752	0.324911
DYRCWCAILVSS	0.625	degron	0.200466	0.136777	0.178455	0.240146	0.192984	0.186821	0.154585	0.136788	0.254976	0.236574	0.33563	0.333301	0.167476	0.156905	0.193306	0.181245
DYSVIPSLALLP	1.025	degron	0.672103	0.682327	0.664848	0.659444	0.683405	0.628528	0.684996	0.653841	0.728448	0.700059	0.743618	0.722983	0.682741	0.700848	0.731208	0.731161
ECCKRFCCRFVA	0.433333	degron	0.277716	0.234755	0.256039	0.636474	0.647709	0.647822	0.22541	0.236968	0.401807	0.398689	0.742645	0.716768	0.600145	0.653598	0.695265	0.701148
ECLRLTTKKKIN	-0.833333	degron	0.138473	0.111985	0.188765	0.676474	0.70003	0.594838	0.135086	0.130745	0.13473	0.258685	0.727133	0.681252	0.524966	0.637122	0.781812	0.684407
EDRKRNKERRWT	-3.45	degron	0.330832	0.277145	0.302515	0.640268	0.657815	0.626961	0.302274	0.30818	0.577349	0.56269	0.7106	0.721349	0.662176	0.696137	0.692748	0.711726
EERKIFLKVVKV	0.0416667	degron	0.333219	0.301063	0.280379	0.415972	0.409728	0.369509	0.202854	0.232872	0.463654	0.467597	0.574273	0.575263	0.519002	0.570305	0.507159	0.484474
EFCITAFVSVLT	1.74167	degron	0.356697	0.321269	0.309292	0.358261	0.320527	0.291722	0.294726	0.279512	0.466122	0.457125	0.471238	0.49459	0.431865	0.473042	0.442927	0.418668
EFEIALTLIRSI	1.05833	degron	0.420356	0.348718	0.313233	0.604588	0.585237	0.589197	0.297436	0.310144	0.550531	0.593848	0.718619	0.733983	0.683562	0.646578	0.735756	0.730249
EFFILYFFLKVL	1.88333	degron	0.134887	0.0908597	0.12284	0.245308	0.189112	0.196921	0.0968976	0.111553	0.177579	0.180257	0.387516	0.398301	0.20006	0.190126	0.26977	0.27878
EFFTLYDLVRFI	0.933333	degron	0.236994	0.21695	0.241545	0.661461	0.720064	0.625442	0.191926	0.192082	0.461634	0.405504	0.826437	0.756436	0.712056	0.771675	0.754843	0.826001
EFVACFRLLVHG	1.19167	degron	0.3002	0.250323	0.257744	0.295196	0.285592	0.254056	0.23331	0.231115	0.411409	0.406799	0.432191	0.448808	0.309864	0.305602	0.396043	0.339874
EFWWPFDRRGVI	-0.458333	stable control	0.707318	0.715809	0.71206	0.720059	0.731115	0.722104	0.74181	0.700369	0.830545	0.813099	0.840406	0.818909	0.73377	0.785967	0.814709	0.798475
EGALSGGGKTSG	-0.508333	degron	0.641022	0.6343	0.61698	0.641705	0.645733	0.615809	0.645717	0.626068	0.704652	0.679324	0.714788	0.721487	0.610919	0.674377	0.733097	0.705671
EGGGGRFWVCVG	0.233333	degron	0.334523	0.268448	0.29061	0.640229	0.630574	0.62091	0.255273	0.259936	0.608426	0.583736	0.757841	0.738176	0.644428	0.706711	0.723725	0.741048
EGGLGDRLLGVG	0.175	degron	0.505823	0.535892	0.511327	0.50577	0.491652	0.504474	0.517861	0.514394	0.551968	0.542679	0.55873	0.588179	0.501638	0.551091	0.583516	0.570481
EGLCCGAYFLVF	1.55	degron	0.601878	0.612579	0.54644	0.6212	0.57554	0.554266	0.567716	0.548216	0.679091	0.671067	0.701791	0.715682	0.667933	0.721481	0.722282	0.723355
EGLDVRILIQVI	1.175	degron	0.192294	0.145664	0.155027	0.201947	0.182232	0.153272	0.135636	0.136771	0.140911	0.167533	0.200339	0.194512	0.0443576	0.0223591	0.0786305	0.0684535
EGLRVSVCAWVM	1.04167	degron	0.285952	0.282476	0.261555	0.325383	0.334715	0.278461	0.266518	0.240092	0.415153	0.42627	0.437312	0.439759	0.349527	0.409561	0.47265	0.462117
EGREGGGRGEVL	-1.125	degron	0.46725	0.48892	0.480818	0.500594	0.442463	0.470333	0.498509	0.465174	0.46334	0.481383	0.517559	0.47494	0.46258	0.447593	0.560068	0.616925
EGVVLLVDCVAT	1.71667	degron	0.330819	0.291581	0.302303	0.334014	0.296198	0.271711	0.264885	0.254443	0.506226	0.47749	0.520998	0.507833	0.463352	0.46122	0.478799	0.450433
EHIRWLLPKHCL	-0.2	degron	0.332114	0.308774	0.299774	0.660142	0.668214	0.613418	0.289383	0.291971	0.658176	0.568509	0.745566	0.703502	0.662149	0.700334	0.748593	0.711311
EIKTEIGKKKKN	-1.84167	degron	0.603944	0.639548	0.585224	0.732375	0.767959	0.668663	0.545498	0.536903	0.655557	0.56125	0.690429	0.626142	0.488011	0.776446	0.686236	0.655243
EINRKKRKTKIN	-2.23333	degron	0.369969	0.392507	0.356438	0.708809	0.684284	0.617759	0.296057	0.328297	0.496227	0.433976	0.762914	0.778957	0.670471	0.737436	0.71822	0.71273
EKHRRYAITKFI	-0.991667	degron	0.236595	0.130282	0.222308	0.686892	0.658952	0.632382	0.150884	0.158436	0.335496	0.478457	0.749822	0.714494	0.652244	0.679858	0.731434	0.657417
EKIIVAVLFVVP	2.1	degron	0.323692	0.29849	0.28446	0.328033	0.29585	0.290398	0.277431	0.284607	0.452983	0.425121	0.49491	0.51235	0.33179	0.376758	0.444316	0.520131
EKKKKKRKNKIK	-3.18333	degron	0.664034	0.668776	0.62258	0.665099	0.626905	0.672417	0.659895	0.637394	0.680354	0.640965	0.724799	0.719459	0.697835	0.683948	0.700402	0.75271
EKKNQTAYNKTV	-1.86667	degron	0.198943	0.145257	0.184331	0.630278	0.654965	0.647384	0.13392	0.164141	0.361204	0.369491	0.691445	0.722445	0.715885	0.665891	0.693707	0.726495
EKKRERQKGEME	-3.05833	degron	0.61983	0.647755	0.637637	0.615656	0.612422	0.604668	0.645488	0.608989	0.725187	0.7081	0.739047	0.700471	0.617135	0.695062	0.757915	0.750415
EKTKRGLIQRVV	-0.683333	degron	0.340414	0.248865	0.290857	0.644012	0.661062	0.618957	0.258336	0.235363	0.535856	0.571323	0.703713	0.682322	0.634295	0.725362	0.729447	0.712749
EKTKTKRERKIN	-2.66667	degron	0.205939	0.190973	0.176787	0.676881	0.58966	0.612711	0.168329	0.161598	0.379475	0.388292	0.740425	0.690014	0.574612	0.577353	0.690289	0.701622
ELDVRPMVFLVA	1.13333	degron	0.367731	0.315742	0.32803	0.388856	0.333346	0.317269	0.300085	0.290389	0.448633	0.464432	0.496329	0.492318	0.420511	0.417942	0.45378	0.450511
ELNERRKRLVTN	-1.69167	degron	0.155492	0.131018	0.140418	0.661425	0.657932	0.665008	0.115483	0.145076	0.244329	0.291618	0.723899	0.711426	0.586089	0.659411	0.743829	0.729341
ELTYVYRTALIA	0.658333	degron	0.120095	0.0927301	0.103065	0.222493	0.198199	0.191534	0.0890704	0.104124	0.0872527	0.111802	0.272206	0.280215	0.154732	0.149031	0.161317	0.153246
EMISRNVFTYLS	0.175	degron	0.446332	0.40397	0.4086	0.654952	0.587371	0.61325	0.418686	0.370033	0.630052	0.623185	0.789266	0.75632	0.658158	0.710647	0.746709	0.764092
EMPRLSKAIRVT	-0.275	degron	0.341141	0.284632	0.314777	0.392874	0.376694	0.342305	0.276092	0.282765	0.494086	0.498059	0.595317	0.61133	0.540958	0.540446	0.573966	0.566519
EMSIISVLRVIS	1.43333	degron	0.256175	0.189144	0.20898	0.504849	0.496177	0.466176	0.17263	0.188864	0.405293	0.384544	0.666146	0.636139	0.601304	0.619494	0.629091	0.653288
ENKGGNQKRRKK	-3.28333	degron	0.65511	0.635735	0.614061	0.678508	0.638694	0.568151	0.655676	0.636023	0.722121	0.673265	0.745159	0.727603	0.652008	0.720518	0.704099	0.782732
EQMRRYILVSYV	-0.0666667	degron	0.266753	0.23128	0.231409	0.448186	0.423989	0.409527	0.191921	0.20354	0.426893	0.42414	0.597273	0.602423	0.50711	0.536038	0.591284	0.626892
ERFILVGMFGSW	0.791667	degron	0.51428	0.560518	0.512132	0.525141	0.53274	0.499834	0.550674	0.513607	0.686243	0.71673	0.70153	0.71499	0.676358	0.726634	0.706613	0.727633
ERFRLYFRPGIF	-0.3	degron	0.349067	0.323955	0.323611	0.661872	0.679095	0.61945	0.274942	0.317895	0.586011	0.574647	0.723484	0.694453	0.609112	0.660355	0.720739	0.721792
ERGSLPRIHHLI	-0.425	degron	0.170154	0.132788	0.201175	0.688845	0.772297	0.602484	0.119044	0.13582	0.324295	0.295619	0.728988	0.743858	0.656641	0.651716	0.766103	0.742296
ERLVFKRWYLCL	0.191667	degron	0.140112	0.071418	0.073643	0.580723	0.596732	0.53414	0.0539516	0.0913055	0.142142	0.129241	0.701857	0.709252	0.565614	0.605131	0.649031	0.561231
ERNERKYKIKIT	-2.01667	degron	0.269595	0.197724	0.250163	0.63828	0.560356	0.627127	0.187845	0.169914	0.437037	0.485034	0.733678	0.696726	0.711901	0.686775	0.699664	0.749163
ERRWKRKVIGLC	-0.925	degron	0.139865	0.121015	0.132237	0.609158	0.592147	0.579688	0.0972395	0.133249	0.231182	0.196973	0.739012	0.72895	0.607577	0.655716	0.757963	0.713499
ERRWVLVAWRFK	-0.491667	degron	0.443732	0.471109	0.410694	0.476065	0.435207	0.415466	0.42151	0.410653	0.612249	0.588447	0.642048	0.596261	0.53636	0.573905	0.624938	0.606714
ERWSPWIVVFTN	-0.0583333	degron	0.208792	0.164358	0.182676	0.459454	0.409367	0.393639	0.159943	0.186985	0.257397	0.298533	0.628938	0.594861	0.453394	0.474235	0.496666	0.513991
ESCFGMAIFCVT	1.46667	degron	0.368221	0.3107	0.324354	0.403238	0.343813	0.363959	0.309481	0.292142	0.517813	0.531975	0.580883	0.587303	0.517518	0.534512	0.563144	0.579021
ESCIFLMWLTVL	1.78333	degron	0.0971586	0.0742073	0.0890911	0.259597	0.206291	0.200986	0.0663912	0.0963556	0.0844247	0.10274	0.375406	0.381611	0.186406	0.168216	0.25552	0.28966
ESCVRSRRVLLC	0.2	degron	0.147032	0.11918	0.114978	0.627986	0.630192	0.605866	0.0978267	0.160236	0.190823	0.20148	0.711285	0.748945	0.519479	0.608685	0.732649	0.686839
ESCWVSRVGVCR	0.183333	stable control	0.608092	0.617557	0.596903	0.625478	0.719366	0.601233	0.594286	0.582105	0.69954	0.674266	0.731232	0.738193	0.663343	0.705872	0.703968	0.757099
ESFIKFALYIVN	0.95	degron	0.398994	0.342941	0.331148	0.458676	0.432115	0.413305	0.357043	0.338788	0.509335	0.510528	0.630697	0.6115	0.520317	0.593637	0.609062	0.599579
ESRDRRVGIANW	-1.3	stable control	0.635258	0.649247	0.657954	0.656511	0.647373	0.638045	0.657827	0.6379	0.722554	0.702481	0.775668	0.763536	0.664613	0.715315	0.739496	0.746535
ESRRGILFIYIN	0.133333	degron	0.0910053	0.0805351	0.0887097	0.50407	0.465021	0.456736	0.0612879	0.100378	0.0920006	0.0577889	0.619675	0.673773	0.360278	0.290387	0.581802	0.620349
ESSRNILLWRTI	-0.216667	degron	0.284573	0.220688	0.285553	0.617577	0.696849	0.609112	0.279936	0.214837	0.576936	0.55207	0.732744	0.777371	0.661271	0.719308	0.754726	0.756039
ESVPLLIVLHLV	1.93333	degron	0.097902	0.0855364	0.0822099	0.445321	0.418094	0.380975	0.0715652	0.0998355	0.0713484	0.0721721	0.600623	0.595122	0.263291	0.345018	0.559797	0.67936
ETCFSFVCSVQC	1.01667	degron	0.302537	0.278407	0.262755	0.319541	0.286079	0.247287	0.212401	0.230006	0.391337	0.37813	0.403557	0.40033	0.336916	0.318239	0.342269	0.306808
ETQKEKRENAKP	-2.85	stable control	0.625691	0.605571	0.637185	0.669232	0.657624	0.609856	0.646406	0.651915	0.693612	0.659733	0.735265	0.68569	0.668764	0.629645	0.702533	0.701916
ETVHVISLIAIG	1.575	degron	0.353565	0.317927	0.317705	0.371986	0.339533	0.279891	0.289204	0.269386	0.495719	0.495819	0.515793	0.539156	0.412926	0.442408	0.503962	0.507843
ETYCLPRVASGI	0.333333	stable control	0.675067	0.679388	0.641122	0.669898	0.643795	0.651323	0.680864	0.651961	0.722016	0.693768	0.753596	0.712022	0.679732	0.709413	0.750883	0.714144
EVFLARKRSMVV	0.475	degron	0.230716	0.200925	0.210962	0.540988	0.571862	0.499238	0.161456	0.18902	0.412195	0.424577	0.676192	0.676358	0.562363	0.623035	0.635521	0.717618
EVGFHRRWVALS	-0.0833333	degron	0.158945	0.127724	0.135322	0.654663	0.66328	0.63324	0.1001	0.128283	0.23776	0.312933	0.749722	0.723448	0.575526	0.649364	0.728431	0.718493
EVGTMALISCSV	1.39167	degron	0.320744	0.253515	0.289079	0.367921	0.322058	0.267809	0.265792	0.238785	0.454516	0.399858	0.473971	0.442572	0.38613	0.384672	0.415395	0.29692
EVPVIGVLRSLL	1.475	stable control	0.774478	0.759335	0.804779	0.795415	0.824539	0.791251	0.792283	0.754493	0.85878	0.83543	0.881546	0.87535	0.931238	0.944024	0.928253	0.908694
EVSIISECKVAS	0.7	degron	0.182514	0.184063	0.158864	0.450084	0.4526	0.41787	0.154422	0.135543	0.270286	0.291733	0.603811	0.567142	0.506306	0.509901	0.596793	0.680786
EVTRMLRVVREI	0.133333	degron	0.41055	0.381068	0.347657	0.618152	0.660807	0.613026	0.31581	0.328975	0.602504	0.574449	0.756912	0.779342	0.663691	0.713673	0.784315	0.738431
EVVFHVFLVGLV	2.25833	degron	0.285447	0.259771	0.277217	0.332377	0.280097	0.264634	0.194434	0.210925	0.460174	0.468318	0.525462	0.499284	0.303386	0.324988	0.46155	0.440538
EWAILSLGVMCV	1.75833	degron	0.214596	0.150288	0.186252	0.206786	0.188405	0.182432	0.161617	0.154721	0.180529	0.164916	0.194784	0.205357	0.0872258	0.0441699	0.178001	0.0579168
EWFFCLGLFRFH	0.733333	degron	0.259337	0.210262	0.235436	0.52325	0.442634	0.451402	0.192917	0.223403	0.432733	0.433372	0.610913	0.61959	0.551261	0.58216	0.60048	0.608525
EWGLGEIVVKVA	0.841667	degron	0.176995	0.151553	0.15784	0.546309	0.532696	0.523636	0.135568	0.14008	0.216472	0.214068	0.673685	0.694619	0.545183	0.580358	0.64464	0.663255
EWLITLRKCGVA	0.558333	degron	0.442612	0.434204	0.39296	0.507991	0.463487	0.461275	0.401858	0.391218	0.537679	0.529178	0.606475	0.614911	0.584972	0.627805	0.605009	0.620239
EWRPYKRNKQSS	-2.725	degron	0.237387	0.181332	0.213504	0.661489	0.646026	0.606696	0.234438	0.211241	0.408585	0.413779	0.738293	0.770876	0.637449	0.622184	0.79642	0.721141
EWSRVVRWNWDG	-1.25	degron	0.163731	0.138718	0.140921	0.630481	0.649332	0.631673	0.11548	0.127112	0.276138	0.255589	0.700702	0.712615	0.496153	0.560827	0.698879	0.698252
EWVGIFRGVSVF	1.01667	degron	0.285763	0.242901	0.271144	0.292585	0.234403	0.241104	0.209899	0.238305	0.369261	0.379543	0.4179	0.413607	0.28542	0.283805	0.297936	0.288465
EWVWVVFSCVSW	1.19167	degron	0.333264	0.313284	0.312593	0.339245	0.286102	0.294603	0.291264	0.295157	0.41582	0.449083	0.444122	0.426814	0.284137	0.322609	0.435634	0.421647
EYGLLLTLLAYY	1.025	degron	0.348668	0.311318	0.312978	0.380887	0.340584	0.331946	0.29677	0.300479	0.511165	0.514327	0.542326	0.55539	0.451263	0.453853	0.474458	0.541105
FACLTPFCLCLT	1.94167	degron	0.362861	0.346609	0.336478	0.423907	0.406592	0.436769	0.321718	0.328836	0.510783	0.511342	0.571035	0.577311	0.515679	0.538008	0.552647	0.574443
FAFPTPPPLLFD	0.6	stable control	0.686911	0.671081	0.669904	0.674554	0.732696	0.670587	0.672566	0.662259	0.744666	0.726872	0.741144	0.729481	0.64713	0.713067	0.750434	0.751774
FAIPFVLFFRVT	1.90833	degron	0.190492	0.145789	0.181515	0.267615	0.281133	0.223124	0.25776	0.260785	0.222502	0.240221	0.321038	0.345504	0.147578	0.175399	0.12943	0.13817
FAIRMHCLIFRC	1.24167	degron	0.140821	0.101887	0.130707	0.303913	0.265921	0.209074	0.196101	0.203975	0.182247	0.188337	0.318311	0.368637	0.0877889	0.158253	0.167078	0.133877
FAKRVARVAREH	-0.625	degron	0.219271	0.225388	0.21373	0.639774	0.649977	0.645741	0.153088	0.187204	0.392674	0.372414	0.73445	0.717128	0.640189	0.714075	0.738328	0.712141
FALAYFFVLKSF	1.71667	degron	0.106154	0.066832	0.0855308	0.293634	0.20773	0.226361	0.0829346	0.0986834	0.1125	0.113934	0.428973	0.417031	0.214453	0.241594	0.286604	0.205735
FALFCFVIFMSR	2.05	degron	0.232621	0.292331	0.155791	0.316957	0.157096	0.262396	0.257506	0.29656	0.425775	0.336521	0.421743	0.373912	0.255381	0.184683	0.445014	0.301642
FALFLFFGPLIV	2.59167	degron	0.342021	0.331724	0.31987	0.358545	0.246951	0.298698	0.321488	0.348143	0.486904	0.484542	0.523626	0.523259	0.481547	0.38845	0.477541	0.494974
FALPPSLLLLSA	1.71667	degron	0.46724	0.437898	0.441371	0.468015	0.443115	0.414487	0.424289	0.412249	0.559933	0.559314	0.592889	0.590538	0.530406	0.556906	0.566652	0.547957
FALVSLSFALVE	1.99167	degron	0.331378	0.260523	0.283478	0.33456	0.298243	0.286518	0.282268	0.277134	0.486584	0.457832	0.522575	0.513217	0.419957	0.420642	0.443347	0.470177
FARYLRSMYILF	0.75	degron	0.365036	0.331261	0.331245	0.54625	0.541418	0.540196	0.35841	0.378661	0.458494	0.465724	0.668611	0.675583	0.527736	0.564613	0.549674	0.550098
FASALAPLSAVA	1.7	degron	0.396188	0.352508	0.324145	0.382043	0.400281	0.3162	0.313152	0.300351	0.514996	0.503866	0.528301	0.529749	0.470328	0.489648	0.509062	0.478485
FASFLFFCYIIF	2.41667	degron	0.196677	0.118207	0.146627	0.230518	0.164346	0.181899	0.224415	0.255328	0.200518	0.225722	0.263562	0.262564	0.0944706	0.154388	0.112429	0.123442
FASVFCVVTGYV	1.95833	degron	0.44401	0.424766	0.41912	0.443186	0.418071	0.408162	0.412978	0.398686	0.585847	0.585848	0.592677	0.601434	0.525568	0.577436	0.592608	0.630203
FAVHHLRYILLV	1.39167	degron	0.0960724	0.0566748	0.101288	0.343891	0.298764	0.305345	0.0865134	0.0992666	0.117813	0.140774	0.441214	0.430957	0.205911	0.247365	0.311461	0.338242
FAVLWFLYWCSW	1.40833	degron	0.308687	0.221949	0.252692	0.309437	0.277978	0.257256	0.226557	0.262615	0.391168	0.383489	0.430514	0.412791	0.351115	0.341936	0.388977	0.362497
FAVTRVHLACWG	0.95	degron	0.402866	0.345711	0.35862	0.404332	0.358217	0.341585	0.331928	0.327524	0.481821	0.450621	0.498914	0.487764	0.418075	0.487853	0.466871	0.460216
FCALWLCFRLMV	2.04167	degron	0.166965	0.146447	0.133874	0.350438	0.309931	0.29777	0.130166	0.149919	0.244991	0.284808	0.454628	0.497555	0.332678	0.366667	0.412492	0.393018
FCASCLVCFIYL	2.425	degron	0.455577	0.410737	0.396601	0.443849	0.435846	0.3995	0.462598	0.425137	0.504012	0.530359	0.524302	0.517087	0.487124	0.497629	0.505122	0.497623
FCCFFPFLWRVF	1.66667	degron	0.331126	0.330867	0.303764	0.546266	0.549955	0.525296	0.323264	0.31058	0.451705	0.459019	0.650715	0.674308	0.572839	0.612411	0.585377	0.633096
FCCFFVHMSFFL	2.075	degron	0.294115	0.282078	0.270191	0.328616	0.279206	0.287503	0.265285	0.263883	0.444787	0.408942	0.446319	0.453955	0.254131	0.266463	0.406624	0.440831
FCCLIGYIWYGW	1.28333	degron	0.376515	0.356938	0.356535	0.437541	0.359767	0.37748	0.339062	0.349145	0.486032	0.54105	0.53588	0.518268	0.450393	0.451031	0.507707	0.508865
FCCLVLDLEVSG	1.61667	degron	0.38736	0.355148	0.372684	0.396667	0.335327	0.348618	0.33573	0.325929	0.546503	0.534652	0.560078	0.565267	0.433976	0.428725	0.534656	0.561481
FCCSFFLCVCFV	2.71667	degron	0.303086	0.237761	0.287935	0.329716	0.304982	0.292156	0.30176	0.278146	0.356854	0.338671	0.414216	0.404363	0.323697	0.374142	0.367909	0.373949
FCCSVFCFLCLY	2.34167	degron	0.499496	0.485709	0.4899	0.474744	0.511751	0.527598	0.543421	0.544898	0.531428	0.504431	0.5679	0.576018	0.593648	0.531236	0.533451	0.561685
FCCWCVCFGYSG	1.33333	degron	0.411234	0.404005	0.365592	0.416222	0.388835	0.380146	0.386461	0.358364	0.544539	0.554408	0.588624	0.575989	0.50893	0.64021	0.594473	0.612873
FCDFLFVFPLFS	1.86667	degron	0.503574	0.456575	0.478026	0.528234	0.490038	0.502762	0.597218	0.581632	0.636443	0.627736	0.660232	0.656296	0.573688	0.55051	0.605145	0.586687
FCFCLVLRVFLG	2.35833	degron	0.152181	0.188385	0.143962	0.188218	0.139306	0.134465	0.164468	0.180214	0.212103	0.231892	0.265797	0.278956	0.119408	0.115796	0.178641	0.163047
FCFFSMGFVLAL	2.33333	degron	0.330651	0.297696	0.313152	0.339153	0.327068	0.334839	0.285517	0.292981	0.40408	0.44047	0.462085	0.438685	0.348314	0.349566	0.369812	0.360566
FCFLLLSWAFWV	2.14167	degron	0.132162	0.0820764	0.0939412	0.197305	0.177569	0.138528	0.089956	0.105435	0.175389	0.17606	0.272843	0.272735	0.173411	0.136162	0.210555	0.198697
FCFLLLVSFFFV	2.95833	degron	0.254786	0.188127	0.214471	0.259415	0.276209	0.219561	0.202808	0.219027	0.319686	0.339312	0.383999	0.391281	0.239121	0.229366	0.261047	0.553079
FCFVRGLLFLFF	2.26667	degron	0.39697	0.331347	0.351798	0.423887	0.36198	0.363358	0.377181	0.395667	0.521869	0.489247	0.544044	0.540515	0.469359	0.482655	0.528669	0.620224
FCFYLLFLGFTR	1.51667	degron	0.344486	0.311587	0.316248	0.391711	0.362394	0.338342	0.362892	0.377282	0.542932	0.502277	0.583612	0.5091	0.449526	0.499546	0.541727	0.482187
FCGLLGVCLVMG	2.35833	degron	0.255068	0.199346	0.208914	0.279225	0.219252	0.231824	0.174163	0.196355	0.346038	0.361471	0.398209	0.379118	0.237964	0.177982	0.302241	0.29375
FCGWLGVYLVKG	1.16667	degron	0.506518	0.478141	0.486665	0.505817	0.490164	0.455248	0.505754	0.455917	0.71191	0.624322	0.657633	0.654374	0.590163	0.59159	0.657544	0.658713
FCHFSSLVSVSL	1.475	degron	0.516375	0.483209	0.488798	0.523774	0.491691	0.477309	0.508113	0.478992	0.593815	0.628867	0.636567	0.638906	0.622086	0.606009	0.606011	0.611886
FCICRFLFIFLG	2.325	degron	0.326816	0.276656	0.277925	0.39495	0.32975	0.350777	0.330414	0.334567	0.415373	0.406527	0.494229	0.48915	0.426675	0.45248	0.470738	0.45427
FCIFAMQICTSA	1.675	degron	0.119449	0.105395	0.0992269	0.147661	0.083451	0.10427	0.0732041	0.0948542	0.194662	0.215682	0.226328	0.21582	0.116114	0.13493	0.175469	0.170301
FCIIVFYIFVGI	2.96667	degron	0.349444	0.308315	0.341561	0.373029	0.324265	0.328532	0.306241	0.340521	0.456127	0.515557	0.534188	0.425016	0.408214	0.494513	0.561327	0.450614
FCIYLCLSTSIT	1.675	degron	0.143314	0.0986246	0.145954	0.181155	0.116024	0.123625	0.122902	0.114186	0.24484	0.248967	0.28877	0.323403	0.0839638	0.0749998	0.226958	0.215253
FCLFFFPSLFFF	2.275	degron	0.324095	0.273447	0.288754	0.561481	0.544697	0.481099	0.341061	0.324433	0.454471	0.430923	0.620588	0.588139	0.491165	0.648812	0.520853	0.554879
FCLFMFVPLLPL	2.41667	degron	0.476457	0.456363	0.423295	0.480916	0.469281	0.414195	0.445019	0.439166	0.562104	0.566286	0.5838	0.589881	0.508456	0.553228	0.580381	0.59816
FCLGFRFFVFFL	2.18333	degron	0.186175	0.141617	0.160004	0.299987	0.265373	0.247169	0.199286	0.216115	0.273475	0.302881	0.399054	0.417619	0.252744	0.26766	0.30327	0.277783
FCLLRYPFVGVL	1.675	degron	0.327298	0.316604	0.309695	0.575931	0.552708	0.532483	0.269686	0.27418	0.518797	0.509039	0.694666	0.658951	0.592078	0.658034	0.700705	0.665864
FCLMLWGAVLFL	2.49167	degron	0.25314	0.192563	0.223607	0.251396	0.240744	0.214247	0.214969	0.236678	0.333124	0.327225	0.33124	0.397539	0.20533	0.22572	0.295457	0.284515
FCLRQPMLRFFI	0.9	degron	0.473983	0.431084	0.420599	0.590403	0.576438	0.519588	0.499859	0.457965	0.543552	0.543415	0.643006	0.634938	0.566862	0.60481	0.603703	0.586215
FCLSPILLLRFL	2.05833	degron	0.197766	0.150333	0.175278	0.370786	0.366617	0.326871	0.20322	0.233899	0.216605	0.233333	0.435633	0.442315	0.270731	0.265047	0.25269	0.26925
FCMLCVVFLGSL	2.59167	degron	0.410142	0.400973	0.380509	0.421872	0.380722	0.366253	0.365473	0.350867	0.614489	0.578019	0.623937	0.617314	0.382917	0.476915	0.525456	0.538494
FCRLCYLLLFCC	2.08333	degron	0.21405	0.183481	0.191735	0.427526	0.405556	0.377423	0.215228	0.207249	0.202222	0.201944	0.546768	0.515425	0.3387	0.400679	0.42254	0.405846
FCRLTFCFFAFL	1.93333	degron	0.440954	0.44946	0.422682	0.519511	0.495491	0.481946	0.458174	0.434023	0.559098	0.558193	0.634233	0.647308	0.536746	0.608441	0.640434	0.650863
FCRPCCLIVFVV	2.325	degron	0.130089	0.146302	0.108923	0.293254	0.243446	0.222514	0.128993	0.114996	0.112225	0.139034	0.462888	0.471255	0.217119	0.254549	0.314914	0.274299
FCSFSWFLFLRS	1.125	degron	0.354141	0.334162	0.322172	0.334026	0.345615	0.306513	0.60648	0.592018	0.296754	0.327546	0.365334	0.353264	0.20756	0.214828	0.139501	0.10684
FCSLLVLLFFGV	2.775	degron	0.361625	0.324774	0.32339	0.352267	0.333611	0.31586	0.340542	0.304538	0.456964	0.475644	0.469642	0.476999	0.365055	0.424278	0.481917	0.476559
FCSNLLSMVIAV	2.03333	degron	0.312595	0.299414	0.288435	0.340585	0.335695	0.282981	0.25676	0.273285	0.457927	0.417646	0.428838	0.434151	0.340134	0.347962	0.392453	0.372447
FCSPFFFFLFRL	1.66667	degron	0.345194	0.283145	0.315911	0.347006	0.387867	0.335206	0.465263	0.473145	0.340105	0.382578	0.429052	0.424823	0.231597	0.333539	0.263438	0.218909
FCSVFAHFLLCH	1.65	degron	0.212046	0.191926	0.215996	0.413217	0.398446	0.386981	0.189279	0.196331	0.26801	0.274054	0.496337	0.483037	0.389786	0.373776	0.43953	0.446915
FCTSSRLLYCSA	0.691667	degron	0.232155	0.183007	0.192195	0.235415	0.188769	0.19387	0.175888	0.17328	0.284441	0.270829	0.319555	0.3189	0.178859	0.174717	0.218952	0.224252
FCTVYFVCVWEM	1.55833	degron	0.218451	0.222492	0.193922	0.252923	0.166086	0.208283	0.155997	0.197845	0.351957	0.371539	0.416238	0.370217	0.19668	0.194763	0.257524	0.288164
FCVCLAVTCCGG	2.10833	degron	0.287492	0.247569	0.244277	0.302802	0.268817	0.258416	0.216728	0.2127	0.411694	0.427349	0.48159	0.472214	0.295141	0.262779	0.41057	0.428607
FCVGVLFSCLVF	2.7	degron	0.322559	0.285537	0.293773	0.327857	0.322917	0.289161	0.289404	0.283419	0.413939	0.445921	0.431671	0.427354	0.308778	0.366294	0.389568	0.43522
FCVGVVIQLSGV	2.10833	degron	0.350623	0.313316	0.315456	0.347261	0.276455	0.309524	0.298208	0.293623	0.46264	0.483009	0.495509	0.503067	0.397436	0.473135	0.515	0.467425
FCVLLFCAVSDL	2.325	degron	0.278392	0.2059	0.234685	0.279043	0.208786	0.22956	0.20503	0.218046	0.402866	0.392352	0.444255	0.442354	0.31139	0.266375	0.403509	0.361583
FCVLLFFFPLII	3.05833	degron	0.277706	0.248813	0.256842	0.300713	0.243046	0.270147	0.349497	0.402091	0.382189	0.36579	0.40556	0.399116	0.263734	0.280563	0.264915	0.321155
FCVLLFYCFFFF	2.69167	degron	0.302258	0.239207	0.276321	0.319767	0.244831	0.262365	0.322395	0.305422	0.364342	0.305923	0.373484	0.387052	0.32987	0.314559	0.392375	0.2523
FCVVFFLSLVFL	3.075	degron	0.391753	0.386988	0.379464	0.419893	0.384494	0.367808	0.42437	0.420656	0.492038	0.48794	0.519769	0.501618	0.44956	0.46427	0.51189	0.470051
FDWLFFFVNFVV	1.875	degron	0.184418	0.146021	0.15969	0.495267	0.462288	0.466563	0.175722	0.172622	0.235576	0.245237	0.566079	0.52562	0.362316	0.451825	0.487906	0.5342
FECLLFVNLLVI	2.43333	degron	0.222405	0.167155	0.174134	0.285187	0.202029	0.232986	0.142568	0.162965	0.357419	0.341018	0.438282	0.412387	0.275871	0.271754	0.334526	0.35473
FELSVSVFQSVV	1.4	degron	0.347585	0.432805	0.370678	0.349185	0.394313	0.379413	0.442127	0.374996	0.314865	0.32202	0.335355	0.338229	0.284774	0.351937	0.385531	0.39105
FELVWLCIIGAL	2.24167	degron	0.141482	0.103911	0.12024	0.366264	0.308674	0.319076	0.100037	0.111692	0.225889	0.228283	0.523407	0.509289	0.42273	0.406295	0.52836	0.485013
FERKVHSRWLFF	-0.408333	degron	0.167774	0.137641	0.144057	0.670548	0.655294	0.647978	0.0849764	0.11128	0.450485	0.424287	0.740114	0.741336	0.569242	0.568519	0.760805	0.729938
FERVEYEVLGIG	0.2	degron	0.39118	0.388043	0.359937	0.392526	0.403083	0.387714	0.386565	0.403642	0.454739	0.424731	0.437123	0.46175	0.345818	0.355026	0.414586	0.46641
FEVLINIWFLSA	1.625	degron	0.210627	0.182442	0.178083	0.347713	0.279201	0.271741	0.193024	0.176963	0.332884	0.315155	0.417149	0.426516	0.251782	0.29165	0.406459	0.370036
FFACSLLFVLVF	2.875	degron	0.199818	0.146907	0.164134	0.201057	0.175073	0.156353	0.138356	0.140061	0.216444	0.236256	0.264628	0.275377	0.100815	0.0961674	0.159652	0.190459
FFAFLRFFIFYW	1.68333	degron	0.335959	0.326134	0.32149	0.359244	0.374814	0.313296	0.413625	0.425289	0.469446	0.432479	0.440553	0.429887	0.27782	0.360054	0.327873	0.20458
FFAIFSLLLSFT	2.21667	degron	0.415353	0.389014	0.395556	0.432305	0.391964	0.377555	0.404153	0.394186	0.521595	0.531732	0.523099	0.539932	0.438372	0.46032	0.487515	0.475807
FFALFLPLACFC	2.46667	degron	0.393288	0.394653	0.370433	0.404104	0.389996	0.344779	0.369737	0.337259	0.44999	0.460788	0.487256	0.492546	0.468023	0.469751	0.446013	0.440302
FFALYGHILGLF	1.73333	degron	0.509117	0.487396	0.47759	0.637481	0.598012	0.598152	0.492046	0.452053	0.721907	0.648884	0.75429	0.750735	0.688555	0.716301	0.779189	0.784967
FFASAAVHLVTC	1.75	degron	0.349367	0.348948	0.321934	0.452066	0.440576	0.413118	0.31612	0.307198	0.488396	0.493597	0.549385	0.568762	0.520508	0.506216	0.543466	0.49864
FFATFVPSFLLC	2.01667	degron	0.32992	0.292173	0.291687	0.569531	0.564757	0.53263	0.274705	0.26218	0.495955	0.525352	0.678235	0.677016	0.590263	0.622186	0.707741	0.639627
FFCCFVFVLGFC	2.775	degron	0.311291	0.288994	0.273879	0.341507	0.309931	0.285319	0.29344	0.273489	0.38875	0.396363	0.437572	0.442629	0.320185	0.334984	0.450127	0.435436
FFCCRLPCLFVL	2.11667	degron	0.183891	0.17591	0.162926	0.389722	0.364265	0.335294	0.16989	0.178485	0.188446	0.198733	0.481233	0.483508	0.356891	0.380147	0.410928	0.403729
FFCCVLFSIVVY	2.68333	degron	0.120206	0.0715874	0.11986	0.156514	0.105839	0.123549	0.107478	0.0983341	0.0973141	0.13142	0.168161	0.165356	0.0737554	0.0333744	0.0995701	0.0731024
FFCFFWLFHWFG	1.475	degron	0.465841	0.434829	0.451082	0.49886	0.467095	0.489076	0.465848	0.462711	0.538685	0.53247	0.589275	0.5857	0.503305	0.519811	0.550139	0.581069
FFCLFCLSCWVL	2.48333	degron	0.355196	0.277785	0.302457	0.345489	0.331482	0.31478	0.315186	0.330076	0.387512	0.385067	0.439763	0.447389	0.386557	0.419223	0.408329	0.436079
FFCLVEVFVGVF	2.53333	degron	0.118228	0.056074	0.104072	0.158042	0.0701057	0.11631	0.0762262	0.101787	0.0969946	0.116791	0.175339	0.179097	0.0343752	0.106934	0.124447	0.0914059
FFCRARHRLYVA	0.141667	degron	0.107092	0.094636	0.113178	0.637889	0.614259	0.626423	0.0920687	0.105105	0.1088	0.194936	0.667876	0.681187	0.505381	0.568373	0.668268	0.584215
FFCRWGSTVTLL	0.991667	degron	0.438025	0.417294	0.425396	0.566919	0.562131	0.540987	0.408336	0.406911	0.566504	0.551164	0.673476	0.621213	0.579336	0.627917	0.686511	0.705106
FFCSILLGIILL	2.96667	degron	0.400152	0.335091	0.375364	0.395879	0.3554	0.339436	0.476885	0.462963	0.458463	0.442754	0.496004	0.518344	0.394264	0.374991	0.407232	0.394421
FFCSLIISRFLL	2.1	degron	0.19766	0.132908	0.172678	0.527702	0.514376	0.49229	0.130903	0.147335	0.294883	0.302554	0.634695	0.606144	0.516553	0.566666	0.597843	0.618089
FFCVLGLSFFCL	2.55	degron	0.573929	0.535493	0.538299	0.591757	0.55055	0.561253	0.581801	0.527032	0.554594	0.577574	0.589319	0.589512	0.563331	0.655141	0.607018	0.629644
FFCYFFEFFICG	1.75833	degron	0.335074	0.313621	0.320153	0.37028	0.32903	0.31732	0.34693	0.326199	0.423966	0.45855	0.46174	0.473378	0.287737	0.364475	0.409828	0.428145
FFDLSLYSLCLC	1.61667	degron	0.301506	0.244984	0.265003	0.481815	0.45859	0.459068	0.222468	0.235169	0.465709	0.4641	0.649664	0.645621	0.636853	0.609415	0.64845	0.732064
FFFCFFIFCFSL	2.675	degron	0.318404	0.34131	0.313513	0.356279	0.339512	0.304652	0.302478	0.367991	0.422099	0.370554	0.453725	0.47229	0.330817	0.323762	0.426753	0.391025
FFFFFIHFLCYF	2.15833	degron	0.271284	0.185265	0.260058	0.283968	0.215622	0.24703	0.283156	0.292312	0.35308	0.360644	0.398307	0.368118	0.225592	0.251875	0.210375	0.204804
FFFFFLLFFLRV	2.55833	degron	0.253167	0.21933	0.226643	0.292147	0.352958	0.26344	0.309876	0.316984	0.309786	0.315888	0.330775	0.356146	0.209629	0.248086	0.251618	0.241734
FFFFLFRSIFLS	1.9	degron	0.132387	0.112541	0.110383	0.333433	0.308519	0.237632	0.180454	0.177357	0.129642	0.145495	0.327802	0.460833	0.0630285	0.229443	0.114443	0.133037
FFFFLVPVHCVI	2.48333	degron	0.276255	0.230403	0.241171	0.301249	0.242157	0.239314	0.222831	0.25552	0.418544	0.393676	0.466893	0.436739	0.280883	0.240528	0.39026	0.351145
FFFFPVYFIFVV	2.58333	degron	0.240176	0.241377	0.213789	0.281536	0.252611	0.242665	0.251283	0.265812	0.316043	0.324374	0.400354	0.418179	0.281648	0.262257	0.322815	0.252848
FFFFSFFLATFS	1.90833	degron	0.297907	0.225535	0.255823	0.343662	0.28796	0.233067	0.284251	0.243067	0.390609	0.390876	0.426871	0.408362	0.214265	0.23997	0.349025	0.371603
FFFFSMFSFFIP	1.9	degron	0.468294	0.495537	0.432911	0.494633	0.465529	0.493828	0.447288	0.428725	0.528559	0.533436	0.572879	0.554887	0.462809	0.542336	0.580387	0.570714
FFFFSMLIFCAV	2.65833	degron	0.1444	0.136547	0.125745	0.166459	0.163783	0.137878	0.122008	0.136308	0.186117	0.197642	0.234525	0.216686	0.0605635	0.0602504	0.123493	0.0876448
FFFFSVHLSFLD	1.45833	degron	0.198678	0.144187	0.184158	0.221105	0.141821	0.170822	0.183725	0.173438	0.322246	0.28788	0.344483	0.38522	0.118431	0.12576	0.308155	0.282565
FFFLILFPLSYS	1.88333	degron	0.379573	0.360974	0.375787	0.404904	0.373186	0.349344	0.354044	0.349348	0.541752	0.483634	0.545147	0.549147	0.448832	0.454723	0.556806	0.494777
FFFLLPRLFRCV	1.55833	degron	0.462105	0.440867	0.443339	0.701794	0.738954	0.678831	0.457699	0.432756	0.559874	0.562325	0.780995	0.765243	0.75325	0.828883	0.826202	0.843223
FFFLPLFLVLSL	2.66667	degron	0.322938	0.263585	0.283236	0.317654	0.281224	0.270367	0.506946	0.465105	0.324301	0.334369	0.384326	0.370975	0.246134	0.231771	0.133688	0.182194
FFFLVRLCRLCV	2.01667	degron	0.272635	0.250761	0.258355	0.481992	0.450387	0.4482	0.272612	0.258708	0.358667	0.347608	0.557527	0.593449	0.44773	0.508104	0.543725	0.571671
FFFPFLCIAVSL	2.45	degron	0.429598	0.414077	0.393889	0.455737	0.410381	0.389109	0.399402	0.401959	0.443919	0.428128	0.468038	0.475466	0.438197	0.489826	0.462512	0.485379
FFFSFSFPFLSF	1.61667	degron	0.463112	0.47145	0.497603	0.488272	0.461464	0.44307	0.565055	0.534001	0.576826	0.533346	0.563327	0.55372	0.452361	0.471822	0.462267	0.500197
FFFSLFFVLFFA	2.7	degron	0.220192	0.176751	0.203248	0.248464	0.181027	0.201761	0.303163	0.343231	0.322761	0.305038	0.304883	0.390542	0.259381	0.309114	0.221577	0.237821
FFFVFLGLRSVF	2.025	degron	0.309201	0.291314	0.276892	0.403394	0.33379	0.333174	0.330673	0.346477	0.426196	0.442727	0.500157	0.653514	0.334605	0.361519	0.417762	0.298867
FFFVLVSGWWGV	1.78333	degron	0.241949	0.200241	0.21972	0.267736	0.21858	0.224762	0.189288	0.220244	0.383794	0.36466	0.440984	0.503491	0.184437	0.176821	0.302123	0.385829
FFFWLLCAGWLL	2.14167	degron	0.532616	0.543207	0.527304	0.556266	0.580511	0.494683	0.580137	0.522791	0.644204	0.654516	0.651402	0.661465	0.65361	0.66817	0.629862	0.613419
FFGFFWLFLLFC	2.45	degron	0.235522	0.170642	0.200987	0.314055	0.287454	0.272576	0.331857	0.304528	0.242455	0.270967	0.352745	0.375846	0.22372	0.255186	0.21891	0.225984
FFGFYLKFVWCG	1.23333	degron	0.17007	0.13204	0.152509	0.415783	0.390028	0.368562	0.135702	0.156367	0.240993	0.275677	0.510094	0.521289	0.386864	0.474997	0.469787	0.466791
FFGRWWWSFLLA	0.783333	degron	0.295559	0.229333	0.257954	0.55751	0.519965	0.536173	0.268846	0.254994	0.424279	0.461711	0.654412	0.671277	0.554901	0.608426	0.626851	0.640308
FFGVFIFPVSCR	1.60833	degron	0.240969	0.177173	0.207758	0.236001	0.182644	0.194207	0.169211	0.179291	0.271344	0.311316	0.299115	0.284789	0.212669	0.194151	0.239899	0.21291
FFGVLFRVSLFF	2.025	degron	0.191593	0.15724	0.170604	0.215304	0.170651	0.187861	0.180072	0.16896	0.2576	0.26573	0.305552	0.309372	0.0945451	0.14482	0.227999	0.212067
FFICCPLLVVCS	2.6	degron	0.101305	0.0319283	0.0663928	0.111022	0.067672	0.0942118	0.0524665	0.0755477	0.0528021	0.0824973	0.0590844	0.0840675	0.0190026	0.0364093	0.026049	0.0646402
FFILVFFSLLST	2.41667	degron	0.295671	0.23589	0.289343	0.320153	0.227982	0.300495	0.215035	0.272938	0.407151	0.403998	0.463592	0.417719	0.29172	0.29377	0.431852	0.457164
FFIMFFDFWGYF	1.425	degron	0.414117	0.382182	0.321743	0.360639	0.328972	0.315914	0.321614	0.316868	0.549959	0.58924	0.571061	0.676995	0.371089	0.385492	0.446719	0.476867
FFIVGACAYVFA	2.29167	degron	0.263914	0.2177	0.211327	0.262135	0.219934	0.201741	0.194621	0.213774	0.359889	0.380916	0.378163	0.391392	0.197889	0.248793	0.304809	0.305074
FFLDRLVIRLIA	1.625	degron	0.0618437	0.0830284	0.0696479	0.27966	0.242911	0.222799	0.0403664	0.0748709	0.0635365	0.0834999	0.378492	0.388476	0.148474	0.148869	0.170175	0.176797
FFLDVMFLLFFF	2.56667	degron	0.420648	0.397325	0.379038	0.429594	0.408734	0.359585	0.455883	0.424194	0.507196	0.519644	0.517956	0.529208	0.456732	0.544909	NA	NA
FFLFCWFVPRFS	1.39167	degron	0.382012	0.334969	0.33693	0.409701	0.367988	0.359299	0.358484	0.339311	0.509418	0.487356	0.561384	0.543893	0.450191	0.458035	0.506069	0.517192
FFLFFLSFGCFL	2.45833	degron	0.442429	0.496593	0.43871	0.44591	0.428976	0.388593	0.457093	0.453088	0.493653	0.515892	0.537779	0.540457	0.433822	0.54418	0.511164	0.555321
FFLFILYFGSCF	2.175	degron	0.329039	0.34137	0.318037	0.386676	0.338569	0.320843	0.37418	0.350353	0.459329	0.435875	0.486317	0.475963	0.34005	0.3759	0.42543	0.418209
FFLFLFFFLRGS	1.875	degron	0.442221	0.379133	0.385859	0.433819	0.39506	0.385958	0.440905	0.397729	0.525797	0.496084	0.50808	0.558091	0.482892	0.487609	0.539515	0.539833
FFLFLVCLFFFS	2.84167	degron	0.384263	0.323038	0.357511	0.392855	0.35267	0.329594	0.395085	0.325862	0.435932	0.430677	0.479839	0.495124	0.416636	0.393823	0.287593	0.431612
FFLKPVPSLFLC	1.55	degron	0.0695391	0.0605286	0.072976	0.541571	0.515903	0.500104	0.0698039	0.0894532	0.0655636	0.0878049	0.663366	0.66813	0.378048	0.398757	0.593603	0.600705
FFLLCFMMCVLL	3.05	degron	0.254866	0.194811	0.207603	0.32894	0.242834	0.294474	0.28069	0.295155	0.340749	0.35491	0.355862	0.391539	0.301475	0.280916	0.300832	0.280435
FFLLFCASFLRC	2.00833	degron	0.319881	0.262202	0.298446	0.327902	0.30526	0.31812	0.364416	0.367891	0.356694	0.35139	0.395425	0.470023	0.266939	0.295944	0.194843	0.209511
FFLLLLRPPLVM	1.91667	degron	0.296645	0.237402	0.268094	0.31519	0.253242	0.257203	0.274388	0.278555	0.412173	0.412318	0.44931	0.443553	0.315058	0.365062	0.35963	0.366096
FFLLLVGFSVLG	2.53333	degron	0.246967	0.212346	0.207568	0.257197	0.246515	0.210872	0.20687	0.240238	0.369989	0.375398	0.438032	0.404283	0.272934	0.172347	0.25692	0.274037
FFLLLVSVLSGW	2.19167	degron	0.209771	0.1536	0.192075	0.216705	0.182764	0.193564	0.137331	0.165832	0.293528	0.294817	0.330525	0.329784	0.201385	0.152321	0.221685	0.288755
FFLLSVVLKYSV	1.9	degron	0.115502	0.0846609	0.0764033	0.12616	0.0709666	0.111141	0.0783602	0.107662	0.134564	0.14521	0.172902	0.175657	0.0406556	0.0341952	0.0868506	0.0863368
FFLLTCFLLPSV	2.26667	degron	0.366707	0.319734	0.33748	0.38735	0.324398	0.325119	0.337218	0.318759	0.504448	0.524279	0.516186	0.535895	0.418537	0.46105	0.503014	0.521025
FFLPIFFSIFLS	2.28333	degron	0.124092	0.0826873	0.118539	0.169833	0.149626	0.136714	0.28541	0.277456	0.15171	0.158584	0.199926	0.19664	0.0409074	0.0950253	0.0406311	0.0285554
FFLRFGLFLFTL	1.96667	degron	0.423238	0.329276	0.348028	0.447901	0.426503	0.413847	0.399167	0.401671	0.489937	0.495734	0.558017	0.570947	0.48706	0.495724	0.508082	0.513744
FFLSAFFFFFLF	2.58333	degron	0.32082	0.284897	0.26758	0.373863	0.359641	0.344855	0.36829	0.365463	0.369314	0.368952	0.443623	0.438179	0.314161	0.370758	0.357733	0.334141
FFLSFICVMLCG	2.53333	degron	0.170902	0.15241	0.150995	0.188467	0.163119	0.168718	0.163192	0.16581	0.25569	0.259232	0.297763	0.308102	0.175272	0.209706	0.229931	0.263876
FFLSFRLFSILL	2.06667	degron	0.305276	0.273037	0.296966	0.36587	0.337147	0.324149	0.430768	0.392648	0.376318	0.360469	0.403278	0.423459	0.281119	0.327168	0.373734	0.344285
FFLVILSWWVGE	1.63333	degron	0.256933	0.151882	0.205594	0.237733	0.175586	0.176532	0.186787	0.184165	0.298478	0.321848	0.365016	0.325435	0.166231	0.198343	0.26424	0.185057
FFLVLWSSLLSP	1.675	degron	0.424067	0.368739	0.364772	0.414785	0.371375	0.346448	0.35985	0.356932	0.544836	0.543297	0.576118	0.567556	0.439055	0.475009	0.555073	0.553862
FFMLLYSFFTFD	1.43333	degron	0.407741	0.379024	0.338743	0.404211	0.342456	0.394793	0.350452	0.34472	0.488728	0.522416	0.519464	0.51905	0.430905	0.437191	0.504027	0.504023
FFMLWCRVLLRL	1.625	degron	0.1796	0.120345	0.13536	0.225697	0.219897	0.198323	0.185439	0.185275	0.162277	0.172331	0.280375	0.276412	0.125645	0.16243	0.0898916	0.113761
FFPFHPHVLRLL	0.825	degron	0.231486	0.180499	0.197719	0.513658	0.435421	0.48239	0.210375	0.220054	0.334363	0.314021	0.636519	0.638183	0.389664	0.452561	0.443135	0.423515
FFPSFGLFLCPV	1.75833	degron	0.390779	0.330888	0.349303	0.388509	0.386255	0.324692	0.390105	0.371795	0.469797	0.467245	0.49911	0.501191	0.424044	0.438215	0.475928	0.466495
FFRAYLQMYVTD	0.208333	degron	0.408532	0.463116	0.377112	0.387721	0.444094	0.406962	0.445443	0.400964	0.407239	0.41749	0.403351	0.407944	0.415407	0.407938	0.45563	0.485856
FFRFCFLLLASS	1.73333	degron	0.20328	0.178122	0.182417	0.24796	0.21322	0.201987	0.210679	0.183064	0.347797	0.363088	0.392486	0.406787	0.311279	0.295238	0.342644	0.328202
FFRFNCVFWLFL	1.61667	degron	0.248861	0.217115	0.233511	0.456491	0.454546	0.418901	0.209277	0.213174	0.390061	0.465521	0.58019	0.628103	0.502181	0.516212	0.527222	0.574382
FFRLFAPLLVVL	2.30833	degron	0.193047	0.156643	0.184725	0.218464	0.164148	0.181801	0.263437	0.260741	0.182605	0.18453	0.206389	0.253341	0.0987982	0.127381	0.057146	0.0782977
FFRPWRLVGCLV	1.01667	degron	0.235359	0.202495	0.20678	0.288345	0.267246	0.240463	0.176638	0.200494	0.280045	0.251826	0.366706	0.371729	0.260373	0.265763	0.319303	0.304402
FFRVCNALLLVC	2.01667	degron	0.046309	0.0441623	0.0277508	0.177792	0.133741	0.13332	0.0554032	0.0507941	0.0554815	0.076873	0.134453	0.169458	0.0227102	0.104672	0.039455	0.0272908
FFSCFFFSVLYR	1.425	degron	0.334627	0.27774	0.294873	0.349714	0.282919	0.2731	0.484608	0.45409	0.370883	0.396282	0.447125	0.403452	0.270345	0.269512	0.201349	0.226067
FFSFFLSFRLWF	1.45	degron	0.464604	0.432243	0.389552	0.4629	0.446176	0.390038	0.624294	0.568234	0.393084	0.474388	0.447486	0.464706	0.321561	0.408282	0.314454	0.281047
FFSFLFLLLFGA	2.48333	degron	0.562663	0.565784	0.573448	0.576745	0.547592	0.542999	0.566364	0.543694	0.584281	0.649898	0.56892	0.668487	0.555268	0.577415	0.647739	0.637953
FFSFTVLVSYGF	1.61667	degron	0.212944	0.167518	0.180698	0.219777	0.186184	0.170903	0.179507	0.192997	0.28997	0.278453	0.335415	0.34495	0.172501	0.188302	0.245298	0.267079
FFSGSVFMAVSL	1.79167	degron	0.420883	0.455713	0.421011	0.419933	0.490214	0.422994	0.491997	0.441236	0.378896	0.379129	0.3871	0.41144	0.378619	0.394642	0.43293	0.446614
FFSLMFVFLTVF	2.53333	degron	0.182844	0.164977	0.143463	0.235623	0.186636	0.180342	0.187326	0.196249	0.221702	0.238165	0.286811	0.265719	0.125481	0.0998443	0.100338	0.160708
FFSLRRAVTVSA	0.841667	degron	0.231209	0.173931	0.195514	0.24499	0.19336	0.199031	0.165062	0.170924	0.325922	0.328762	0.375427	0.368043	0.21653	0.198742	0.219788	0.214985
FFSPFFFFLFRL	1.69167	degron	0.358349	0.346247	0.348755	0.38304	0.390028	0.325902	0.496524	0.46998	0.398949	0.395296	0.447448	0.457861	0.228158	0.384609	0.305161	0.313234
FFSQLFLEIVAA	1.70833	degron	0.206819	0.148505	0.170354	0.21311	0.163071	0.160026	0.126856	0.152178	0.152381	0.189945	0.188119	0.20347	0.0811019	0.0473429	0.0930458	0.0486594
FFSRIIAILVLM	2.44167	degron	0.153904	0.13945	0.138447	0.357454	0.342142	0.310676	0.127255	0.143512	0.168094	0.216855	0.52582	0.503545	0.319956	0.420687	0.463606	0.443184
FFSRSLGAGVAA	1.00833	degron	0.599232	0.618129	0.59316	0.634352	0.58764	0.583318	0.598796	0.593681	0.747642	0.700557	0.743417	0.686204	0.68421	0.736124	0.778882	0.716053
FFSSSASVLFII	2	degron	0.215964	0.185266	0.191283	0.686329	0.672459	0.630595	0.200329	0.179567	0.365938	0.421097	0.795315	0.78476	0.609944	0.76218	0.789938	0.780454
FFTLLLFLFFSV	2.65833	degron	0.313027	0.258556	0.306645	0.330347	0.280862	0.289474	0.398464	0.391633	0.395512	0.426555	0.407095	0.462303	0.327533	0.377247	0.300569	0.255445
FFTLSTVKLLRV	1.23333	degron	0.442458	0.394202	0.398729	0.45241	0.415574	0.411935	0.388011	0.38148	0.539232	0.536634	0.545659	0.557981	0.478936	0.514306	0.535547	0.507318
FFVACCSFVFLL	2.76667	degron	0.222171	0.179179	0.207223	0.374329	0.3435	0.330979	0.191936	0.201904	0.303037	0.329721	0.474779	0.4821	0.352196	0.385665	0.415094	0.457017
FFVEFFLLCFCS	2.20833	degron	0.452307	0.489701	0.473445	0.526947	0.443348	0.419349	0.481227	0.470593	0.491148	0.538399	0.477138	0.528375	0.51324	0.480574	0.481166	0.51551
FFVEKRVFFGII	1.35833	degron	0.255803	0.242075	0.226868	0.621538	0.584057	0.572048	0.187658	0.205826	0.420382	0.395566	0.758567	0.717338	0.592555	0.616009	0.743021	0.722212
FFVFLVLFCLWV	3.06667	degron	0.293636	0.231975	0.256728	0.34192	0.289777	0.275184	0.337123	0.305865	0.360152	0.35239	0.39159	0.402879	0.259241	0.296972	0.304554	0.213144
FFVFMAKLRTCN	0.833333	degron	0.14815	0.0990612	0.132321	0.469114	0.443775	0.419139	0.0984086	0.125633	0.178126	0.218654	0.58845	0.598822	0.425064	0.484729	0.560587	0.512052
FFVFPFGLLFLS	2.23333	degron	0.254551	0.223253	0.21693	0.458729	0.417175	0.42168	0.252962	0.251967	0.378596	0.390606	0.575472	0.590681	0.462959	0.544394	0.523716	0.505348
FFVFSFVLFFPL	2.53333	degron	0.353854	0.297067	0.313682	0.357298	0.27256	0.284535	0.302682	0.311138	0.428407	0.458954	0.473599	0.437954	0.351861	0.341187	0.388649	0.464541
FFVFVVFFCFGL	2.94167	degron	0.310888	0.292693	0.305247	0.323866	0.305726	0.278621	0.279842	0.281871	0.420414	0.400162	0.437604	0.450443	0.315045	0.326302	0.413176	0.462448
FFVFYICSCFLV	2.56667	degron	0.3819	0.362438	0.37108	0.411851	0.378605	0.376175	0.46203	0.452005	0.458156	0.424856	0.481418	0.487165	0.417644	0.47023	0.472988	0.479
FFVISVVLCLLV	3.33333	degron	0.361595	0.347324	0.324021	0.366272	0.331988	0.324844	0.327092	0.322377	0.423573	0.444798	0.431748	0.463223	0.365799	0.38747	0.468942	0.491391
FFVKGFRLLVFQ	1.24167	degron	0.39937	0.377024	0.374825	0.466073	0.389618	0.408149	0.475074	0.447437	0.548325	0.483616	0.563135	0.582935	0.481343	0.42672	0.471579	0.490526
FFVLGPVVMSIH	1.86667	degron	0.301491	0.225192	0.272187	0.319641	0.275955	0.25978	0.267161	0.264234	0.40348	0.407338	0.408765	0.43691	0.246199	0.310676	0.360891	0.405866
FFVMVFTVEVFV	2.49167	degron	0.104045	0.0772536	0.0812189	0.106879	0.0763747	0.0955677	0.0559451	0.0718995	0.137469	0.126896	0.159881	0.174508	0.0297364	0.0517156	0.0730894	0.0995459
FFVRSWWVELLF	1.15	degron	0.365016	0.303585	0.337249	0.584894	0.556977	0.532582	0.298999	0.293683	0.554127	0.546305	0.665325	0.698551	0.621288	0.661979	0.730287	0.706901
FFVSFFFFLWLV	2.59167	degron	0.16886	0.140683	0.174184	0.214685	0.192088	0.205042	0.305053	0.251307	0.178403	0.200266	0.2512	0.271528	0.196139	0.211489	0.197355	0.163947
FFVWGVFLGVSW	1.78333	degron	0.268761	0.220309	0.25984	0.315057	0.241557	0.238971	0.308075	0.286423	0.357384	0.366243	0.40933	0.402321	0.2051	0.25203	0.275478	0.252361
FFVWLGWGMFYG	1.16667	degron	0.452775	0.430055	0.429188	0.451687	0.422301	0.401434	0.410905	0.405043	0.60306	0.60577	0.555403	0.567401	0.523069	0.570765	0.564185	0.585719
FFVYFFLLLFWF	2.51667	degron	0.200609	0.19089	0.171759	0.243972	0.208221	0.18721	0.251863	0.291136	0.198224	0.193476	0.251923	0.214246	0.160025	0.181112	0.0674846	0.100017
FFVYRFFSLSVC	1.54167	degron	0.0326805	0.0171436	0.0269376	0.16404	0.100247	0.125204	0.0281267	0.0320262	0.0566427	0.0727737	0.248633	0.244719	0.147176	0.144201	0.212262	0.205651
FFYRFQDLPRIC	0.025	degron	0.270204	0.202918	0.219972	0.655138	0.663115	0.633336	0.178883	0.203848	0.560337	0.514249	0.730974	0.74065	0.667809	0.693491	0.769324	0.716688
FFYVFPFFIFRF	1.74167	degron	0.409098	0.296882	0.380276	0.409325	0.334842	0.346411	0.522925	0.487776	0.441964	0.455413	0.508707	0.53291	0.305418	0.370825	0.288211	0.332545
FGALVVCFLTRC	1.9	degron	0.338004	0.259529	0.307385	0.358319	0.357061	0.311626	0.274711	0.302831	0.500363	0.461622	0.523836	0.513968	0.453392	0.398309	0.550749	0.471847
FGARCSLSPLVT	0.841667	degron	0.659043	0.667148	0.63008	0.63331	0.613076	0.607508	0.663795	0.61501	0.700458	0.694959	0.744592	0.748081	0.72053	0.729328	0.764672	0.741054
FGCCLYFCFWGL	1.70833	degron	0.392557	0.361135	0.361116	0.410751	0.388839	0.358954	0.350704	0.354197	0.501903	0.479258	0.529616	0.517645	0.450395	0.459241	0.511147	0.526269
FGCLFILRCSFL	1.96667	degron	0.333994	0.284464	0.292673	0.387494	0.31963	0.339413	0.291848	0.287435	0.499688	0.493564	0.537836	0.538894	0.395599	0.462401	0.486547	0.487497
FGEDFCHLLWCC	0.766667	degron	0.404009	0.367707	0.351232	0.595905	0.600369	0.553238	0.350994	0.34382	0.555469	0.529293	0.717349	0.732235	0.599719	0.646409	0.727804	0.698049
FGFFDIKLPVVA	1.45833	degron	0.419988	0.349893	0.348437	0.400205	0.385889	0.353342	0.353021	0.336515	0.529963	0.505461	0.552928	0.554801	0.541323	0.488879	0.494579	0.525165
FGFFLFIFFFFR	2.15	degron	0.314157	0.235366	0.278347	0.302066	0.332148	0.268205	0.330278	0.33516	0.371087	0.326985	0.41813	0.439498	0.277228	0.215263	0.314505	0.276209
FGFFRLVIVCFR	1.75	degron	0.192377	0.170101	0.153418	0.212149	0.153555	0.159861	0.188443	0.164004	0.274236	0.292213	0.306201	0.318848	0.167193	0.101845	0.175905	0.204947
FGFGSSRFLLCL	1.28333	degron	0.409182	0.353671	0.390199	0.640584	0.591177	0.595999	0.337514	0.333826	0.622187	0.58495	0.750369	0.736429	0.666723	0.687556	0.727991	0.733925
FGFLVVLFDCVR	1.89167	degron	0.322722	0.26765	0.28333	0.353358	0.337821	0.288929	0.264756	0.265706	0.46773	0.45971	0.485578	0.462018	0.342851	0.329416	0.447306	0.426573
FGFSFLHLFIFF	2.04167	degron	0.32309	0.271053	0.344153	0.412995	0.362767	0.350335	0.450504	0.435697	0.465985	0.448239	0.539672	0.497772	0.464837	0.393243	0.414391	0.375381
FGFWGVVSCCNA	1.23333	degron	0.488556	0.474653	0.4664	0.483401	0.482752	0.448414	0.466305	0.451576	0.587051	0.579446	0.599731	0.598189	0.527254	0.590632	0.587228	0.545321
FGGFYGRRVLII	0.925	degron	0.211933	0.208179	0.207515	0.570037	0.537871	0.524707	0.176516	0.187947	0.430394	0.443462	0.670967	0.67863	0.62052	0.619966	0.688852	0.675185
FGGICFAVLLCR	1.95	degron	0.254718	0.235503	0.242385	0.303523	0.2509	0.235845	0.255162	0.259912	0.342785	0.37202	0.390043	0.395158	0.234773	0.25729	0.264277	0.260505
FGGVFCVMARLV	1.90833	degron	0.38052	0.356214	0.331381	0.642548	0.590225	0.652757	0.314134	0.321827	0.510639	0.50224	0.681804	0.695989	0.499847	0.703598	0.6963	0.674248
FGGYLRAGVFLT	0.958333	degron	0.435097	0.35375	0.371463	0.647251	0.670625	0.616994	0.416003	0.360876	0.575009	0.597288	0.723447	0.7186	0.620406	0.665351	0.697903	0.695829
FGKGRSLLLVFS	0.866667	degron	0.409326	0.387655	0.387685	0.426695	0.368078	0.339672	0.357814	0.33649	0.579247	0.57373	0.588996	0.575951	0.534394	0.562218	0.612932	0.581928
FGLLLVLASALG	2.33333	degron	0.326008	0.307127	0.288401	0.343498	0.307652	0.302145	0.300928	0.266845	0.441945	0.440269	0.452285	0.478396	0.331832	0.379349	0.456072	0.419882
FGLMCFIFYVLV	2.63333	degron	0.242957	0.226028	0.207061	0.256794	0.21521	0.236364	0.233879	0.211475	0.342186	0.331095	0.374418	0.376821	0.187361	0.212439	0.309345	0.352226
FGLRVHPIVFIF	1.65833	degron	0.0926879	0.0602657	0.0777295	0.393299	0.366088	0.364008	0.0621653	0.0928172	0.0577315	0.124034	0.501021	0.474964	0.266232	0.312088	0.272723	0.265198
FGLVAYPLWYIS	1.21667	degron	0.102509	0.095103	0.0997532	0.683159	0.654492	0.666762	0.0563772	0.100098	0.0845624	0.126074	0.770302	0.78425	0.532031	0.475987	0.760856	0.769063
FGPRLLRVMRLL	0.716667	degron	0.205892	0.119195	0.146601	0.659221	0.628094	0.6287	0.115866	0.139441	0.164242	0.2502	0.727278	0.733949	0.549834	0.573961	0.699269	0.724134
FGPVLLVSFLFS	2.05	degron	0.295919	0.193786	0.214485	0.27705	0.232525	0.217563	0.178981	0.201988	0.399568	0.40203	0.403461	0.441304	0.289511	0.256213	0.362882	0.408789
FGRAVWSRFCIV	0.975	degron	0.160596	0.100929	0.122387	0.608398	0.603924	0.589488	0.140671	0.119551	0.199577	0.154568	0.730761	0.741577	0.572707	0.635444	0.714489	0.754836
FGSFVVWGVWWG	1.125	degron	0.38994	0.326575	0.351216	0.389389	0.317067	0.350366	0.341318	0.362647	0.505806	0.508	0.536434	0.589776	0.452999	0.463072	0.495443	0.499574
FGVECDLCLFCC	1.66667	degron	0.271201	0.255475	0.243577	0.582408	0.566414	0.568026	0.240813	0.237645	0.471402	0.449483	0.71325	0.6714	0.567413	0.666053	0.685862	0.681527
FGVFLLWCVLLL	2.85	degron	0.2056	0.183794	0.182169	0.238394	0.204585	0.194698	0.224353	0.210127	0.298324	0.405132	0.347378	0.329713	0.221002	0.231696	0.285626	0.308961
FGVLFFVFVFVC	3.05833	degron	0.153547	0.124501	0.110366	0.213604	0.191307	0.173873	0.0971582	0.127421	0.181624	0.224589	0.329232	0.313863	0.138575	0.160171	0.279182	0.20686
FGVLGCAWVWVG	1.70833	degron	0.137043	0.0955992	0.110164	0.474999	0.492188	0.427637	0.0754122	0.102237	0.0762927	0.128869	0.636409	0.612791	0.38712	0.400013	0.551275	0.505629
FGVLLLFLFFLP	2.7	degron	0.33159	0.321734	0.314628	0.35878	0.338831	0.314822	0.327839	0.315723	0.431293	0.421728	0.469833	0.464743	0.344121	0.349464	0.429657	0.457698
FGVLLVWWYGLF	1.79167	degron	0.222841	0.196343	0.193515	0.301767	0.202424	0.254819	0.190368	0.188421	0.319443	0.308636	0.435707	0.431217	0.247517	0.225065	0.386207	0.348637
FGVRRSFVVFVV	1.6	degron	0.105056	0.0767074	0.0985387	0.374259	0.317422	0.317885	0.0754917	0.0913323	0.0968302	0.117125	0.560477	0.552263	0.383237	0.382114	0.464015	0.448674
FGVSLFLPLSVV	2.16667	degron	0.33254	0.288387	0.302094	0.350747	0.305469	0.304229	0.283876	0.277119	0.420849	0.415901	0.451963	0.468129	0.400855	0.403848	0.418875	0.410381
FGVVRVSIPVGV	1.71667	degron	0.261064	0.2198	0.218661	0.26893	0.19541	0.216457	0.180857	0.187973	0.321308	0.311445	0.356766	0.359982	0.227726	0.193515	0.217561	0.188801
FGWLELVWFDLG	0.966667	degron	0.554978	0.529195	0.507642	0.55379	0.527504	0.493201	0.533936	0.48644	0.707273	0.65221	0.680269	0.726703	0.638888	0.652724	0.705476	0.661651
FHFLFLFSLVSV	2.18333	degron	0.287731	0.283172	0.265085	0.312137	0.242914	0.250846	0.290284	0.295086	0.374876	0.375383	0.400501	0.424479	0.241155	0.346246	0.294279	0.336809
FHICTQLIFITC	1.65	degron	0.135738	0.119164	0.124665	0.177153	0.119777	0.139725	0.111835	0.117144	0.143759	0.147102	0.191984	0.203035	0.0606978	0.061365	0.0760874	0.0542051
FHLFIRRSAVIF	1.18333	degron	0.386739	0.321184	0.344284	0.473992	0.44795	0.442985	0.347449	0.350191	0.453388	0.462324	0.538958	0.57108	0.477042	0.509419	0.580471	0.57171
FHLVIYWCVRGP	0.841667	degron	0.323654	0.221102	0.298336	0.339333	0.27894	0.27935	0.263767	0.260842	0.449903	0.498603	0.455781	0.443598	0.328223	0.346031	0.390017	0.515193
FHRSVVRLWLRN	-0.258333	degron	0.135984	0.0750112	0.100991	0.622917	0.605498	0.583169	0.116863	0.110579	0.133961	0.227675	0.685344	0.672342	0.447347	0.532513	0.60218	0.635913
FHSALIAIAAYV	1.80833	degron	0.220668	0.191344	0.194522	0.234422	0.182787	0.186554	0.144969	0.178136	0.213181	0.220562	0.238954	0.240175	0.143249	0.126826	0.150876	0.105158
FIAVSLSVFLVF	2.775	degron	0.208247	0.163137	0.172683	0.212601	0.169698	0.184872	0.175125	0.176449	0.288857	0.284617	0.313055	0.329974	0.169409	0.148273	0.283913	0.288758
FICLLFSCVYLG	2.35	degron	0.411137	0.3667	0.36692	0.479646	0.477018	0.434003	0.378632	0.376595	0.532813	0.525748	0.620292	0.564775	0.492766	0.528138	0.544331	0.52625
FICYDRILTVYY	0.808333	degron	0.39634	0.35405	0.354874	0.42526	0.368457	0.386818	0.399255	0.33892	0.467288	0.510929	0.542313	0.505113	0.472004	0.485741	0.595945	0.532708
FIFCLSCGVWGG	1.68333	degron	0.452817	0.473528	0.473047	0.470311	0.520418	0.443058	0.508252	0.471523	0.561868	0.554436	0.576247	0.608755	0.505686	0.504697	0.601947	0.563632
FIFLFVALFCVF	3.23333	degron	0.299516	0.265138	0.304509	0.344914	0.325816	0.310478	0.336601	0.319039	0.33878	0.390442	0.393841	0.41348	0.282494	0.337873	0.336718	0.348444
FIFYYTVLLLCR	1.7	degron	0.132309	0.0938763	0.118103	0.157398	0.125405	0.111213	0.123737	0.13604	0.132051	0.130319	0.174038	0.167215	0.0355668	0.0376797	0.0721786	0.0620295
FIGVLVFSWLLF	2.55	degron	0.260164	0.211804	0.233502	0.281223	0.220092	0.222159	0.212588	0.217471	0.365741	0.396202	0.427488	0.397414	0.223992	0.264256	0.365285	0.375803
FIGVLVYICREG	1.36667	degron	0.256275	0.186113	0.241528	0.264574	0.262563	0.233784	0.182953	0.191647	0.385834	0.359855	0.456725	0.422776	0.191591	0.189021	0.418601	0.300078
FIICAASWFFLG	2.1	degron	0.141357	0.131386	0.109665	0.51456	0.446793	0.461987	0.0995998	0.118924	0.280599	0.1689	0.60582	0.634731	0.438551	0.47314	0.601451	0.646512
FILATGKGRWVV	0.875	degron	0.329378	0.274093	0.314337	0.632652	0.629096	0.645639	0.26788	0.263498	0.549629	0.515181	0.745535	0.740843	0.655158	0.717559	0.764174	0.788003
FILCGFSVVLIG	2.625	degron	0.224919	0.131059	0.196799	0.232533	0.164835	0.175009	0.148534	0.175072	0.382214	0.362443	0.383858	0.40638	0.176253	0.129225	0.242449	0.247022
FILFSEMFASSV	1.55833	degron	0.236445	0.287291	0.240298	0.24365	0.294046	0.258665	0.290126	0.269285	0.122152	0.151769	0.135124	0.163261	0.116827	0.146282	0.181009	0.169243
FILIFLGILSCC	2.85833	degron	0.351902	0.319036	0.30307	0.366221	0.374975	0.325445	0.313024	0.310975	0.412768	0.417117	0.452853	0.472723	0.415066	0.402082	0.412621	0.494267
FILLFGFSHWVW	1.54167	degron	0.377866	0.337113	0.396481	0.404154	0.349202	0.371449	0.377448	0.351036	0.501093	0.450202	0.532124	0.534471	0.472394	0.425551	0.539607	0.507249
FILLHLLGTIRS	1.45	degron	0.375424	0.324385	0.356727	0.398425	0.378848	0.337809	0.348135	0.325391	0.493533	0.496112	0.486321	0.518682	0.418288	0.446952	0.492067	0.481822
FILLIFLSLLSP	2.53333	degron	0.302424	0.231955	0.308521	0.325592	0.270939	0.28448	0.254883	0.264934	0.438115	0.414904	0.461399	0.446725	0.355426	0.348754	0.432977	0.399274
FILLTLVFGCAS	2.34167	degron	0.259834	0.191023	0.210159	0.250938	0.217366	0.215762	0.189953	0.20257	0.380026	0.369938	0.428594	0.419215	0.184129	0.191833	0.29514	0.330496
FILSLSFVFSRP	1.35	degron	0.426212	0.492287	0.404523	0.446158	0.395107	0.433367	0.479139	0.424123	0.42269	0.4589	0.453129	0.470603	0.389442	0.441224	0.493047	0.508967
FIMHRIFMALVI	2.08333	degron	0.277657	0.254505	0.227755	0.395217	0.414884	0.333616	0.302063	0.277955	0.352571	0.365535	0.478182	0.479033	0.347039	0.425223	0.436007	0.393205
FIPPRTYCLMIG	0.825	degron	0.262904	0.217413	0.219285	0.587019	0.574908	0.577801	0.221831	0.21535	0.286382	0.306992	0.684723	0.700445	0.576054	0.576583	0.688763	0.675201
FIRLFLVSFFIS	2.15833	degron	0.21406	0.17204	0.17967	0.396657	0.36591	0.362617	0.16422	0.183066	0.304506	0.29136	0.589222	0.544683	0.371023	0.439125	0.469845	0.431508
FIRLTFLRLSCI	1.5	degron	0.202191	0.207006	0.188516	0.533281	0.525248	0.471446	0.171895	0.193601	0.394575	0.387675	0.659668	0.616058	0.530881	0.560887	0.601542	0.644667
FITFLVFVGFFL	2.78333	degron	0.324126	0.276063	0.284222	0.326818	0.325429	0.287809	0.269232	0.255973	0.442941	0.45293	0.476631	0.51407	0.435379	0.350112	0.415124	0.426115
FIVVSFCFFLFF	2.93333	degron	0.315376	0.233466	0.240371	0.321234	0.30635	0.276624	0.33193	0.288949	0.405411	0.423168	0.432553	0.437596	0.373663	0.288524	0.3867	0.376871
FIYSVFFYSYWF	1.125	degron	0.28421	0.27467	0.257659	0.30438	0.274918	0.282528	0.300565	0.335596	0.441412	0.416873	0.471095	0.462191	0.329754	0.39097	0.490777	0.443535
FKFGVFDFRFLC	1.01667	degron	0.127656	0.0586212	0.077515	0.633608	0.622193	0.612461	0.0679754	0.0751591	0.0935593	0.136979	0.758257	0.765163	0.406086	0.495128	0.707787	0.664331
FKKIKGKIEKKN	-1.58333	degron	0.340362	0.344568	0.321608	0.645919	0.563324	0.619218	0.295308	0.381911	0.442351	0.453955	0.690365	0.761312	0.750851	0.72136	0.913573	0.880829
FKVTWGLFYGSV	0.783333	degron	0.577416	0.529403	0.537077	0.543127	0.481351	0.489713	0.576272	0.493133	0.587732	0.602991	0.571822	0.590542	0.481626	0.620586	0.61896	0.686101
FKWVSRIRLLDA	0.233333	degron	0.264908	0.235995	0.238417	0.510234	0.532328	0.486312	0.260142	0.220498	0.398868	0.423132	0.47892	0.486646	0.474993	0.494414	0.531347	0.60056
FKYRVPLVGVVK	0.65	degron	0.273342	0.242915	0.23457	0.277977	0.234483	0.223621	0.189942	0.215649	0.389964	0.38943	0.433072	0.433247	0.305008	0.305057	0.340215	0.293619
FLACYSSFLFVS	1.73333	degron	0.115103	0.075572	0.0776934	0.492937	0.489604	0.492539	0.0534355	0.0871594	0.133451	0.138338	0.580771	0.593779	0.392526	0.440729	0.583079	0.567985
FLAFLEPRVCCA	1.36667	degron	0.263433	0.206769	0.214425	0.267808	0.238311	0.231967	0.20357	0.216456	0.30895	0.350125	0.357907	0.34975	0.255798	0.20338	0.256802	0.205454
FLAFSYIRLLFF	1.85833	degron	0.148217	0.105938	0.111199	0.478587	0.426393	0.457649	0.122725	0.146494	0.156659	0.200066	0.609004	0.616675	0.432649	0.503663	0.476573	0.449952
FLAPPFLPPPPA	0.6	stable control	0.705312	0.715677	0.693859	0.68717	0.659922	0.667728	0.696496	0.668645	0.726411	0.747902	0.769555	0.746491	0.677897	0.70729	0.735371	0.734824
FLASLCFFPLLC	2.33333	degron	0.393626	0.369034	0.353408	0.439864	0.431522	0.389919	0.512337	0.479164	0.501388	0.506184	0.554646	0.560108	0.358955	0.416776	0.390929	0.434502
FLAWSVGILCRV	1.75	degron	0.264784	0.183313	0.222825	0.277968	0.2064	0.230972	0.210744	0.214362	0.302009	0.334806	0.343286	0.358904	0.21168	0.243671	0.241083	0.209546
FLCFFGGCFFLV	2.5	degron	0.429763	0.386053	0.38652	0.553485	0.518743	0.495964	0.41889	0.41357	0.562738	0.560662	0.647381	0.645087	0.558057	0.603906	0.603328	0.688929
FLCIFFFFLISF	2.925	degron	0.262865	0.196155	0.246684	0.291543	0.248156	0.241932	0.362285	0.329938	0.283176	0.311006	0.316671	0.322327	0.258938	0.241775	0.196163	0.192162
FLCLFFLAVIKL	2.725	degron	0.340335	0.268436	0.316961	0.364209	0.305185	0.362747	0.507393	0.497469	0.346626	0.365594	0.433935	0.390095	0.228645	0.253435	0.196882	0.179876
FLCLLASFVVCF	2.85	degron	0.295472	0.253166	0.305876	0.325907	0.260539	0.255318	0.254895	0.243194	0.346035	0.325143	0.364028	0.404803	0.32666	0.327605	0.305978	0.317217
FLCLLFYLSFFS	2.16667	degron	0.408245	0.397533	0.36806	0.423594	0.417278	0.372527	0.393004	0.363727	0.548669	0.547683	0.577368	0.566288	0.536955	0.562599	0.542168	0.542238
FLCLLSLFFLDF	2.36667	degron	0.449123	0.432576	0.429249	0.488933	0.465742	0.429217	0.485698	0.43806	0.586	0.564127	0.651516	0.599983	0.500786	0.562558	0.588842	0.554314
FLCVLYFFLCVE	2.36667	degron	0.24075	0.213485	0.216582	0.278321	0.262573	0.219388	0.187678	0.202196	0.349351	0.318167	0.365079	0.442664	0.218345	0.217748	0.318685	0.323025
FLCWLSFIPLLS	1.975	degron	0.26708	0.237154	0.265179	0.329216	0.289653	0.261601	0.431469	0.404568	0.309318	0.330318	0.358924	0.372298	0.195921	0.20909	0.169073	0.159154
FLDYLLFIFFFF	2.325	degron	0.432867	0.360971	0.382826	0.445646	0.427657	0.382947	0.470488	0.457145	0.445893	0.500695	0.526773	0.516599	0.392548	0.469387	0.490225	0.547782
FLFCACIRVFSY	1.75833	degron	0.146177	0.118763	0.133701	0.171877	0.125051	0.135436	0.122491	0.127155	0.209554	0.181292	0.221633	0.233989	0.0491825	0.0509619	0.15612	0.183273
FLFCMIFIFRCF	2.43333	degron	0.181646	0.156781	0.155141	0.268034	0.209031	0.223256	0.184979	0.220053	0.236893	0.267568	0.321138	0.356299	0.208055	0.223525	0.177648	0.215103
FLFFCGWVSLFG	1.91667	degron	0.387823	0.360964	0.342195	0.417687	0.407436	0.356975	0.336486	0.328522	0.461523	0.496574	0.497545	0.495591	0.391337	0.424611	0.465321	0.461863
FLFFLFVVFVFV	3.43333	degron	0.301029	0.275063	0.281515	0.330278	0.296712	0.287787	0.333041	0.312344	0.367538	0.370775	0.376175	0.38263	0.227614	0.284979	0.382382	0.316837
FLFFMGVGVVLY	2.36667	degron	0.33169	0.345473	0.297499	0.339581	0.3137	0.289429	0.37787	0.322655	0.420272	0.430349	0.46858	0.435926	0.30743	0.262027	0.402147	0.361295
FLFFRFLVGCCF	2.15833	degron	0.320186	0.310544	0.303202	0.348378	0.364621	0.302563	0.299276	0.299586	0.415226	0.439066	0.457272	0.451802	0.400117	0.411882	0.402677	0.389218
FLFFWRASLFFW	1.35833	degron	0.181676	0.124312	0.143418	0.216561	0.159764	0.174105	0.190421	0.164865	0.175624	0.207111	0.259323	0.297516	0.11411	0.117699	0.170794	0.157294
FLFIFFFFLISF	2.95	degron	0.266184	0.230695	0.230337	0.278883	0.251364	0.239147	0.347762	0.339991	0.287217	0.302415	0.29197	0.329571	0.195082	0.220384	0.180344	0.180889
FLFLESFLFFYL	1.96667	degron	0.42557	0.415197	0.391886	0.45285	0.405651	0.39626	0.507271	0.496056	0.564525	0.486347	0.567939	0.571591	0.46336	0.537626	0.482958	0.47645
FLFLFIFYFFCC	2.71667	degron	0.287975	0.349194	0.30497	0.354825	0.311759	0.313505	0.312839	0.317891	0.359013	0.443475	0.461165	0.489911	0.302281	0.236613	0.361482	0.372345
FLFLFLFPFSLI	2.60833	degron	0.392105	0.377303	0.389612	0.488703	0.480376	0.458549	0.400301	0.386583	0.499055	0.50033	0.57314	0.560463	0.557721	0.491345	0.56535	0.577251
FLFLLLFLLLCC	3.33333	degron	0.356474	0.29447	0.30373	0.41064	0.364197	0.355269	0.340843	0.357003	0.463116	0.46378	0.499315	0.568982	0.471414	0.461674	0.486787	0.48921
FLFLSPLALHVS	1.7	degron	0.240037	0.19962	0.197719	0.427405	0.422428	0.386985	0.170345	0.184137	0.247776	0.264031	0.523109	0.503785	0.422671	0.464833	0.484635	0.50389
FLFPFLSVLFLL	2.66667	degron	0.184216	0.167723	0.175858	0.49885	0.492333	0.444663	0.16965	0.182067	0.221883	0.24158	0.55559	0.562519	0.467107	0.486373	0.50111	0.511137
FLFQYLCIISSL	1.84167	degron	0.0941973	0.0430997	0.0774252	0.147615	0.080744	0.170206	0.0666718	0.10647	0.15107	0.170218	0.217364	0.249388	0.0512854	0.0413977	0.192562	0.13954
FLFSSLFCFLFL	2.50833	degron	0.475484	0.465261	0.440578	0.497295	0.468525	0.456999	0.584051	0.558088	0.522285	0.530849	0.585023	0.544245	0.436375	0.485754	0.434873	0.420906
FLFSVVFFFFSL	2.6	degron	0.377829	0.3416	0.329696	0.369152	0.360878	0.330157	0.313882	0.329411	0.461809	0.455465	0.513316	0.517566	0.347797	0.387736	0.453531	0.458103
FLFVFLGVYGHV	1.94167	degron	0.315897	0.257978	0.290272	0.310997	0.224082	0.279325	0.273005	0.26636	0.456147	0.46384	0.513103	0.474882	0.267165	0.295628	0.396962	0.421909
FLFVSVFHPALL	2.03333	degron	0.431164	0.397894	0.397592	0.559576	0.661424	0.558161	0.377065	0.380416	0.592058	0.609938	0.686714	0.695493	0.645099	0.63916	0.70837	0.708794
FLFWVLLVGCSF	2.38333	degron	0.228297	0.187064	0.204097	0.284315	0.232655	0.216855	0.195842	0.217093	0.343173	0.3248	0.376847	0.372758	0.247772	0.239557	0.307562	0.291125
FLGPMRVLVSSV	1.4	degron	0.453446	0.420133	0.401083	0.454491	0.42467	0.39342	0.411373	0.390242	0.568119	0.561852	0.601567	0.598951	0.546392	0.588664	0.628394	0.582699
FLGPYTPGMYLA	0.566667	degron	0.279673	0.242067	0.252787	0.675141	0.649745	0.647992	0.200008	0.215859	0.475749	0.487909	0.746579	0.740418	0.633518	0.677976	0.737727	0.740785
FLGVFFYFLLCV	2.65	degron	0.238955	0.252085	0.226366	0.282567	0.249891	0.230782	0.252119	0.253764	0.330363	0.321317	0.358488	0.358935	0.248809	0.220526	0.259721	0.25686
FLIFFVCLFRWK	1.725	degron	0.234277	0.263869	0.206171	0.255355	0.210452	0.228544	0.191636	0.227754	0.30402	0.298161	0.320687	0.317446	0.188939	0.180582	0.247692	0.238881
FLIFGMVDFAVV	2.425	degron	0.248408	0.213154	0.217023	0.276124	0.20107	0.214721	0.200595	0.203322	0.411915	0.362022	0.387486	0.389122	0.271912	0.221784	0.357506	0.353353
FLIFVVIGGVGL	2.8	degron	0.297355	0.278621	0.251215	0.297592	0.296607	0.250228	0.225962	0.227625	0.47563	0.395329	0.475593	0.456906	0.262555	0.256423	0.405561	0.38349
FLISVRFVLILN	2.13333	degron	0.14088	0.13059	0.134843	0.19938	0.165662	0.16133	0.13754	0.148947	0.201717	0.213773	0.271033	0.285792	0.149601	0.187788	0.194207	0.177718
FLIVLLVIFFGF	3.3	degron	0.310076	0.229961	0.266047	0.302001	0.268344	0.257409	0.262277	0.286977	0.344857	0.370102	0.351323	0.383468	0.270341	0.280515	0.400654	0.374213
FLIYMFRHCFFH	0.975	degron	0.307899	0.25294	0.272887	0.577888	0.608102	0.592342	0.258901	0.276527	0.38086	0.405767	0.648675	0.70397	0.486882	0.587009	0.602241	0.650558
FLLAIVRGVWLA	2.075	degron	0.134672	0.0706583	0.107496	0.296003	0.236193	0.23974	0.14647	0.160562	0.109537	0.113534	0.328706	0.348441	0.129863	0.170166	0.121228	0.10935
FLLASSRRICCS	0.858333	degron	0.298515	0.242421	0.266438	0.392424	0.355999	0.345588	0.259836	0.237878	0.460334	0.479349	0.533971	0.535399	0.451549	0.463992	0.506253	0.465605
FLLCGVFFFFFV	2.90833	degron	0.277055	0.212913	0.244139	0.312795	0.288408	0.26227	0.35289	0.335942	0.309538	0.328164	0.308894	0.309475	0.319722	0.325741	0.37273	0.437349
FLLCRVFVLLRS	1.825	degron	0.123607	0.0921823	0.0911859	0.1727	0.10306	0.115342	0.142268	0.140494	0.152203	0.0977338	0.221696	0.20832	0.0298899	0.0562055	0.0547521	0.0334231
FLLELRFTCSYS	0.658333	degron	0.422651	0.41693	0.37958	0.415302	0.415308	0.39143	0.412395	0.394367	0.413835	0.417817	0.441067	0.441998	0.365106	0.401388	0.439108	0.468655
FLLEVFVLGRTL	1.675	degron	0.456692	0.416317	0.42153	0.445224	0.435877	0.410081	0.4245	0.378966	0.584933	0.568465	0.602551	0.591019	0.621298	0.63198	0.636061	0.669111
FLLFFVLRLLPC	2.33333	degron	0.254786	0.202329	0.235334	0.274872	0.207314	0.226784	0.263642	0.245739	0.368547	0.384152	0.384268	0.407373	0.278387	0.26508	0.31418	0.271954
FLLFLPLLFFFL	2.93333	degron	0.397542	0.371832	0.362525	0.418549	0.371123	0.398043	0.455205	0.460381	0.440589	0.436219	0.446897	0.46576	0.388271	0.440034	0.389746	0.403133
FLLFSFFFFFFF	2.66667	degron	0.397101	0.359721	0.395118	0.455818	0.389248	0.380745	0.515551	0.462748	0.482126	0.493505	0.510536	0.529659	0.445374	0.445242	0.436845	0.440829
FLLGWFLFFVCS	2.26667	degron	0.312659	0.277361	0.260415	0.351874	0.305319	0.303663	0.297555	0.281191	0.402629	0.384003	0.437831	0.434453	0.390857	0.411888	0.409333	0.435635
FLLHLVAHFSFL	1.86667	degron	0.48997	0.469262	0.456837	0.523813	0.509781	0.518392	0.492303	0.454498	0.505178	0.500879	0.526315	0.535636	0.533966	0.553373	0.567001	0.575891
FLLIVSSVSFYL	2.18333	degron	0.232114	0.194919	0.194664	0.239342	0.207594	0.192133	0.172241	0.181964	0.348494	0.343576	0.387523	0.38945	0.197998	0.220361	0.297779	0.29841
FLLLDFMLVSLV	2.55	degron	0.433234	0.432749	0.370804	0.425628	0.382493	0.404414	0.392124	0.350568	0.546842	0.494847	0.550676	0.535685	0.48655	0.508503	0.519604	0.515489
FLLLSCLVRRSF	1.40833	degron	0.435477	0.425882	0.42424	0.472921	0.4516	0.438363	0.393557	0.413605	0.561236	0.536269	0.617702	0.603383	0.470453	0.546514	0.587714	0.613147
FLLLVFGLLIDS	2.38333	degron	0.252732	0.192594	0.221489	0.31513	0.182238	0.239499	0.176071	0.199733	0.303075	0.454847	0.428654	0.398069	0.185667	0.180003	0.302319	NA
FLLLVVYVSLYS	2.2	degron	0.192282	0.132139	0.143403	0.214451	0.186524	0.14857	0.137691	0.128796	0.248363	0.199877	0.296602	0.297941	0.14749	0.137814	0.179421	0.23467
FLLPILSSSPVL	1.75833	stable control	0.683377	0.678882	0.638237	0.665301	0.662521	0.644563	0.698431	0.671742	0.689689	0.692952	0.726246	0.743426	0.647268	0.736194	0.75478	0.728262
FLLPWLRPVFFF	1.51667	degron	0.241505	0.193622	0.219587	0.580925	0.554819	0.564813	0.216043	0.222485	0.348345	0.388674	0.684727	0.695161	0.482179	0.560947	0.567735	0.646124
FLLSFFGLVFFW	2.29167	degron	0.385008	0.379409	0.358742	0.380293	0.380207	0.35001	0.401911	0.391638	0.432163	0.466165	0.442118	0.448882	0.369738	0.411168	0.433308	0.439833
FLLVGLLIVGCG	2.68333	degron	0.236191	0.192695	0.189072	0.235589	0.182098	0.20003	0.148233	0.182826	0.327977	0.339552	0.3365	0.362322	0.17132	0.177709	0.270959	0.272944
FLLYRFSLVGCF	1.625	degron	0.144648	0.085817	0.0928106	0.157667	0.0968486	0.115649	0.0677805	0.0979148	0.18094	0.197089	0.201537	0.186708	0.0625077	0.0509629	0.121824	0.0938566
FLLYSILLAFLL	2.71667	degron	0.37937	0.314169	0.340396	0.419703	0.446238	0.380369	0.378698	0.36187	0.465366	0.518417	0.54081	0.550862	0.50004	0.548454	0.517418	0.488536
FLLYVITYRSET	0.525	degron	0.22763	0.248361	0.199391	0.239706	0.179433	0.211662	0.158444	0.164436	0.351118	0.404802	0.409489	0.475448	0.144037	0.157937	0.271068	0.336074
FLMCVFFLCFSN	2.13333	degron	0.24127	0.203625	0.215196	0.325601	0.31827	0.280703	0.206157	0.209154	0.304651	0.346204	0.483134	0.461258	0.326003	0.28175	0.445909	0.373684
FLMLFVVLWLFL	3.06667	degron	0.414351	0.347162	0.344179	0.412036	0.407789	0.361113	0.399224	0.379349	0.442618	0.452821	0.471084	0.572257	0.409099	0.44578	0.454189	0.46494
FLPFRVFNFSLV	1.4	degron	0.256931	0.204531	0.224269	0.642652	0.69251	0.624318	0.212467	0.227864	0.475807	0.405365	0.736178	0.7145	0.63717	0.68111	0.723873	0.702429
FLPGEAVFVYCR	0.9	degron	0.423383	0.380601	0.369986	0.396886	0.374418	0.344651	0.376903	0.353037	0.649568	0.650364	0.618678	0.634962	0.630313	0.607054	0.642338	0.590056
FLPHLMCVFSFC	1.79167	degron	0.346473	0.338924	0.315719	0.417191	0.4023	0.363687	0.333425	0.331297	0.460089	0.469182	0.5182	0.525908	0.420906	0.491553	0.481765	0.496169
FLPLFFLPCLSV	2.19167	degron	0.33992	0.305462	0.310658	0.329519	0.314203	0.309429	0.323499	0.307427	0.408646	0.416934	0.420498	0.441364	0.369473	0.356674	0.393963	0.349587
FLPLLFFFFFRF	2.075	degron	0.428422	0.395613	0.385595	0.430583	0.356328	0.38586	0.577172	0.56053	0.462566	0.494722	0.486874	0.482413	0.37216	0.38273	0.296809	0.287521
FLPPVHRCFSIF	0.975	degron	0.222594	0.158847	0.19758	0.674332	0.655816	0.630224	0.162243	0.182229	0.393471	0.38952	0.730951	0.76	0.644849	0.697536	0.75073	0.732582
FLPSLSLPLLLF	1.96667	degron	0.364039	0.343259	0.330523	0.464531	0.401437	0.408816	0.401109	0.350198	0.491216	0.466125	0.56247	0.583681	0.559537	0.549863	0.56261	0.534753
FLQIIIFSRVLF	2.075	degron	0.381952	0.381227	0.327727	0.391974	0.380368	0.359469	0.384411	0.347907	0.511646	0.527957	0.555169	0.543732	0.4637	0.445503	0.501829	0.584933
FLRFVFSFTFFV	1.91667	degron	0.265351	0.20936	0.245031	0.420361	0.43143	0.373518	0.268366	0.261836	0.316153	0.312685	0.415619	0.406975	0.390781	0.383204	0.39509	0.367953
FLRLSFLIFPLH	1.5	degron	0.434546	0.399445	0.391987	0.469915	0.502691	0.441756	0.414378	0.377053	0.566998	0.525898	0.584517	0.581551	0.525602	0.566066	0.629906	0.629088
FLRWRVWVVVGW	0.941667	degron	0.203571	0.163111	0.175327	0.239624	0.176494	0.181627	0.171343	0.187988	0.359265	0.304024	0.338414	0.376897	0.203413	0.171311	0.24167	0.275997
FLSCSRRPLRCW	-0.183333	degron	0.333933	0.270479	0.298601	0.342775	0.27731	0.289485	0.276397	0.269191	0.483179	0.454148	0.496939	0.495548	0.409976	0.409473	0.478644	0.410482
FLSFARSSCLWF	1.04167	stable control	0.669303	0.656963	0.673235	0.657691	0.671311	0.640635	0.696877	0.654514	0.712178	0.710794	0.748656	0.729023	0.658787	0.697735	0.741541	0.743091
FLSLPLFILFLS	2.39167	degron	0.0941552	0.0675058	0.0845917	0.304174	0.295071	0.249848	0.122209	0.121255	0.120949	0.116247	0.376301	0.404237	0.254639	0.203739	0.260313	0.202978
FLSLSFLLLHFP	1.75	degron	0.480999	0.418784	0.402973	0.428267	0.350044	0.376644	0.554761	0.530357	0.475749	0.48281	0.539014	0.530704	0.3856	0.410894	0.390255	0.390618
FLSLVIVLRWFL	2.29167	degron	0.26609	0.217393	0.242124	0.278719	0.248055	0.236766	0.313406	0.283226	0.359902	0.331611	0.374182	0.388796	0.243883	0.312362	0.271709	0.335112
FLSPPPFLALLP	1.28333	stable control	0.691849	0.694798	0.68589	0.692882	0.667854	0.664485	0.71045	0.670706	0.726414	0.70723	0.762959	0.762547	0.678797	0.720948	0.773143	0.742344
FLSRHFLFLSFV	1.45833	degron	0.341631	0.280093	0.302227	0.519948	0.510769	0.483268	0.41266	0.410217	0.446963	0.438412	0.68217	0.67356	0.441927	0.492325	0.455967	0.522815
FLSRLVGFYFVV	1.8	degron	0.328159	0.304909	0.302153	0.617147	0.571107	0.573593	0.308603	0.31708	0.473236	0.452966	0.717764	0.749105	0.593032	0.618023	0.696949	0.683832
FLSRVVLVVLLV	2.80833	degron	0.247535	0.180211	0.216047	0.277547	0.222715	0.233319	0.185436	0.206926	0.36014	0.31839	0.443712	0.415571	0.270561	0.245186	0.336939	0.328425
FLSVGFSCSFVC	1.9	degron	0.411291	0.413323	0.409926	0.587623	0.663208	0.545586	0.357594	0.391674	0.617347	0.599666	0.696925	0.641057	0.61602	0.732085	0.651949	0.699931
FLSVLPLFAFFA	2.33333	degron	0.274739	0.249788	0.250131	0.572887	0.55834	0.524337	0.211554	0.227211	0.424339	0.419839	0.659714	0.699864	0.562411	0.598815	0.690083	0.62655
FLSVPHLLFLFI	2.225	degron	0.472464	0.467849	0.466333	0.516637	0.491761	0.47511	0.50157	0.479406	0.5996	0.604994	0.622793	0.615161	0.603432	0.612328	0.645144	0.622525
FLTLQSPIQYIV	1.01667	degron	0.131063	0.12251	0.0987111	0.638836	0.701952	0.596119	0.101933	0.108809	0.130168	0.118028	0.730093	0.727803	0.561299	0.605849	0.740991	0.722967
FLTSPSVWRYLF	0.566667	degron	0.153664	0.12024	0.144267	0.697709	0.722821	0.659251	0.0930341	0.157609	0.214876	0.238204	0.751821	0.758246	0.604964	0.641883	0.716166	0.723062
FLVCTFCRWVWL	1.63333	degron	0.175567	0.154079	0.157449	0.479522	0.428839	0.434888	0.180755	0.14868	0.261036	0.236332	0.623496	0.588885	0.419516	0.531524	0.572427	0.62809
FLVFPLLIQFFL	2.5	degron	0.270464	0.243023	0.256916	0.394592	0.315427	0.359406	0.352576	0.338843	0.312991	0.332699	0.431897	0.437348	0.229516	0.232602	0.31305	0.292004
FLVFRPPALFLR	1.13333	degron	0.21832	0.23691	0.203701	0.218519	0.171188	0.20515	0.617987	0.603785	0.222612	0.215022	0.258441	0.277479	0.0801269	0.106216	0.0922905	0.104683
FLVGVARCPFLV	1.96667	degron	0.279119	0.215591	0.267027	0.602705	0.567527	0.589306	0.229891	0.258929	0.409753	0.392894	0.687211	0.762881	0.583175	0.680156	0.710822	0.689548
FLVIILFFLYMR	2.425	degron	0.160653	0.231351	0.161276	0.215607	0.132251	0.179836	0.410098	0.385931	0.171034	0.199714	0.215665	0.248755	0.174789	0.113666	0.0840144	0.10453
FLVLFYCTFWVR	1.625	degron	0.257843	0.176695	0.197492	0.244037	0.214975	0.207812	0.192309	0.200772	0.399034	0.298679	0.326293	0.322761	0.156354	0.167359	0.264454	0.219463
FLVLLFCLFFCF	3.2	degron	0.461666	0.430781	0.396383	0.456304	0.425617	0.408743	0.528662	0.518691	0.492203	0.498189	0.563005	0.541331	0.424841	0.500425	0.461903	0.432955
FLVPLSPMLLSA	1.75833	degron	0.369087	0.332912	0.338377	0.391282	0.394402	0.339574	0.331895	0.314359	0.47326	0.453415	0.495026	0.493444	0.43818	0.453824	0.447823	0.454938
FLVVCGLLSWVW	2.19167	degron	0.317043	0.257571	0.265238	0.303238	0.224441	0.260748	0.228526	0.235953	0.431241	0.427023	0.444805	0.465513	0.324528	0.323501	0.42801	0.386832
FLVVSSVGFPLL	2.16667	degron	0.643807	0.625109	0.615713	0.645162	0.610729	0.620765	0.625445	0.610359	0.723834	0.704175	0.747725	0.709826	0.664152	0.688294	0.723673	0.735632
FLWAVSLCRSLV	1.65833	degron	0.248008	0.206272	0.199975	0.588238	0.523877	0.532455	0.165839	0.189646	0.394755	0.374716	0.671939	0.65123	0.586453	0.627047	0.669823	0.639291
FLWLCLLSLFFR	1.975	degron	0.443649	0.423804	0.433994	0.451146	0.441775	0.415874	0.53942	0.553858	0.475997	0.520448	0.536267	0.560242	0.404696	0.502677	0.407744	0.358578
FLYFLLQFLCSG	1.675	degron	0.450558	0.39221	0.421321	0.458218	0.397621	0.399619	0.402811	0.409152	0.602943	0.555597	0.629419	0.564227	0.544859	0.488479	0.540723	0.547225
FLYIPLYCRLSF	1.20833	degron	0.17784	0.124765	0.137256	0.322084	0.318074	0.266181	0.221851	0.195707	0.335695	0.350715	0.419737	0.446832	0.309981	0.261299	0.304081	0.295563
FLYSVLLICKFI	2.225	degron	0.115226	0.0500508	0.0617939	0.261758	0.18749	0.221336	0.129482	0.107134	0.0590475	0.106771	0.380458	0.398192	0.234642	0.193487	0.246127	0.26919
FMANRYICQKTL	-0.00833333	degron	0.114611	0.0714496	0.104053	0.663544	0.630572	0.612381	0.0732019	0.105446	0.180248	0.156467	0.733946	0.719713	0.470133	0.574359	0.743992	0.718355
FMCCFWFFWLGF	1.875	degron	0.438411	0.447825	0.428215	0.444468	0.420398	0.396812	0.454859	0.44639	0.505655	0.497042	0.524477	0.536419	0.493684	0.550939	0.524647	0.511153
FMCFVLPVFVLV	2.96667	degron	0.227639	0.193021	0.214158	0.255148	0.201774	0.208995	0.182873	0.208597	0.334027	0.354254	0.3939	0.383447	0.255624	0.237593	0.257952	0.305977
FMCGWRMLVSVS	1.15833	degron	0.0416652	0.0212546	0.0246765	0.0624124	0.0301612	0.0495099	0.0323604	0.0290806	0.0311588	0.0587933	0.0482123	0.0869427	0.0150269	0.0607299	0.0425124	0.0316412
FMPFSLLALFVW	2.03333	degron	0.284819	0.203301	0.235191	0.287996	0.265666	0.24779	0.233552	0.230629	0.323355	0.333189	0.37691	0.367922	0.28555	0.286524	0.320219	0.315577
FMRKLVVLVVLG	2.00833	degron	0.237222	0.184288	0.196276	0.256608	0.197895	0.210675	0.190929	0.193638	0.384244	0.449295	0.435793	0.432566	0.277547	0.236196	0.316598	0.297659
FMSAGVSWIFFV	1.84167	degron	0.143096	0.118848	0.129331	0.625429	0.588201	0.589671	0.0957968	0.114916	0.120522	0.136854	0.753282	0.747259	0.564012	0.593261	0.712866	0.716323
FMVYRIHSSAVM	0.891667	degron	0.22404	0.299178	0.249262	0.207239	0.319954	0.227282	0.284869	0.244712	0.130222	0.150444	0.144846	0.15328	0.115012	0.138879	0.161826	0.181305
FNFFFSSVFLLV	2.075	degron	0.211908	0.181786	0.175248	0.337471	0.392283	0.296871	0.284209	0.315397	0.313914	0.354348	0.400155	0.47272	0.302894	0.304447	0.269338	0.234039
FNLFWPVSAFVV	1.65	degron	0.262965	0.249564	0.2495	0.461197	0.442897	0.403295	0.208561	0.213819	0.367076	0.429142	0.578262	0.571637	0.463514	0.549332	0.555346	0.57046
FNLTCLLISFFN	1.525	degron	0.434022	0.407768	0.409459	0.492762	0.441937	0.423545	0.364192	0.37119	0.572831	0.533286	0.652519	0.663994	0.60687	0.578196	0.564177	0.653529
FNLWCRQLASIE	0.208333	degron	0.279924	0.27531	0.298238	0.282649	0.271997	0.272095	0.299181	0.298908	0.172976	0.182486	0.184437	0.189349	0.15693	0.204749	0.215119	0.221085
FNMLFVVRLLYM	1.65833	degron	0.300228	0.210522	0.261655	0.374267	0.273832	0.352864	0.278223	0.240292	0.399083	0.392931	0.454295	0.491682	0.346168	0.392914	0.414585	0.421067
FPCIFFFCLFIL	2.83333	degron	0.227122	0.189719	0.19302	0.280344	0.24646	0.226428	0.319002	0.300845	0.265041	0.287574	0.319322	0.355394	0.180893	0.236516	0.199379	0.19389
FPCRNFMVFFCF	1.29167	degron	0.213705	0.197686	0.200972	0.459928	0.438398	0.392141	0.208287	0.213302	0.263112	0.306226	0.512327	0.498646	0.404642	0.446008	0.447949	0.436691
FPFFFLSILSAV	2.175	degron	0.148275	0.111879	0.106601	0.297215	0.226708	0.243731	0.105319	0.114818	0.162724	0.173753	0.375975	0.389901	0.27235	0.251149	0.292425	0.29636
FPFFLLAAPFLA	2.06667	degron	0.21963	0.176472	0.173513	0.562865	0.548041	0.525946	0.164989	0.154116	0.277041	0.313915	0.642993	0.644838	0.559245	0.569208	0.627422	0.613866
FPFFVFRVWFGA	1.4	degron	0.383856	0.32193	0.333326	0.43884	0.417057	0.386063	0.329637	0.329426	0.517993	0.486977	0.560914	0.56938	0.461628	0.466779	0.527888	0.542623
FPFHSRPCLPVL	0.55	degron	0.485143	0.466409	0.461798	0.498492	0.476702	0.449331	0.461207	0.454999	0.573384	0.571216	0.592471	0.650894	0.574389	0.560343	0.653851	0.498729
FPFPLSSFLLLY	1.45833	degron	0.35115	0.313345	0.329541	0.446427	0.400862	0.384095	0.434881	0.395446	0.437364	0.449637	0.507711	0.523367	0.374356	0.396342	0.388107	0.413423
FPFVYRSVLLFF	1.58333	degron	0.122526	0.0908004	0.0839123	0.449214	0.388997	0.394423	0.105617	0.106232	0.195265	0.236609	0.56881	0.584575	0.355774	0.428912	0.475801	0.492609
FPGLPVFFPPPL	0.983333	stable control	0.70925	0.708353	0.690085	0.717574	0.667653	0.682007	0.736574	0.681616	0.739695	0.722756	0.777519	0.760233	0.670574	0.743914	0.776893	0.755573
FPGPPSPPPSYF	-0.608333	stable control	0.64698	0.64854	0.644288	0.640183	0.648424	0.627709	0.642701	0.644214	0.740526	0.74976	0.760284	0.771266	0.66501	0.732819	0.775313	0.776729
FPLFCRIHLLCS	1.36667	degron	0.087246	0.0776446	0.0654181	0.219867	0.190325	0.19045	0.0445376	0.0733819	0.0495959	0.0562675	0.277247	0.271987	0.143977	0.132314	0.153563	0.159799
FPLGAQTWLCLS	0.883333	degron	0.271114	0.207331	0.240667	0.609485	0.627549	0.590668	0.200042	0.197054	0.492096	0.44044	0.744036	0.712987	0.585449	0.704764	0.722691	0.705704
FPLGMFWVCFFV	2.075	degron	0.233287	0.193814	0.192797	0.389916	0.333084	0.347457	0.169799	0.191403	0.347002	0.367833	0.529169	0.494333	0.405052	0.441788	0.460093	0.468259
FPLPPPGSPPPL	-0.166667	degron	0.6755	0.688051	0.666815	0.674353	0.675179	0.664054	0.686927	0.676905	0.716921	0.697088	0.729041	0.74101	0.655458	0.704782	0.735744	0.740409
FPPCSFLGFLVF	1.75833	degron	0.571641	0.550622	0.544283	0.593963	0.570004	0.547932	0.569125	0.543316	0.712116	0.663977	0.720465	0.74011	0.670798	0.70872	0.75851	0.777868
FPPFALLLIIND	1.46667	degron	0.454241	0.407618	0.400315	0.420853	0.392698	0.37446	0.421921	0.408088	0.518297	0.532012	0.540002	0.622166	0.485377	0.463691	0.512711	0.568016
FPPHFLPLVFLS	1.26667	degron	0.0997853	0.0603237	0.0809973	0.590346	0.546466	0.543581	0.0667288	0.0905287	0.102199	0.0953661	0.664245	0.67592	0.411794	0.460739	0.584551	0.588928
FPPRLIPLLARS	0.491667	degron	0.320256	0.279231	0.274915	0.35253	0.311757	0.264925	0.238958	0.241194	0.470384	0.4722	0.515061	0.506205	0.46181	0.422971	0.456177	0.45495
FPRLERVAVMAR	0.158333	degron	0.195567	0.149605	0.155908	0.213625	0.156281	0.160944	0.140285	0.149981	0.199086	0.242766	0.250023	0.237922	0.142219	0.0922721	0.151638	0.102852
FPRPLPVPLAVS	0.741667	degron	0.184677	0.183175	0.175866	0.221024	0.156199	0.202838	0.154585	0.154538	0.217764	0.224879	0.289263	0.290922	0.169639	0.136587	0.259286	0.173897
FPRQFVYLPLLF	0.958333	degron	0.436824	0.372847	0.397244	0.560377	0.562237	0.543172	0.384691	0.358658	0.609707	0.581249	0.707797	0.683801	0.602454	0.692417	0.726755	0.692114
FPSCYIWEVEVM	0.708333	degron	0.354754	0.334325	0.308777	0.364596	0.302049	0.294123	0.269464	0.26647	0.439057	0.432349	0.511051	0.456633	0.438029	0.368333	0.388384	0.418202
FPSLLFALFLFI	2.525	degron	0.45229	0.413715	0.379624	0.446208	0.456606	0.404866	0.439195	0.441009	0.488012	0.514095	0.526664	0.527587	0.447925	0.513587	0.497737	0.505671
FPTLHPAIPYLC	0.766667	degron	0.305124	0.279297	0.26153	0.626597	0.624359	0.596274	0.230319	0.244435	0.482535	0.45399	0.712499	0.710688	0.634449	0.652365	0.712152	0.631844
FPTLVRKFINAI	0.85	degron	0.0773512	0.0969501	0.0707423	0.576788	0.545058	0.55676	0.0875895	0.0727933	0.135008	0.110024	0.68116	0.683922	0.431006	0.46511	0.66608	0.592336
FPVSSRSFSFIP	0.516667	stable control	0.686583	0.647895	0.633261	0.646871	0.687308	0.664207	0.613309	0.641471	0.754496	0.679418	0.74517	0.718528	0.62437	0.696102	0.757399	0.761405
FPVWTALLTVRA	1.16667	degron	0.204829	0.179828	0.183244	0.220396	0.152471	0.171466	0.122889	0.156501	0.19993	0.240983	0.251951	0.265477	0.104997	0.0742867	0.117352	0.138333
FPWGRIFLRLRT	0.05	degron	0.450202	0.449815	0.42319	0.517571	0.450023	0.44098	0.546609	0.542463	0.508874	0.516124	0.557494	0.572054	0.28083	0.398815	0.365321	0.329482
FPYARHLSVLLL	1.05	degron	0.420105	0.373387	0.381185	0.583411	0.560124	0.54782	0.376704	0.365506	0.544784	0.534831	0.665301	0.695782	0.569853	0.626993	0.675997	0.647361
FQFTLWRTLLCS	0.7	degron	0.161576	0.125553	0.123169	0.248187	0.204131	0.201136	0.10226	0.123738	0.177507	0.16985	0.341292	0.337525	0.184741	0.183805	0.227353	0.269322
FQILLRFFRSVA	1.1	degron	0.222793	0.172311	0.221469	0.576096	0.538334	0.537517	0.190988	0.186728	0.387419	0.411881	0.617687	0.606539	0.588119	0.59337	0.639294	0.674886
FQLGLVFCVCSG	1.79167	degron	0.2871	0.238889	0.248057	0.303614	0.2236	0.246628	0.239112	0.249823	0.441371	0.464586	0.463498	0.474034	0.426635	0.43698	0.454118	0.422544
FQPLELFFVCVF	1.75833	degron	0.206569	0.162752	0.173863	0.222025	0.185966	0.189979	0.173113	0.152936	0.223251	0.201199	0.245167	0.224794	0.114587	0.0585768	0.136332	0.171434
FQWILYIAKRVV	0.975	degron	0.308662	0.222578	0.251382	0.515005	0.454199	0.451276	0.300829	0.21692	0.477543	0.406015	0.597722	0.607407	0.488358	0.622656	0.699442	0.642728
FRAKRTVFQRNS	-1.19167	degron	0.289009	0.296068	0.281391	0.699196	0.655283	0.648236	0.259277	0.257781	0.540794	0.510433	0.710498	0.724934	0.640176	0.702243	0.764439	0.709165
FRCFVLPYFGRF	0.783333	degron	0.385612	0.368899	0.35535	0.653817	0.64925	0.638002	0.39817	0.345972	0.551655	0.546099	0.694188	0.70539	0.585298	0.630959	0.713793	0.68399
FRCPHAVKLVLV	1.175	degron	0.23526	0.201453	0.206238	0.370918	0.311315	0.302381	0.193696	0.195739	0.331918	0.332318	0.463074	0.479106	0.398541	0.369186	0.415514	0.393463
FRCRFLLPFYSV	0.833333	degron	0.453362	0.434781	0.426953	0.629497	0.642062	0.624743	0.412501	0.393969	0.605346	0.600685	0.739958	0.725338	0.663982	0.681784	0.717078	0.730675
FRDRFLRWNLVS	-0.4	degron	0.167326	0.118483	0.135399	0.6551	0.64804	0.643602	0.110504	0.146667	0.1955	0.223877	0.739476	0.774907	0.429736	0.532721	0.684938	0.667028
FRFFRPSFRFFC	0.283333	degron	0.125968	0.116231	0.112178	0.631682	0.614146	0.627569	0.0965259	0.116926	0.197951	0.24492	0.753659	0.750012	0.577355	0.598893	0.727865	0.697773
FRFFYLPVSVVA	1.53333	degron	0.165432	0.128452	0.130767	0.186557	0.116693	0.135886	0.0908336	0.119659	0.0775628	0.0955167	0.127716	0.127302	0.0183205	0.0366879	0.0397117	0.0315276
FRFGAKISLIVL	1.55	degron	0.263763	0.20321	0.209166	0.488045	0.451173	0.470878	0.193283	0.184426	0.44416	0.396087	0.573861	0.594714	0.582929	0.555859	0.57515	0.555745
FRFPCSILMTLL	1.525	degron	0.192835	0.185378	0.211608	0.557422	0.515966	0.540105	0.198791	0.192783	0.271466	0.322865	0.639818	0.60368	0.585826	0.569505	0.608688	0.613617
FRFSCLFSLFLS	1.51667	degron	0.181992	0.111966	0.135493	0.47624	0.507896	0.449032	0.175728	0.162908	0.257282	0.222103	0.520373	0.513117	0.362275	0.464483	0.506095	0.491362
FRFSSLLYILLS	1.425	degron	0.069757	0.0447141	0.0807425	0.335063	0.310032	0.30395	0.0837147	0.100857	0.0720908	0.10161	0.413011	0.390886	0.175069	0.270267	0.286994	0.261006
FRFYCGLVIANV	1.40833	degron	0.412053	0.361868	0.356378	0.407136	0.378672	0.370413	0.379777	0.337259	0.502879	0.558472	0.517434	0.517137	0.443637	0.466547	0.503881	0.463352
FRHFPLLLSFVR	0.783333	degron	0.363551	0.284403	0.320925	0.371879	0.312954	0.318269	0.334784	0.313362	0.492981	0.5063	0.51945	0.504889	0.445146	0.409952	0.46434	0.462812
FRHKLSLGLVIV	1.19167	degron	0.408131	0.353786	0.367679	0.42867	0.386959	0.372861	0.355689	0.338201	0.524626	0.543834	0.564943	0.554747	0.566347	0.514315	0.606582	0.503609
FRILVGCRVVLM	1.875	degron	0.401379	0.309317	0.318723	0.383491	0.353505	0.328258	0.318305	0.304544	0.494284	0.471921	0.505131	0.504209	0.42365	0.433443	0.564377	0.454815
FRLCQRPVFLLS	0.733333	degron	0.237062	0.202861	0.218665	0.559301	0.544081	0.523088	0.185743	0.177424	0.422212	0.393823	0.681929	0.669083	0.547162	0.62404	0.678534	0.659284
FRLFSLWFCWVR	0.925	degron	0.248762	0.182887	0.204433	0.256377	0.214907	0.210826	0.373822	0.356048	0.242449	0.277434	0.286994	0.306234	0.124577	0.134935	0.0841086	0.115656
FRQEVLHWRQHS	-1.4	degron	0.16785	0.105211	0.162344	0.648891	0.657191	0.593793	0.133915	0.201037	0.34179	0.321303	0.706947	0.746204	0.576268	0.667391	0.734979	0.689925
FRRSFPFPLFLR	0.108333	degron	0.246595	0.159005	0.185029	0.214381	0.160415	0.21231	0.723804	0.667215	0.22144	0.216734	0.216763	0.25921	0.114576	0.0951759	0.0520863	0.0589362
FRSMFLFLNLLF	1.625	degron	0.37629	0.349697	0.385547	0.438771	0.342892	0.391961	0.569318	0.54886	0.555716	0.591747	0.715617	0.743781	0.422785	0.493042	0.351892	0.352665
FRTTGQAPPSKP	-1.225	degron	0.645939	0.649193	0.638209	0.648266	0.626721	0.624189	0.666138	0.612873	0.719869	0.719452	0.742499	0.710937	0.628824	0.719861	0.751585	0.733916
FRVFYSFLLCLS	1.59167	degron	0.170165	0.162832	0.152628	0.23763	0.21158	0.236036	0.181371	0.174577	0.225166	0.213139	0.300998	0.313322	0.190265	0.198329	0.196422	0.181845
FRVILISACESV	1.55833	degron	0.41461	0.400832	0.376494	0.428743	0.412918	0.366986	0.406857	0.36178	0.535687	0.541296	0.553757	0.558613	0.553721	0.575885	0.5742	0.590475
FRVSAFFLPFLS	1.425	degron	0.269554	0.226805	0.241308	0.665794	0.668717	0.629344	0.218074	0.233518	0.51983	0.452035	0.724232	0.745235	0.630369	0.674059	0.709583	0.720827
FRWLAFALLFGC	1.675	degron	0.184173	0.149117	0.165292	0.39375	0.374768	0.372532	0.175585	0.176037	0.343489	0.353134	0.477238	0.512205	0.408578	0.42403	0.457736	0.496022
FRYLRPAFLLLH	0.625	degron	0.0386125	0.0223845	0.0603876	0.354013	0.381896	0.328726	0.0699039	0.0687158	0.0712926	0.099525	0.43791	0.445633	0.111478	0.212372	0.234483	0.27583
FSALAPTPLLPL	1.275	stable control	0.689006	0.663063	0.659457	0.65991	0.705177	0.651276	0.683145	0.641636	0.71109	0.701485	0.750579	0.728287	0.663618	0.742011	0.75661	0.750039
FSARPFLYSFRP	-0.0916667	degron	0.662378	0.645926	0.652768	0.696184	0.653516	0.650636	0.679235	0.626831	0.717719	0.705156	0.74525	0.737936	0.67721	0.710493	0.748799	0.737198
FSAVVCPTVFLC	2.14167	degron	0.122191	0.0803044	0.0893071	0.599043	0.619228	0.589775	0.0783634	0.107163	0.0915036	0.0987512	0.759099	0.732225	0.474638	0.546084	0.711226	0.738567
FSCEFKMSCLKS	0.216667	degron	0.520852	0.468518	0.473708	0.623723	0.602448	0.576921	0.484816	0.464115	0.616942	0.593482	0.690429	0.667914	0.620869	0.677179	0.707764	0.694083
FSCLCLCVATSG	1.76667	degron	0.24305	0.197603	0.216116	0.236331	0.200069	0.226014	0.258907	0.2154	0.334213	0.37636	0.36895	0.389661	0.325999	0.369329	0.35613	0.435213
FSCRRISFFLLV	1.38333	degron	0.188199	0.163723	0.176076	0.577218	0.540595	0.491071	0.186131	0.171287	0.249081	0.271004	0.63958	0.616088	0.515243	0.534669	0.648167	0.70373
FSCSRNVLVTVV	1.3	degron	0.221953	0.196282	0.207823	0.262702	0.209326	0.215154	0.167401	0.188439	0.259576	0.251659	0.337745	0.350061	0.21268	0.171615	0.210576	0.183709
FSCWLFMLCVFL	2.43333	degron	0.336089	0.320884	0.29139	0.415286	0.392625	0.394389	0.382655	0.358215	0.436001	0.471013	0.484712	0.447847	0.434671	0.433033	0.44816	0.469147
FSFCFCFPLSSL	1.65	degron	0.256916	0.254026	0.233601	0.535284	0.541843	0.507801	0.201175	0.217285	0.416928	0.396379	0.63122	0.62582	0.559428	0.561205	0.645455	0.720812
FSFEGVLVPLLV	1.94167	degron	0.320783	0.254172	0.286597	0.329402	0.269998	0.265354	0.245104	0.253257	0.38959	0.3775	0.410985	0.411614	0.315213	0.315161	0.330874	0.270676
FSFFLYFFLLLF	2.49167	degron	0.303538	0.236748	0.273511	0.337129	0.308461	0.284413	0.414087	0.369495	0.377074	0.400096	0.390188	0.412913	0.309653	0.345011	0.2992	0.309385
FSFLLYASLVTH	1.35	degron	0.295199	0.310272	0.284474	0.305581	0.327879	0.286788	0.324716	0.319283	0.315082	0.313935	0.317908	0.347847	0.286807	0.308947	0.319778	0.36554
FSFPAFTFIVSI	1.85833	degron	0.340216	0.324545	0.321905	0.36347	0.325591	0.318913	0.523342	0.479981	0.422231	0.471429	0.491795	0.457381	0.330853	0.372671	0.341367	0.349798
FSFPIIFFGMFL	2.15833	degron	0.354535	0.289525	0.32833	0.413528	0.394341	0.373001	0.439563	0.413103	0.525032	0.49528	0.537771	0.546271	0.430421	0.459635	0.467085	0.459387
FSFSAFARFLVI	1.76667	degron	0.276816	0.228142	0.261412	0.623745	0.565002	0.621958	0.248814	0.237347	0.390775	0.364545	0.697488	0.702285	0.584004	0.651944	0.717878	0.68936
FSFSCFFFVLFV	2.49167	degron	0.105114	0.0301239	0.0756394	0.112261	0.080539	0.0812171	0.266601	0.263348	0.078109	0.101515	0.0945031	0.125253	0.0353233	0.0862597	0.0410464	0.0438178
FSFSFWALLWFP	1.3	degron	0.448088	0.407457	0.430457	0.453332	0.447497	0.412588	0.502104	0.458157	0.551049	0.522536	0.53735	0.52422	0.473921	0.515277	0.527825	0.551817
FSFSFYFALASF	1.475	degron	0.424578	0.428691	0.414218	0.444664	0.416391	0.412506	0.415127	0.404264	0.459388	0.50705	0.502228	0.487336	0.440568	0.506812	0.506516	0.520553
FSFVVRMFFRIL	1.66667	degron	0.091853	0.0643705	0.0872085	0.415767	0.406899	0.346683	0.0733333	0.100521	0.104627	0.0930548	0.392415	0.423384	0.21192	0.224608	0.269205	0.263763
FSGFPLTLSPPL	0.791667	stable control	0.694616	0.685287	0.658004	0.696308	0.662724	0.649833	0.69223	0.678346	0.717181	0.74292	0.762067	0.744266	0.696509	0.737394	0.774604	0.768438
FSGRYFLLFRFL	0.925	degron	0.0708058	0.0450734	0.0656852	0.345387	0.344892	0.332198	0.0722677	0.0937999	0.117375	0.171459	0.382567	0.395428	0.213302	0.263089	0.281893	0.277392
FSICGFYSLCFG	1.5	degron	0.51137	0.519371	0.503922	0.52127	0.506375	0.480111	0.493584	0.500058	0.615317	0.582479	0.618742	0.636556	0.54958	0.588671	0.630268	0.603633
FSIFFFLLPSSL	1.925	degron	0.45801	0.451939	0.412024	0.458469	0.457693	0.428711	0.462605	0.423681	0.560795	0.557768	0.596826	0.610504	0.518317	0.560629	0.564815	0.553182
FSIFFIIEFVGT	1.95833	degron	0.212807	0.158106	0.190731	0.224187	0.209986	0.193392	0.14921	0.165449	0.308328	0.339778	0.383684	0.364918	0.152068	0.206108	0.20654	0.216234
FSLFYYIHLSVA	1.35833	degron	0.127155	0.110233	0.0733503	0.207642	0.154902	0.144141	0.0956941	0.100701	0.198906	0.195908	0.275666	0.278544	0.190055	0.192918	0.225373	0.196875
FSLGGVPYVFFV	1.69167	degron	0.252135	0.196417	0.213412	0.612611	0.56472	0.583236	0.179147	0.210134	0.456683	0.459049	0.723426	0.709114	0.592748	0.663411	0.702069	0.685189
FSLLFVRFCFFL	2.23333	degron	0.245011	0.28814	0.211121	0.298036	0.225695	0.244761	0.221983	0.232493	0.335688	0.338814	0.417675	0.4214	0.266718	0.268087	0.32047	0.325908
FSLLLSLSLFHC	1.79167	degron	0.228865	0.185661	0.186419	0.534367	0.541392	0.527611	0.178829	0.187103	0.361211	0.351621	0.553241	0.54477	0.509224	0.584596	0.54212	0.568259
FSLLTWPFVFLV	2.01667	degron	0.0637892	0.048723	0.0601036	0.297432	0.217445	0.24027	0.0712859	0.0920099	0.0531948	0.0693722	0.319398	0.371999	0.140785	0.110881	0.0823692	0.0740336
FSLRLFLVLALS	2.04167	degron	0.183823	0.128157	0.149204	0.281974	0.259757	0.240392	0.114206	0.132218	0.225539	0.229273	0.403936	0.386678	0.301161	0.30529	0.369607	0.383905
FSLSLFPYPFSL	1.075	stable control	0.669794	0.69325	0.652489	0.703432	0.664414	0.690695	0.692831	0.678745	0.742501	0.767805	0.772983	0.757363	0.682953	0.713743	0.795499	0.731529
FSLWSRRSITVY	0.0833333	degron	0.117446	0.0658934	0.0862908	0.145334	0.0619045	0.104076	0.0454138	0.073501	0.054093	0.123093	0.0997345	0.126652	0.0497941	0.0491495	0.0276799	0.0533802
FSMRWTFRYWVN	-0.45	degron	0.0591506	0.0522649	0.0512483	0.52134	0.513225	0.559862	0.0353778	0.052264	0.108542	0.0777272	0.581206	0.564919	0.312457	0.290246	0.523959	0.566086
FSPLVCLLFFLF	2.55833	degron	0.355362	0.321576	0.322177	0.440379	0.425938	0.40679	0.323636	0.316343	0.478962	0.476641	0.572007	0.572884	0.470215	0.513861	0.552853	0.577948
FSPSHMLRIFCY	0.508333	degron	0.217433	0.209193	0.209308	0.322906	0.273541	0.260531	0.179126	0.179454	0.284015	0.280005	0.439536	0.446745	0.400277	0.274531	0.30704	0.402201
FSPSPVFVTCRV	0.891667	degron	0.254025	0.196633	0.203889	0.262043	0.175597	0.187045	0.177452	0.186802	0.303793	0.289008	0.345867	0.339432	0.265986	0.227847	0.263999	0.245591
FSQGFRSPSECL	-0.333333	degron	0.655543	0.677229	0.632072	0.640132	0.637353	0.611351	0.654771	0.638961	0.76593	0.755738	0.790055	0.739226	0.690245	0.732805	0.773915	0.753702
FSRFPFVKLSLV	1.06667	degron	0.186395	0.249022	0.155767	0.624509	0.621951	0.613878	0.164295	0.158122	0.314256	0.297332	0.701275	0.701989	0.600476	0.683835	0.717906	0.744587
FSRPTYYFIRHS	-0.716667	degron	0.317181	0.206884	0.293001	0.680296	0.679679	0.613371	0.244914	0.27512	0.509149	0.4415	0.698096	0.682701	0.594599	0.662893	0.675017	0.717554
FSSFLGFIRFFV	1.66667	degron	0.339845	0.298855	0.30603	0.674951	0.631981	0.659254	0.298613	0.272662	0.618642	0.562049	0.762696	0.740008	0.598874	0.723277	0.757702	0.744784
FSSRVFLIVGIY	1.58333	degron	0.291188	0.246039	0.273919	0.363937	0.318535	0.308473	0.225459	0.227811	0.489335	0.485509	0.523585	0.552552	0.460872	0.439707	0.649331	0.579105
FSSWPFFSFYLS	0.666667	degron	0.419017	0.379428	0.377368	0.658613	0.59754	0.594567	0.3907	0.439365	0.606048	0.60348	0.761872	0.724549	0.658977	0.703946	0.703972	0.674468
FSSYLSALLIVV	2.1	degron	0.200037	0.144496	0.155433	0.194301	0.160198	0.173553	0.150869	0.160061	0.200449	0.227259	0.239117	0.244631	0.134975	0.0688741	0.128006	0.127766
FSVLLLANFCFF	2.23333	degron	0.453106	0.397967	0.369459	0.416187	0.442183	0.368677	0.351086	0.374281	0.517947	0.539027	0.564494	0.543852	0.476151	0.519523	0.521087	0.510849
FSVLRLVIVSLL	2.41667	degron	0.0756316	0.128052	0.049994	0.392663	0.333327	0.325226	0.059195	0.0535792	0.0574602	0.0990691	0.523289	0.550898	0.218366	0.23517	0.455722	0.550365
FSVLVVYTRLFQ	1.25	degron	0.356839	0.292897	0.314025	0.37858	0.317733	0.298447	0.313541	0.297537	0.499465	0.516211	0.548999	0.567483	0.381442	0.472034	0.475022	0.428351
FSVRLCLFVWGC	1.66667	degron	0.333123	0.314815	0.30329	0.373459	0.323658	0.32635	0.309568	0.30077	0.450007	0.446534	0.471219	0.465628	0.373819	0.424451	0.457394	0.503813
FSVSYFRLVRLC	1.01667	degron	0.121885	0.0456695	0.078114	0.49495	0.437569	0.440931	0.0700864	0.0743499	0.0871186	0.0875	0.608192	0.596494	0.402552	0.378295	0.577287	0.566388
FSVTTLTILCLR	1.5	degron	0.291069	0.254534	0.286212	0.302049	0.244624	0.273606	0.533367	0.447477	0.3757	0.387914	0.405793	0.38181	0.316412	0.292957	0.336719	0.321334
FSYFFIFFYMVC	1.975	degron	0.187018	0.133231	0.121845	0.261597	0.184789	0.254966	0.158771	0.144606	0.225827	0.229724	0.404998	0.351081	0.227412	0.186544	0.286531	0.22788
FSYLSFLPSLAA	1.275	degron	0.475147	0.465959	0.46227	0.499364	0.46067	0.438983	0.445352	0.437859	0.56687	0.563907	0.587496	0.610906	0.510465	0.579542	0.585247	0.537929
FSYVGFFFLLGF	1.90833	degron	0.379425	0.331294	0.344518	0.368478	0.341166	0.32732	0.42731	0.357402	0.470636	0.463095	0.499026	0.489272	0.380875	0.452798	0.47597	0.465622
FTEFWFFKQMSV	0.333333	degron	0.145988	0.128539	0.102889	0.630885	0.640542	0.582112	0.102644	0.117373	0.164831	0.108452	0.780581	0.770865	0.565092	0.59211	0.750646	0.771399
FTFLFPLRLLPL	1.58333	degron	0.383997	0.371386	0.366563	0.417887	0.351644	0.361418	0.609214	0.561919	0.433854	0.449541	0.467942	0.488545	0.269088	0.341489	0.312214	0.276985
FTFPLPPSLLLV	1.55833	degron	0.260743	0.205272	0.234281	0.343548	0.321823	0.300492	0.259679	0.260843	0.364513	0.374521	0.448079	0.463034	0.361234	0.394263	0.391488	0.386461
FTGLCQGLWLGW	0.791667	stable control	0.660473	0.635084	0.651416	0.638051	0.724296	0.612525	0.710903	0.656253	0.746925	0.75321	0.789135	0.760428	0.677797	0.705016	0.753078	0.733563
FTLFFVASVLDL	2.08333	degron	0.405624	0.394933	0.356575	0.413267	0.362546	0.359658	0.362809	0.352939	0.518424	0.503549	0.532744	0.53207	0.465374	0.495402	0.51035	0.524956
FTNLDYTKEKNN	-1.78333	degron	0.144161	0.172224	0.121217	0.681186	0.581685	0.606963	0.142566	0.125892	0.174982	0.181338	0.737352	0.678211	0.314496	0.532112	0.680848	0.67883
FTRLDYKRIKIV	-0.208333	degron	0.103029	0.0473323	0.0550703	0.603035	0.637512	0.61892	0.055735	0.0752885	0.0689126	0.070768	0.719467	0.81575	0.0563478	0.312397	0.733237	0.516345
FTRWLVYCTPLC	0.825	degron	0.453744	0.439831	0.429011	0.458865	0.449812	0.472281	0.457267	0.416686	0.57568	0.557993	0.587532	0.584447	0.530012	0.577152	0.575749	0.561885
FTYCIVFFFSRL	1.575	degron	0.403018	0.413143	0.356019	0.41247	0.340341	0.395577	0.371099	0.386889	0.478521	0.508923	0.539247	0.60354	0.444939	0.411721	0.510174	0.56329
FTYFFFVRVLLV	2.075	degron	0.128529	0.111481	0.114547	0.19027	0.147372	0.129439	0.105485	0.114946	0.135355	0.123503	0.276944	0.277398	0.142001	0.0788503	0.147269	0.132887
FVCFSFFFPFLL	2.39167	degron	0.162026	0.130764	0.149841	0.406902	0.347033	0.355069	0.170643	0.156242	0.241435	0.235477	0.50913	0.510585	0.393979	0.407954	0.446415	0.436326
FVCLCGFLQVLS	2.14167	degron	0.442251	0.386591	0.404738	0.434968	0.386136	0.364192	0.367745	0.369605	0.546547	0.506413	0.603568	0.659701	0.50484	0.529812	0.536947	0.590281
FVCSSVFVVLLF	2.80833	degron	0.352854	0.247673	0.281135	0.318687	0.302502	0.262678	0.252237	0.276014	0.445634	0.481877	0.476146	0.477599	0.336724	0.360866	0.439506	0.406465
FVCWGSLILCGG	1.76667	degron	0.209272	0.154711	0.179631	0.222485	0.172732	0.176084	0.152215	0.150989	0.251823	0.263798	0.285722	0.294482	0.156135	0.14562	0.184166	0.182413
FVEFCFWCFWVV	1.95833	degron	0.390187	0.341264	0.351419	0.412819	0.414755	0.393665	0.367124	0.335479	0.501968	0.495935	0.595874	0.559409	0.475601	0.486856	0.598168	0.552697
FVFAMSECIVLS	1.95	degron	0.23831	0.197519	0.205587	0.22536	0.21274	0.177333	0.271954	0.265783	0.363706	0.3644	0.395937	0.389396	0.27866	0.258877	0.315112	0.32115
FVFCGVVFLFLL	3.10833	degron	0.347415	0.312414	0.319637	0.406369	0.445836	0.331532	0.353702	0.340583	0.465074	0.458872	0.531005	0.506065	0.375298	0.422273	0.462784	0.470812
FVFCTCSFFFLW	2.05	degron	0.40746	0.412076	0.359623	0.424036	0.446215	0.394159	0.377179	0.371589	0.509916	0.510651	0.525096	0.554388	0.508066	0.514636	0.540041	0.524381
FVFFRFSLLFFF	2.175	degron	0.255078	0.216382	0.204057	0.364035	0.306894	0.323181	0.271892	0.267051	0.346737	0.366132	0.446211	0.452665	0.316281	0.348138	0.372198	0.315109
FVFIFIRVFFFR	2.1	degron	0.186008	0.164949	0.176596	0.238701	0.173213	0.155451	0.170144	0.17179	0.243585	0.24667	0.319615	0.296237	0.171716	0.17688	0.224382	0.190056
FVFLCLLCISSF	2.65833	degron	0.233974	0.177409	0.188904	0.244041	0.19427	0.20312	0.185731	0.200472	0.313969	0.316402	0.350382	0.358826	0.198104	0.206415	0.293859	0.278018
FVFLVLGPYAMF	2.06667	degron	0.351748	0.3314	0.339321	0.382895	0.351899	0.327438	0.355529	0.337243	0.543253	0.569635	0.643092	0.574754	0.421227	0.466584	0.521743	0.502774
FVGCFVFYLFLL	2.65	degron	0.398999	0.329008	0.356695	0.451339	0.411191	0.390192	0.386103	0.401977	0.476636	0.438535	0.515909	0.520975	0.40562	0.438196	0.467978	0.490336
FVGLFEYILLFV	2.29167	degron	0.2299	0.174977	0.197387	0.232708	0.189459	0.181639	0.267325	0.259408	0.3528	0.342655	0.352796	0.363963	0.192266	0.179478	0.186791	0.146413
FVGVLVLCVCRC	2.48333	degron	0.17999	0.130412	0.154676	0.20252	0.146232	0.160022	0.0980671	0.133681	0.200289	0.220047	0.26223	0.231859	0.0590028	0.0498979	0.147457	0.125683
FVGVVCILWLVG	2.70833	degron	0.205655	0.158375	0.16441	0.24534	0.276909	0.233698	0.141166	0.165525	0.26609	0.36973	0.410517	0.398535	0.179865	0.17363	0.334077	0.325008
FVICGMLVHWMV	2.125	degron	0.365659	0.32706	0.337999	0.401593	0.380744	0.346724	0.323516	0.317781	0.533981	0.537177	0.582087	0.582785	0.450536	0.507661	0.595228	0.476957
FVIVSSCIGYAL	2.08333	degron	0.468682	0.479163	0.432343	0.458225	0.475373	0.420851	0.439274	0.433779	0.58323	0.538714	0.589425	0.578623	0.575622	0.631178	0.666354	0.6148
FVLFCWFFCIVW	2.59167	degron	0.258607	0.192706	0.227027	0.274693	0.255064	0.257952	0.309014	0.263302	0.350653	0.33391	0.361882	0.363221	0.279346	0.306241	0.305526	0.346161
FVLFSIFHFFLW	2.11667	degron	0.354746	0.32874	0.357837	0.420677	0.335069	0.331023	0.359715	0.352962	0.463194	0.476459	0.556642	0.499195	0.365449	0.483539	0.466171	0.410561
FVLLCVLEFVAG	2.5	degron	0.184099	0.113164	0.156408	0.201521	0.163094	0.15493	0.128408	0.134041	0.25962	0.247311	0.298081	0.299879	0.123092	0.0849315	0.1578	0.174066
FVLLSVCFFGCL	2.66667	degron	0.330723	0.322818	0.327693	0.363689	0.324977	0.319379	0.306049	0.296346	0.469187	0.407138	0.483202	0.506627	0.29805	0.313823	0.419921	0.423883
FVLLTFLFFWQF	2.04167	degron	0.317591	0.298065	0.281026	0.324421	0.35036	0.289353	0.292344	0.282471	0.451899	0.429686	0.488992	0.462294	0.339145	0.35879	0.421161	0.460674
FVLSLGQLVFIF	2.33333	degron	0.427274	0.369252	0.394163	0.441471	0.432311	0.388351	0.374884	0.386459	0.556963	0.538923	0.593731	0.61981	0.530509	0.572824	0.578217	0.585479
FVLWLIYVDLFF	2.25	degron	0.257624	0.199381	0.203654	0.249623	0.155384	0.184148	0.167653	0.194303	0.310622	0.368274	0.331242	0.352348	0.241519	0.186929	0.242617	0.224459
FVLWWGWSWLVV	1.51667	degron	0.178134	0.152121	0.150121	0.2039	0.158306	0.15618	0.150852	0.154091	0.281943	0.282838	0.313859	0.321632	0.206049	0.220513	0.306218	0.30631
FVLWYFCCVGCM	2.05	degron	0.25974	0.202236	0.214902	0.262241	0.215812	0.216811	0.185834	0.207055	0.32086	0.362712	0.35887	0.373934	0.252791	0.22889	0.291973	0.317344
FVMLSFLVSSLP	1.94167	degron	0.358765	0.327407	0.334327	0.368195	0.354412	0.31441	0.302566	0.305057	0.498571	0.490747	0.508458	0.516982	0.399645	0.408187	0.460717	0.516464
FVMTYCLMSVSK	1.15	degron	0.0516932	0.0775756	0.0806448	0.0799814	0.0527731	0.0910662	0.0589446	0.0670598	0.0303305	0.0652493	0.0258738	0.0803431	0.0192728	0.0453725	0.0377603	0.0349444
FVRCFWPFVFVF	1.84167	degron	0.13652	0.11703	0.124231	0.257338	0.202641	0.204798	0.134315	0.144423	0.131292	0.148098	0.325075	0.3385	0.176744	0.162592	0.156953	0.127929
FVRGWGIVFSLA	1.425	degron	0.286844	0.259355	0.258037	0.472725	0.440995	0.400464	0.21657	0.233118	0.474565	0.459026	0.582801	0.604329	0.548998	0.592244	0.615826	0.582841
FVRSVFFCVSVG	1.76667	degron	0.403764	0.358061	0.356314	0.427363	0.389524	0.369941	0.34834	0.331418	0.513224	0.48748	0.534715	0.562011	0.472114	0.5245	0.518899	0.542886
FVRVFLRLGVVS	1.65	degron	0.200553	0.157776	0.171939	0.234561	0.169377	0.179524	0.171707	0.178027	0.257949	0.253328	0.315469	0.288049	0.156986	0.123019	0.198235	0.142523
FVRVFMASIIWC	1.91667	degron	0.417281	0.355807	0.353749	0.427493	0.387698	0.371136	0.399773	0.3829	0.50856	0.527427	0.490848	0.525425	0.455062	0.49997	0.462664	0.511383
FVSAFVCLLCLV	2.96667	degron	0.394062	0.376913	0.361282	0.517475	0.50616	0.50368	0.347459	0.366059	0.487144	0.488333	0.60919	0.620261	0.551384	0.609026	0.62405	0.63255
FVSFFRWLLVSI	1.825	degron	0.179084	0.150934	0.158212	0.397703	0.355808	0.320438	0.199506	0.223098	0.211406	0.223984	0.442481	0.444024	0.256075	0.278652	0.229221	0.172969
FVSFTVSFSVVV	2.19167	degron	0.335624	0.343216	0.346356	0.362561	0.325435	0.314571	0.379116	0.334805	0.377548	0.386528	0.409404	0.42378	0.283777	0.308773	0.401876	0.358613
FVSGRFLFFFVL	2.025	degron	0.164576	0.132994	0.133345	0.505317	0.490378	0.470402	0.164223	0.159109	0.213579	0.203081	0.689353	0.709159	0.500039	0.54037	0.680325	0.670322
FVSHRRFSLFLY	0.425	degron	0.155722	0.154006	0.118256	0.622775	0.598689	0.585637	0.122791	0.125502	0.188911	0.216267	0.693047	0.75827	0.557106	0.611599	0.698296	0.682761
FVSSLLPLLTLL	2.15833	degron	0.154146	0.134713	0.133199	0.639526	0.60869	0.574787	0.144615	0.139589	0.221743	0.213697	0.704066	0.684827	0.53247	0.578152	0.644855	0.626387
FVSVAGFIVVVV	2.99167	degron	0.316172	0.249116	0.273838	0.347129	0.256553	0.276775	0.281745	0.300647	0.502706	0.493136	0.532148	0.536025	0.482796	0.457562	0.513236	0.462011
FVSVWVFLVSSF	2.14167	degron	0.26402	0.197517	0.212075	0.285667	0.232719	0.226813	0.182003	0.206099	0.373479	0.428401	0.467529	0.447201	0.27572	0.240156	0.394483	0.367291
FVVFAFGVLPVK	2.075	degron	0.421953	0.344847	0.396249	0.407725	0.402241	0.356334	0.375037	0.347391	0.508193	0.520795	0.543498	0.560986	0.49923	0.492213	0.51499	0.511205
FVVFLLFFMLYH	2.36667	degron	0.316189	0.322747	0.275979	0.36959	0.275709	0.306405	0.30802	0.313626	0.417529	0.403926	0.438315	0.434864	0.275192	0.348268	0.441374	0.414311
FVVFYFFLLFGV	2.70833	degron	0.291086	0.242808	0.258285	0.323333	0.311706	0.259717	0.28454	0.292978	0.42123	0.422497	0.470654	0.437499	0.295584	0.341281	0.385489	0.371544
FVVGFVCSMVWG	2.025	degron	0.0909132	0.0541094	0.0654535	0.118046	0.0801716	0.0685311	0.0560536	0.0637764	0.228145	0.224976	0.255295	0.248935	0.0889914	0.106041	0.198891	0.232697
FVVHPARYYLVL	1.075	degron	0.405925	0.382172	0.366705	0.614322	0.570277	0.601536	0.351599	0.358413	0.479448	0.499479	0.6761	0.652374	0.504153	0.612696	0.668058	0.695253
FVVIFRFSRFSA	1.275	degron	0.335444	0.316044	0.327199	0.36465	0.327716	0.316236	0.308866	0.317866	0.520712	0.468295	0.499642	0.524336	0.337329	0.499882	0.485381	0.467797
FVVLVFMLGSVC	2.76667	degron	0.288299	0.19192	0.254299	0.304105	0.228554	0.228652	0.238734	0.229918	0.450769	0.400597	0.485306	0.422453	0.249548	0.29899	0.399158	0.358759
FVVQSLNQMRLN	0.116667	degron	0.385872	0.40001	0.351618	0.662751	0.687224	0.618576	0.360727	0.347136	0.601769	0.637848	0.731459	0.704606	0.710657	0.675915	0.741474	0.712665
FVVRVVCRLGFF	1.84167	degron	0.22897	0.20956	0.205766	0.248347	0.207339	0.198399	0.180061	0.183724	0.340533	0.338669	0.360029	0.388846	0.2218	0.223406	0.347495	0.327588
FVVSCLSWVFLF	2.38333	degron	0.141984	0.0923656	0.107223	0.432849	0.466699	0.403768	0.0849384	0.116726	0.109156	0.145543	0.544643	0.539043	0.421876	0.435883	0.499343	0.555716
FVVVCWFWGGGF	1.70833	degron	0.312591	0.218587	0.279537	0.324663	0.261568	0.261335	0.248379	0.265094	0.443593	0.413853	0.473606	0.455956	0.319134	0.32348	0.408749	0.402807
FVVVGLGLLCLA	2.84167	degron	0.328301	0.291285	0.29494	0.391676	0.357048	0.338786	0.247192	0.267652	0.501157	0.481767	0.573653	0.563985	0.496834	0.487452	0.572909	0.556713
FVVVGVLFLCVG	2.99167	degron	0.308574	0.248148	0.274927	0.304415	0.265087	0.264296	0.262461	0.253303	0.437501	0.447382	0.486101	0.470958	0.257667	0.254354	0.411695	0.412693
FVVVVVWVSRGL	2.1	degron	0.246507	0.151714	0.189252	0.234153	0.235825	0.172945	0.151361	0.192004	0.36717	0.399665	0.417523	0.428825	0.178521	0.170224	0.43495	0.363744
FVVWKDVLVMVR	1.39167	degron	0.230145	0.167246	0.1782	0.234237	0.172254	0.192595	0.153684	0.161348	0.250744	0.263951	0.279108	0.292494	0.153422	0.111212	0.144822	0.145461
FVWAVGLVSASV	2.00833	degron	0.434329	0.428723	0.380429	0.423132	0.403201	0.37848	0.388034	0.369617	0.52617	0.513307	0.566201	0.556734	0.502722	0.511823	0.532679	0.521073
FVWVVRMLVFVP	2.10833	degron	0.184778	0.135487	0.160576	0.214071	0.163526	0.183838	0.159287	0.17053	0.305254	0.294406	0.399271	0.366673	0.181848	0.173627	0.250027	0.248622
FVWWFFFLSVVS	2.01667	degron	0.236206	0.203271	0.20974	0.299053	0.236588	0.260688	0.266124	0.243712	0.35188	0.316644	0.400739	0.396584	0.278339	0.275628	0.322469	0.289676
FVYFLLVVCFAF	2.86667	degron	0.187357	0.14436	0.167118	0.21529	0.164893	0.170434	0.162946	0.150987	0.236718	0.260319	0.275166	0.272802	0.167938	0.166197	0.232084	0.251774
FWCVFVFFVCVG	2.64167	degron	0.263801	0.219742	0.231243	0.288177	0.232323	0.253152	0.232544	0.229	0.361125	0.337676	0.408446	0.389597	0.284419	0.224985	0.358366	0.349835
FWESHVLPYRLL	0.216667	degron	0.239123	0.202825	0.227124	0.65423	0.627701	0.650809	0.184787	0.196173	0.445476	0.485454	0.781528	0.778342	0.627917	0.679606	0.782426	0.782236
FWFLWAKMLLSC	1.39167	degron	0.135476	0.0818048	0.10845	0.289675	0.233504	0.234001	0.08185	0.109678	0.122057	0.154737	0.371534	0.383041	0.242386	0.263482	0.167023	0.256873
FWFSFLLSGVCC	1.85833	degron	0.293312	0.250846	0.259527	0.304847	0.248911	0.262021	0.265138	0.248567	0.254649	0.277554	0.287928	0.291961	0.262141	0.218832	0.180316	0.162072
FWFSFSFLCHSY	0.808333	degron	0.37241	0.390837	0.377942	0.393436	0.332874	0.347885	0.400179	0.371896	0.420793	0.393064	0.439331	0.437858	0.36861	0.400007	0.448445	0.449855
FWFVSVFIVFFC	2.65833	degron	0.188945	0.124793	0.17824	0.271206	0.197434	0.197725	0.166244	0.190939	0.291719	0.266486	0.32222	0.35274	0.186862	0.182159	0.274452	0.244868
FWGRAGVWRLKG	-0.275	degron	0.305797	0.256723	0.266242	0.657552	0.668234	0.627383	0.223274	0.232723	0.57916	0.610719	0.786812	0.77746	0.652585	0.714788	0.745438	0.772162
FWHGRCPGLYLV	0.4	degron	0.203094	0.144622	0.158903	0.607459	0.618608	0.594363	0.156832	0.169514	0.300154	0.307237	0.729245	0.723265	0.506678	0.659286	0.651969	0.626406
FWILLRVLIFVL	2.73333	degron	0.204321	0.17074	0.148731	0.216148	0.151614	0.171613	0.185112	0.178496	0.266779	0.22477	0.31413	0.327572	0.194879	0.156468	0.178538	0.166285
FWLFAFVIRKHI	1.225	degron	0.0933936	0.0844298	0.0890619	0.361075	0.307862	0.301999	0.101049	0.100908	0.0555095	0.0727627	0.505972	0.515909	0.299552	0.272137	0.394095	0.413027
FWMLCFLCRLTV	1.83333	degron	0.249821	0.200693	0.212538	0.354176	0.292698	0.271442	0.219795	0.222737	0.356153	0.366209	0.451193	0.466741	0.324915	0.322227	0.345178	0.331379
FWSARAVVWWCW	0.7	degron	0.478189	0.443486	0.425935	0.466402	0.446171	0.423906	0.457076	0.440109	0.546243	0.601602	0.575125	0.558934	0.480709	0.531399	0.571832	0.535467
FWVNFLFVLFIL	2.59167	degron	0.222072	0.18262	0.186829	0.302434	0.243474	0.23639	0.267032	0.259943	0.293136	0.320839	0.381027	0.418842	0.273035	0.24007	0.245973	0.219756
FWWVGCGWCRWG	0.225	degron	0.294348	0.245195	0.268523	0.60938	0.634338	0.563547	0.243103	0.246181	0.4358	0.434436	0.716082	0.700447	0.605705	0.632023	0.713921	0.745907
FWYIRIRLAVVA	1.36667	degron	0.0337472	0.0150593	0.0283902	0.101607	0.0769233	0.0816101	0.0272339	0.0293009	0.0755331	0.0896662	0.17497	0.18341	0.0605461	0.0988196	0.154042	0.195541
FYAAILCLLFSC	2.33333	degron	0.286807	0.26347	0.244811	0.466572	0.473015	0.409961	0.229041	0.229228	0.389867	0.380583	0.55527	0.53646	0.451454	0.504486	0.522246	0.501871
FYACRLWLVSVR	0.925	degron	0.206675	0.16564	0.1795	0.217446	0.179041	0.177247	0.153251	0.163111	0.267052	0.271125	0.310353	0.315822	0.179862	0.142221	0.187408	0.203636
FYFLSFLLLLSP	1.90833	degron	0.192348	0.123687	0.150511	0.20414	0.156404	0.184181	0.220088	0.225503	0.227919	0.261588	0.287255	0.300574	0.149391	0.13579	0.116768	0.146887
FYFMGFFFGLGM	1.59167	degron	0.516653	0.509379	0.486435	0.505282	0.571073	0.480628	0.469992	0.49204	0.613776	0.581061	0.657387	0.576901	0.574291	0.604105	0.663667	0.590375
FYFRSSFFTICF	1.075	degron	0.365455	0.353735	0.338111	0.396893	0.365433	0.331953	0.434383	0.42919	0.433875	0.457419	0.458713	0.461186	0.387149	0.333504	0.385784	0.389267
FYGVRFLVCVSA	1.60833	degron	0.131123	0.0724194	0.112343	0.149665	0.076194	0.106326	0.0609473	0.0866612	0.0928133	0.0992118	0.106372	0.128121	0.0220512	0.0183888	0.0365533	0.0297641
FYIRFYVYSWLF	0.9	degron	0.310496	0.305802	0.291284	0.358477	0.2583	0.293914	0.283544	0.27178	0.45694	0.463611	0.497653	0.4867	0.369434	0.382523	0.448806	0.432614
FYIWFFRLIYFF	1.56667	degron	0.336178	0.33807	0.319259	0.4291	0.419069	0.356499	0.347728	0.340917	0.461161	0.444208	0.548721	0.522407	0.390354	0.451565	0.442405	0.440478
FYLFPSLPLLLL	1.925	degron	0.371641	0.311536	0.33235	0.437301	0.42701	0.402685	0.493246	0.46054	0.465081	0.454941	0.565432	0.522336	0.411568	0.436851	0.447514	0.415978
FYLPGLFFVRFR	0.891667	degron	0.297312	0.272084	0.245773	0.320752	0.351801	0.266012	0.642162	0.589758	0.318763	0.262126	0.316343	0.343241	0.11543	0.217732	0.11949	0.044815
FYLSFWFLIFFF	2.15833	degron	0.240906	0.173865	0.228955	0.306015	0.268124	0.245279	0.350286	0.299766	0.303313	0.327219	0.373509	0.332066	0.219415	0.23465	0.267322	0.235246
FYLSSCFLFLRF	1.475	degron	0.273447	0.283878	0.306199	0.325394	0.30409	0.304007	0.648003	0.592161	0.288758	0.3217	0.336396	0.335973	0.210622	0.136938	0.102769	0.16856
FYPFHVFCLLIF	1.99167	degron	0.190841	0.133977	0.161625	0.260647	0.266946	0.23527	0.196493	0.16448	0.231947	0.224493	0.369753	0.35311	0.159956	0.199616	0.202756	0.150754
FYPLPASIPDFA	0.591667	stable control	0.665615	0.669642	0.670589	0.684894	0.671807	0.652076	0.690774	0.6593	0.728121	0.712331	0.741932	0.742005	0.677111	0.712046	0.755865	0.752319
FYSLVQAWSKAP	0.133333	degron	0.421297	0.437943	0.384369	0.658703	0.63472	0.649849	0.391126	0.388401	0.639584	0.614608	0.741537	0.712421	0.694629	0.747063	0.721674	0.707577
FYSLYLSLVCFN	1.33333	degron	0.132181	0.109681	0.139667	0.332948	0.304999	0.265603	0.167783	0.153466	0.265425	0.245766	0.459836	0.449014	0.333673	0.355548	0.394443	0.382726
FYTYILTVAEAL	1.26667	degron	0.469321	0.45296	0.442125	0.478715	0.456427	0.436204	0.46036	0.447071	0.52655	0.528116	0.521146	0.540145	0.488737	0.546933	0.55512	0.611807
FYVIFRRACLSV	1.29167	degron	0.204419	0.189506	0.192496	0.268574	0.21847	0.215354	0.167757	0.16838	0.291785	0.30578	0.358447	0.362598	0.286559	0.274717	0.331547	0.30943
GACGLGMLIFIV	2.38333	degron	0.311939	0.281681	0.275057	0.45128	0.430309	0.399214	0.247688	0.264718	0.523206	0.498806	0.63375	0.612469	0.556819	0.613909	0.638931	0.596917
GACRVSSCVVVC	1.63333	degron	0.374421	0.351015	0.34838	0.401535	0.370025	0.33699	0.319722	0.311298	0.52153	0.52993	0.565575	0.575736	0.511849	0.496865	0.531533	0.565232
GAFAGDVWRCVV	0.983333	degron	0.180703	0.13436	0.179348	0.666345	0.669051	0.624274	0.148775	0.159148	0.2697	0.266771	0.788471	0.768388	0.613259	0.641484	0.768568	0.740489
GAICCFCCYLVF	2.35	degron	0.461233	0.486177	0.461603	0.528734	0.511783	0.473363	0.480604	0.445563	0.575598	0.619054	0.601388	0.650376	0.560096	0.547587	0.606289	0.64296
GALVVSWAEVLC	1.725	degron	0.443071	0.373557	0.388652	0.425961	0.404035	0.377248	0.382482	0.362385	0.555788	0.584457	0.561126	0.5494	0.514539	0.51816	0.532084	0.51766
GALWPGALRFLN	0.541667	degron	0.116839	0.0878325	0.108025	0.666572	0.651362	0.695993	0.0914598	0.110629	0.170268	0.219366	0.7936	0.825427	0.555442	0.619055	0.712089	0.782101
GALWVLGVVVGG	1.975	degron	0.390337	0.363468	0.336748	0.395133	0.355173	0.345356	0.336855	0.320498	0.520214	0.501702	0.530457	0.543739	0.456706	0.466093	0.498666	0.510747
GAPIFSSFLLFC	1.76667	degron	0.330355	0.320792	0.278083	0.607419	0.584513	0.543753	0.351477	0.311569	0.544143	0.540866	0.67557	0.659118	0.502869	0.578746	0.636391	0.667944
GAQQRVKERYIE	-1.50833	degron	0.634765	0.680489	0.622586	0.635817	0.66403	0.607187	0.618335	0.612963	0.741592	0.740376	0.732611	0.736506	0.657193	0.639766	0.740664	0.701849
GARCFGFFCFLV	1.725	degron	0.13461	0.10191	0.108119	0.460141	0.471043	0.411048	0.121206	0.13219	0.164612	0.173709	0.589567	0.573549	0.425625	0.431099	0.4877	0.525889
GAVGGWGWVSFV	1.08333	degron	0.40413	0.388053	0.399764	0.641843	0.586021	0.581342	0.382888	0.388143	0.659816	0.530327	0.778202	0.763576	0.647695	0.717576	0.763599	0.752933
GAVGRWGWVSFV	0.741667	degron	0.383011	0.332764	0.353929	0.666769	0.654421	0.638971	0.342159	0.331347	0.674426	0.6008	0.790647	0.786012	0.672307	0.725788	0.777398	0.769066
GAVKCLVCLAVW	1.96667	degron	0.326782	0.27567	0.297134	0.342009	0.307401	0.278211	0.252357	0.268332	0.384868	0.383872	0.412565	0.415009	0.284648	0.279661	0.403038	0.326307
GAVRGWGWVSFV	0.741667	degron	0.322832	0.274255	0.352854	0.618567	0.595936	0.569173	0.319157	0.395334	0.441135	0.430067	0.71795	0.717886	0.6167	0.626816	0.796254	0.78079
GAVRRWGGVSFV	0.441667	degron	0.656214	0.668419	0.667587	0.632321	0.654538	0.641281	0.681875	0.642861	0.689762	0.668941	0.685005	0.729734	0.597517	0.655106	0.688025	0.724983
GAVRRWGWVSFV	0.4	degron	0.186352	0.202855	0.190814	0.638191	0.645688	0.64378	0.177555	0.167905	0.390532	0.396126	0.735008	0.753926	0.596385	0.669724	0.751088	0.74416
GAVVYGICFCTN	1.35	degron	0.390483	0.37478	0.324132	0.421574	0.382727	0.361113	0.353438	0.346576	0.625454	0.615662	0.656243	0.618102	0.615919	0.631362	0.622283	0.61076
GAWLAVCVVREG	1.06667	degron	0.423652	0.409318	0.381534	0.42113	0.39787	0.374626	0.375174	0.365281	0.554106	0.551188	0.584316	0.594071	0.464854	0.521752	0.577886	0.557782
GCCFVCSVFWWG	1.50833	degron	0.369582	0.342307	0.346535	0.384119	0.333853	0.32652	0.336302	0.316783	0.499171	0.514156	0.533708	0.522224	0.403009	0.410726	0.496439	0.488708
GCDVWCLVLRMG	1.1	degron	0.45288	0.437347	0.41485	0.523372	0.520739	0.507854	0.426669	0.408653	0.612434	0.647831	0.698016	0.653734	0.639769	0.662945	0.68412	0.684461
GCFVDRVYVVVV	1.73333	degron	0.41233	0.372742	0.376164	0.405097	0.38444	0.354121	0.376203	0.356035	0.526971	0.517901	0.534739	0.556968	0.525795	0.526303	0.573759	0.5132
GCGFSFFHIVVL	1.9	degron	0.174525	0.131385	0.150977	0.191318	0.114355	0.134397	0.421097	0.411002	0.228759	0.222084	0.23903	0.272886	0.114926	0.107506	0.115236	0.110074
GCGWVFWVVDWG	0.875	degron	0.422666	0.402656	0.368549	0.420573	0.415459	0.369176	0.376277	0.362188	0.557229	0.520037	0.557974	0.568584	0.451069	0.474412	0.573288	0.559466
GCIFGNVVFVRV	1.71667	degron	0.455185	0.43304	0.410219	0.45631	0.418534	0.395852	0.447262	0.418493	0.616681	0.606096	0.631877	0.635094	0.579529	0.623839	0.608231	0.611425
GCILSLCYAVST	1.59167	degron	0.338484	0.302975	0.313933	0.357597	0.334024	0.305468	0.290631	0.301034	0.532031	0.514057	0.523771	0.543996	0.51924	0.591642	0.585632	0.552406
GCIMHLTIYVRD	0.65	degron	0.291556	0.247553	0.240754	0.294233	0.256018	0.245018	0.224424	0.222513	0.407712	0.409959	0.416448	0.461259	0.280225	0.323229	0.376662	0.375532
GCLFASWPLAVC	1.625	degron	0.216757	0.190891	0.187519	0.225474	0.227412	0.189008	0.160282	0.171534	0.203277	0.214106	0.255114	0.257741	0.122637	0.0851543	0.112046	0.10626
GCLFMQVSLFWR	0.975	degron	0.184924	0.0965067	0.132171	0.180557	0.105864	0.154423	0.17328	0.180261	0.272274	0.248133	0.278921	0.311342	0.115065	0.076832	0.176427	0.151551
GCLGYTLSCFTY	0.816667	degron	0.540964	0.4889	0.500485	0.552955	0.556998	0.466307	0.532872	0.506113	0.6321	0.653599	0.62709	0.624948	0.572792	0.552673	0.613463	0.6668
GCLSFVAAVHLH	1.44167	degron	0.364277	0.314919	0.3154	0.648306	0.568356	0.578657	0.266504	0.30077	0.55194	0.503622	0.69662	0.697151	0.605493	0.641879	0.696734	0.693065
GCLVVVGFFSVF	2.49167	degron	0.249839	0.240857	0.231325	0.28758	0.241661	0.235734	0.192213	0.207443	0.396132	0.421062	0.477136	0.43811	0.248954	0.179322	0.386768	0.444384
GCPRSWSFNIYV	0.0166667	degron	0.215939	0.173475	0.206167	0.674339	0.669732	0.650488	0.194109	0.169069	0.471753	0.453505	0.755248	0.729603	0.653453	0.71797	0.746315	0.732275
GCRLRHRLVRIV	0.116667	degron	0.151874	0.0686048	0.137125	0.60114	0.640371	0.569644	0.0746829	0.142638	0.193496	0.20941	0.685643	0.694829	0.489966	0.543964	0.68287	0.608811
GCRSLRLWLTFS	0.341667	degron	0.32769	0.312021	0.296716	0.626562	0.648602	0.608884	0.296784	0.30141	0.534566	0.568385	0.717162	0.735388	0.625611	0.650409	0.697751	0.706893
GCSVSLCCVFVV	2.40833	degron	0.310435	0.260512	0.276446	0.388003	0.360029	0.332178	0.259774	0.258084	0.43982	0.426674	0.51751	0.531608	0.477698	0.500371	0.517917	0.48753
GCVGLSFCVWVG	1.775	degron	0.231894	0.200962	0.201137	0.350692	0.3282	0.288605	0.164479	0.186397	0.397479	0.395444	0.505001	0.541672	0.374777	0.390196	0.487333	0.515684
GCVLVFFLRLDL	1.94167	degron	0.372045	0.366085	0.357718	0.388515	0.353019	0.320186	0.347564	0.345579	0.554436	0.56904	0.581018	0.532741	0.432374	0.433222	0.585294	0.490553
GCVMSVCSLAVS	1.85833	degron	0.461334	0.467525	0.445783	0.454546	0.47442	0.421607	0.471011	0.435596	0.545358	0.545389	0.562471	0.569421	0.591895	0.618474	0.617181	0.631034
GCVTFVLISFCA	2.26667	degron	0.238782	0.189098	0.195249	0.259618	0.202878	0.213818	0.161957	0.210718	0.394242	0.377616	0.433219	0.416544	0.242619	0.232731	0.33378	0.278669
GCVVLNTVAFIC	2.15833	degron	0.147781	0.122618	0.11116	0.473549	0.445609	0.423713	0.103735	0.111574	0.148377	0.123026	0.630001	0.619365	0.486166	0.497998	0.570738	0.594899
GCVVVLIPVVSA	2.56667	degron	0.281894	0.262638	0.252062	0.292872	0.220772	0.234587	0.211883	0.218198	0.387229	0.374729	0.420696	0.408404	0.323609	0.342979	0.340985	0.335611
GCWRVELLVFMC	1.36667	degron	0.0782746	0.0554551	0.0447912	0.219519	0.162093	0.172741	0.0390066	0.0669068	0.0537026	0.0958498	0.319017	0.340035	0.049048	0.0428241	0.197319	0.212522
GCYWPKTLGILC	0.658333	degron	0.407168	0.368554	0.359228	0.432414	0.398727	0.392302	0.342001	0.350797	0.537236	0.582009	0.561756	0.574834	0.533771	0.558857	0.540785	0.568901
GDFYCSSVVLVV	1.59167	degron	0.348922	0.288046	0.323093	0.362544	0.335136	0.299418	0.287955	0.26847	0.43897	0.450562	0.470897	0.496795	0.392057	0.410491	0.426245	0.375559
GDINRNTRYLEK	-1.75	degron	0.630778	0.633749	0.637096	0.628393	0.681683	0.635118	0.653439	0.6445	0.685588	0.719366	0.691236	0.704238	0.667147	0.673948	0.747342	0.754201
GDLEFCCLIIVL	2.08333	degron	0.327229	0.269408	0.322671	0.322348	0.288776	0.295728	0.299184	0.240366	0.502894	0.507545	0.57903	0.571885	0.437764	0.442409	0.607364	0.505454
GDSVRVIIFCLN	1.15	degron	0.166515	0.113608	0.129115	0.396631	0.288752	0.330885	0.104669	0.133123	0.126778	0.127735	0.733991	0.638463	0.436168	0.494096	0.645964	0.767973
GEAYVYLFVYSC	0.891667	degron	0.192923	0.162867	0.164222	0.316394	0.261909	0.248512	0.151519	0.168894	0.393715	0.37981	0.554518	0.527591	0.431372	0.434467	0.470791	0.463551
GEGISCLLRRLT	0.3	degron	0.309755	0.266488	0.282224	0.664162	0.683679	0.636059	0.262918	0.262097	0.567949	0.520915	0.738431	0.688039	0.652418	0.671549	0.696346	0.72142
GELDVRKLLKYF	-0.216667	degron	0.199244	0.130887	0.184914	0.677092	0.656302	0.672388	0.178558	0.13027	0.380402	0.386234	0.754763	0.781655	0.70254	0.673739	0.687862	0.748328
GELPGELYKFWL	-0.108333	stable control	0.663735	0.689366	0.659924	0.676016	0.676816	0.638955	0.687985	0.653763	0.757152	0.728209	0.75753	0.753979	0.732852	0.805777	0.773903	0.780933
GELVLVMYGIWV	1.675	degron	0.313473	0.249714	0.269122	0.317557	0.261114	0.290417	0.234492	0.242267	0.462128	0.45321	0.492305	0.51079	0.382496	0.401269	0.4665	0.474264
GESCGGSERRVG	-1.04167	degron	0.655504	0.700124	0.641312	0.647033	0.632053	0.630833	0.652437	0.618591	0.693678	0.685736	0.732898	0.737512	0.677004	0.703917	0.727823	0.73597
GEVLWAVLLVSC	1.89167	degron	0.231321	0.156898	0.206243	0.248477	0.199852	0.195407	0.147002	0.180028	0.294865	0.305816	0.337476	0.348308	0.177751	0.178676	0.218924	0.196625
GEWCLPLRLVVY	0.841667	degron	0.19319	0.153667	0.168357	0.208478	0.166707	0.179965	0.129659	0.143939	0.165802	0.182365	0.20895	0.193058	0.0514527	0.0705751	0.0517065	0.0853142
GFAFFIGLSFAF	2.025	degron	0.47024	0.462558	0.449597	0.475817	0.469414	0.430348	0.469795	0.459367	0.557106	0.573068	0.582993	0.575775	0.548262	0.570132	0.596691	0.579573
GFALGSFMLVLR	1.56667	degron	0.0841059	0.0656933	0.0607552	0.0977752	0.0865775	0.0738745	0.621548	0.569846	0.0561846	0.067253	0.0856868	0.0831056	0.0171042	0.0280121	0.0333209	0.0604175
GFCFVFVFQCFF	2.19167	degron	0.319952	0.246597	0.26114	0.324063	0.26658	0.27425	0.270246	0.264229	0.4114	0.392023	0.428822	0.433208	0.333623	0.344501	0.427071	0.474723
GFCVRIFHGFLH	0.975	degron	0.286389	0.208203	0.258945	0.667014	0.649518	0.630443	0.209078	0.220654	0.510934	0.490823	0.722901	0.716532	0.62811	0.640055	0.730895	0.668997
GFDVFWLWVVVA	1.85833	degron	0.134038	0.0829545	0.0911017	0.22873	0.176906	0.171645	0.0730901	0.0893263	0.0862022	0.106952	0.323155	0.291346	0.0847458	0.0505355	0.195786	0.220049
GFESTCSLLCVF	1.35	degron	0.33556	0.285316	0.29661	0.35331	0.304083	0.284127	0.248573	0.27846	0.397254	0.416393	0.433749	0.432328	0.311604	0.348436	0.336951	0.358426
GFFCFLYFVVMF	2.40833	degron	0.190538	0.20348	0.168145	0.210451	0.162031	0.168173	0.213697	0.211781	0.278845	0.274879	0.287361	0.305014	0.14574	0.150428	0.168538	0.170413
GFFCVWSLLFFN	1.65833	degron	0.210533	0.172957	0.17772	0.30743	0.216611	0.26162	0.239892	0.195915	0.381663	0.388707	0.436982	0.461899	0.295556	0.359597	0.406266	0.383563
GFFFFHGLCFFV	1.94167	degron	0.376784	0.356973	0.330732	0.398981	0.399015	0.348431	0.377738	0.338336	0.511525	0.540124	0.542844	0.547812	0.435462	0.459645	0.493798	0.53275
GFFFLFFVSAFI	2.49167	degron	0.384058	0.262913	0.286843	0.358517	0.332178	0.290707	0.29837	0.300084	0.449913	0.440383	0.477703	0.492576	0.353364	0.383568	0.457247	0.453451
GFFFWTMCFWVV	1.75833	degron	0.212051	0.172548	0.197982	0.315862	0.332475	0.260128	0.209912	0.1974	0.340256	0.303512	0.463219	0.447997	0.262182	0.247591	0.364288	0.333073
GFFFYFVLFGLS	1.90833	degron	0.288292	0.25302	0.262727	0.305767	0.287407	0.276697	0.293467	0.27734	0.45674	0.434309	0.473226	0.473047	0.29695	0.382714	0.409785	0.408169
GFFLCTCIRFWV	1.61667	degron	0.278721	0.223	0.259252	0.416799	0.365447	0.377184	0.247018	0.248538	0.433469	0.40866	0.55137	0.536716	0.439414	0.465181	0.49395	0.542331
GFFLLSFLFFVR	1.99167	degron	0.218227	0.176762	0.189282	0.238545	0.203263	0.195412	0.220111	0.248109	0.306491	0.316408	0.368867	0.416336	0.151446	0.143587	0.206511	0.154573
GFGDKVPWRWVI	-0.0333333	degron	0.145012	0.125942	0.134097	0.682682	0.658016	0.629681	0.116639	0.131295	0.239512	0.248168	0.778479	0.784825	0.579206	0.63197	0.743407	0.775067
GFGRDHGNDTGP	-1.60833	stable control	0.638386	0.670311	0.634434	0.65007	0.652051	0.647086	0.659947	0.629835	0.73168	0.718024	0.743936	0.755547	0.699669	0.724173	0.731639	0.734543
GFGRRGQFGGTG	-0.833333	degron	0.596463	0.581848	0.521907	0.587737	0.605702	0.626433	0.569414	0.514224	0.877375	0.79319	0.834872	0.767514	0.803818	0.915836	0.852046	0.874869
GFIRVRHLRSLC	0.308333	degron	0.149788	0.120534	0.143189	0.662213	0.648012	0.624126	0.107676	0.133977	0.175064	0.212204	0.711224	0.714426	0.547902	0.552072	0.640915	0.675389
GFISKLIIKLAA	1.54167	degron	0.328169	0.328092	0.30095	0.451997	0.434065	0.40323	0.275905	0.263069	0.480646	0.44397	0.548052	0.554081	0.53856	0.546367	0.542842	0.588616
GFLAVTVACVWR	1.56667	degron	0.182496	0.107581	0.145758	0.174786	0.140561	0.146976	0.120275	0.139761	0.231747	0.19477	0.266511	0.248745	0.0444302	0.0582142	0.137601	0.134687
GFLFVLCAWGFF	2.13333	degron	0.241219	0.232071	0.234351	0.248371	0.228076	0.204815	0.21483	0.205069	0.322673	0.313289	0.372297	0.399916	0.189878	0.166584	0.348931	0.293526
GFLGMFFFWFAL	1.96667	degron	0.497169	0.453807	0.467419	0.467791	0.460167	0.460395	0.469332	0.451828	0.566389	0.591701	0.642092	0.627231	0.593133	0.582113	0.683362	0.612167
GFLRTVHFLLLG	1.31667	degron	0.286789	0.217028	0.248369	0.588811	0.568826	0.568215	0.227706	0.221461	0.467567	0.472912	0.694672	0.747378	0.563075	0.705316	0.669682	0.680638
GFLVPSSPRCHQ	-0.258333	stable control	0.735239	0.656188	0.65266	0.637755	0.647006	0.643215	0.666265	0.640799	0.69929	0.682305	0.713574	0.72581	0.695501	0.721176	0.692322	0.746861
GFLWFCGVPVGW	1.30833	degron	0.622969	0.615508	0.600056	0.626672	0.608972	0.591828	0.635268	0.591517	0.720083	0.693916	0.739186	0.701467	0.675981	0.713387	0.741601	0.735316
GFNIFFFFFFFV	2.26667	degron	0.175961	0.176404	0.165813	0.223988	0.194234	0.187057	0.287789	0.273794	0.232043	0.261593	0.310374	0.284121	0.174175	0.24558	0.198161	0.247175
GFPFLCSFLLAS	1.70833	degron	0.317163	0.265269	0.291173	0.339736	0.293263	0.259597	0.256993	0.24999	0.456374	0.449282	0.46423	0.480184	0.380381	0.386611	0.408263	0.416435
GFPFLFILYFLC	2.19167	degron	0.109365	0.038552	0.0809591	0.246785	0.209952	0.213846	0.104914	0.117237	0.103821	0.106506	0.389084	0.380484	0.182029	0.139604	0.247758	0.266286
GFRMACYIRVLS	0.833333	degron	0.211515	0.162206	0.17227	0.298246	0.219	0.219081	0.167959	0.182385	0.271734	0.299754	0.440993	0.448231	0.326643	0.347463	0.368207	0.39204
GFRVPVVVGVRG	1	degron	0.376134	0.294436	0.318009	0.381514	0.315929	0.305127	0.295638	0.292226	0.500833	0.498993	0.52532	0.536286	0.433007	0.465424	0.496129	0.452967
GFRVTTCASWIC	0.858333	degron	0.179553	0.125341	0.145574	0.62276	0.618303	0.595567	0.151401	0.135056	0.181878	0.199324	0.739782	0.718735	0.545773	0.568779	0.725633	0.741823
GFSEGRLTIPVY	0.175	degron	0.411039	0.294754	0.329212	0.38826	0.323576	0.316027	0.296833	0.293038	0.482663	0.468545	0.50849	0.510972	0.435116	0.470772	0.497774	0.492016
GFSFFFIFWFFF	2.06667	degron	0.341887	0.36431	0.310352	0.36921	0.348338	0.332847	0.402037	0.354051	0.412877	0.458826	0.478971	0.52725	0.384137	0.403397	0.428965	0.414094
GFSFVCFSPFLF	1.74167	degron	0.431123	0.408322	0.391524	0.656408	0.648388	0.645051	0.384779	0.387982	0.540785	0.539361	0.737041	0.753154	0.638567	0.696436	0.79324	0.765137
GFSPLFVLVFGV	2.11667	degron	0.32343	0.313652	0.29678	0.338215	0.314369	0.284144	0.344601	0.321976	0.496324	0.481477	0.509822	0.527113	0.478363	0.460958	0.503362	0.469431
GFSSRWLMQYMV	0.2	degron	0.498555	0.287153	0.339581	0.688866	0.656803	0.650035	0.336061	0.315749	0.491273	0.431923	0.753939	0.740605	0.620343	0.550048	0.74366	0.731226
GFSVFSHSVWVR	0.566667	degron	0.199882	0.200695	0.181257	0.225475	0.16227	0.182869	0.448333	0.425972	0.228781	0.246763	0.279946	0.26262	0.163493	0.101825	0.0755455	0.0838322
GFTIFFFFFFFV	2.5	degron	0.1617	0.168345	0.164673	0.231081	0.162876	0.186148	0.326225	0.247386	0.269068	0.258142	0.297817	0.234015	0.196418	0.257416	0.247049	0.220933
GFVCFIHLFLCF	2.40833	degron	0.324027	0.317711	0.306391	0.364494	0.318879	0.317546	0.43939	0.503389	0.370494	0.362561	0.406121	0.444369	0.351548	0.347661	0.356791	0.372517
GFVISSCRLFIL	1.86667	degron	0.273997	0.236589	0.281118	0.60645	0.565047	0.598432	0.286497	0.256989	0.39672	0.401058	0.661319	0.676435	0.544913	0.61805	0.637518	0.6273
GFVLLCFCCRTW	1.53333	degron	0.316653	0.250993	0.262054	0.323505	0.261462	0.276328	0.248121	0.247331	0.447429	0.405435	0.479666	0.485887	0.273137	0.287665	0.384106	0.457402
GFVLMLLVRFEL	1.89167	degron	0.337693	0.245023	0.298346	0.344731	0.285865	0.297087	0.3354	0.320246	0.440434	0.489913	0.462915	0.484538	0.324779	0.273	0.420206	0.412576
GFVRTVWLMCYV	1.31667	degron	0.173414	0.148549	0.159904	0.309887	0.283362	0.260657	0.116768	0.141414	0.211967	0.193571	0.425693	0.407721	0.304795	0.266415	0.329044	0.353149
GFVSLFRLFIRL	1.525	degron	0.264384	0.244806	0.240893	0.388879	0.336049	0.332435	0.421998	0.387738	0.35753	0.361543	0.468159	0.462225	0.189156	0.292156	0.231756	0.203539
GFVVYLLLSYLF	2.11667	degron	0.278734	0.300652	0.261912	0.324541	0.259896	0.253211	0.253823	0.258339	0.454218	0.420759	0.493468	0.470696	0.328069	0.35119	0.387547	0.43764
GFWLAFLWYRES	0.225	degron	0.284054	0.211774	0.247705	0.379407	0.325662	0.314464	0.211122	0.233099	0.456267	0.409322	0.559216	0.536707	0.338599	0.432934	0.521725	0.492124
GFYQSGGLVVVV	1.38333	degron	0.526211	0.517396	0.501502	0.528912	0.50481	0.469357	0.493735	0.470163	0.659851	0.619818	0.658955	0.667134	0.650701	0.64708	0.68375	0.663733
GGAVGVRGGCRG	0.108333	degron	0.542001	0.48849	0.505591	0.513875	0.480277	0.493578	0.557253	0.486893	0.588506	0.624976	0.660205	0.609043	0.477871	0.652389	0.713043	0.70928
GGCGFVWWRLLG	0.766667	degron	0.179125	0.113992	0.138819	0.623715	0.654014	0.588526	0.121549	0.129192	0.183034	0.214309	0.759214	0.745392	0.527891	0.560614	0.697053	0.6893
GGCILYFCMSIV	1.98333	degron	0.381056	0.371154	0.369348	0.404692	0.402717	0.353768	0.377919	0.364187	0.453968	0.490475	0.497493	0.512622	0.395964	0.425704	0.496389	0.487224
GGCYAGVAMRLI	1.125	stable control	0.647985	0.593389	0.619131	0.655627	0.620148	0.655943	0.642046	0.622548	0.69886	0.663214	0.743352	0.684165	0.639019	0.667027	0.710606	0.748083
GGFHWCPSASRG	-0.491667	stable control	0.667687	0.67911	0.671152	0.655821	0.673307	0.612973	0.692581	0.664323	0.73895	0.758153	0.751703	0.755402	0.705274	0.719368	0.743891	0.766653
GGFLLRGLFLFL	1.80833	degron	0.542722	0.518735	0.498042	0.577995	0.537949	0.53371	0.559722	0.525024	0.640181	0.619463	0.664728	0.659913	0.590935	0.635705	0.663568	0.640897
GGFRVLLWCVVW	1.53333	degron	0.23606	0.17686	0.21242	0.261332	0.184989	0.196298	0.178858	0.189387	0.369625	0.330781	0.395548	0.401724	0.222956	0.157695	0.324984	0.322451
GGGAGVVWVRLG	0.9	degron	0.147593	0.0936712	0.118004	0.648421	0.644526	0.632257	0.109014	0.115108	0.174195	0.158303	0.744109	0.738841	0.53412	0.54104	0.747665	0.716362
GGGEGVVWVRLG	0.458333	degron	0.132747	0.131315	0.128615	0.639822	0.639466	0.631728	0.107212	0.124104	0.197497	0.183123	0.743695	0.73093	0.498371	0.574901	0.728565	0.712253
GGGGGGGDVLVW	0.416667	degron	0.280366	0.214629	0.236487	0.308012	0.243981	0.242969	0.186306	0.217548	0.395042	0.388276	0.419323	0.433326	0.293774	0.236664	0.337339	0.388529
GGGGGGGGGGVG	-0.0166667	degron	0.361161	0.393806	0.407137	0.412171	0.386774	0.390562	0.388634	0.394243	0.466874	0.424341	0.49709	0.416175	0.2999	0.326882	0.395877	0.457542
GGGGGGRWGRLC	-0.533333	degron	0.247566	0.211737	0.237782	0.67454	0.666711	0.638935	0.186855	0.191973	0.484838	0.470887	0.758417	0.755923	0.601061	0.66745	0.774593	0.730355
GGGGLRVVVWLV	1.45	degron	0.142675	0.106659	0.122004	0.513042	0.512961	0.476344	0.103259	0.11935	0.156775	0.14224	0.658843	0.666254	0.511317	0.555906	0.630971	0.662435
GGGGMGRRVGVG	-0.125	degron	0.401476	0.407412	0.385385	0.406198	0.394416	0.387844	0.402016	0.399827	0.4213	0.409481	0.421764	0.418625	0.335066	0.386204	0.419041	0.416401
GGGGVFGVWVWM	1.125	degron	0.299435	0.255586	0.262456	0.522477	0.513716	0.496518	0.242696	0.21816	0.504053	0.484713	0.661678	0.649532	0.491797	0.573703	0.604964	0.630487
GGGHGSSCSVCD	-0.125	stable control	0.63483	0.645921	0.654165	0.669988	0.640328	0.684887	0.654529	0.636514	0.687989	0.715174	0.695895	0.694984	0.644847	0.694997	0.763674	0.715591
GGGRGGRWGRLC	-0.875	degron	0.234557	0.187089	0.219373	0.650857	0.667394	0.642382	0.174702	0.200618	0.49113	0.47392	0.734585	0.744422	0.619978	0.679247	0.754196	0.731432
GGGSASGWRAAA	-0.116667	degron	0.412688	0.389325	0.369275	0.641984	0.635118	0.622997	0.341233	0.347238	0.633583	0.643795	0.734924	0.696516	0.658564	0.672237	0.745572	0.724956
GGGSRICIVRLS	0.641667	degron	0.222627	0.179514	0.188637	0.635401	0.653201	0.619176	0.160458	0.195332	0.427417	0.384778	0.72792	0.716159	0.588824	0.718312	0.724655	0.721211
GGGVGGAVVLFW	1.50833	degron	0.594289	0.556427	0.54283	0.524445	0.544786	0.512717	0.53505	0.520926	0.718282	0.713674	0.71954	0.716546	0.634705	0.666797	0.784588	0.743971
GGGVGVAVVLFW	1.89167	degron	0.364642	0.33633	0.325308	0.367254	0.338298	0.31402	0.315695	0.300422	0.506749	0.504484	0.522035	0.53713	0.415029	0.449062	0.493281	0.509648
GGGVGVVWVRLG	1.1	degron	0.127788	0.0991877	0.114309	0.633211	0.609487	0.611436	0.0788336	0.102123	0.124897	0.148456	0.736756	0.702679	0.407336	0.449992	0.702834	0.653971
GGGVRWGVLVLG	1.06667	degron	0.408555	0.415614	0.350174	0.428494	0.411961	0.360854	0.358388	0.33418	0.561143	0.543883	0.589903	0.607909	0.532161	0.522297	0.628324	0.583327
GGGVWWGVLVLG	1.36667	degron	0.347566	0.294955	0.285679	0.351593	0.297562	0.279657	0.266687	0.256539	0.465453	0.470222	0.509476	0.509648	0.390244	0.3505	0.496166	0.405196
GGGWAVLLWVQV	1.29167	degron	0.336712	0.304752	0.309851	0.371974	0.316959	0.326883	0.282549	0.296928	0.446622	0.4367	0.469734	0.482059	0.373231	0.400128	0.426194	0.487091
GGGWCEMLIVVG	1.25833	degron	0.400438	0.356945	0.343957	0.388027	0.35558	0.3296	0.332861	0.314673	0.554799	0.530179	0.54677	0.552336	0.493189	0.5179	0.530598	0.493606
GGGWCVWMVWFG	0.941667	degron	0.287047	0.232434	0.262855	0.444946	0.395977	0.391623	0.225882	0.234343	0.505774	0.455366	0.602396	0.586895	0.456553	0.507948	0.572642	0.563803
GGGWGGRWGRLC	-0.575	degron	0.248883	0.180852	0.224591	0.656072	0.656006	0.650962	0.178322	0.207326	0.484595	0.473893	0.754673	0.75456	0.605481	0.672025	0.760476	0.747664
GGGWGVFVVLWW	1.24167	degron	0.244328	0.182485	0.211017	0.253955	0.189186	0.206053	0.192228	0.196111	0.382626	0.328116	0.400444	0.404761	0.201644	0.184491	0.329433	0.320267
GGHGGRRRKGVG	-1.56667	degron	0.387498	0.377013	0.379933	0.392354	0.429377	0.418835	0.414519	0.402917	0.44796	0.429731	0.42789	0.44179	0.348178	0.37154	0.446488	0.453956
GGICVVAYWRLA	1.275	degron	0.11953	0.0815569	0.114378	0.427074	0.366165	0.370972	0.085727	0.103942	0.168797	0.178026	0.571529	0.556856	0.466202	0.464576	0.51351	0.521925
GGIRLRVRFFVI	1.04167	degron	0.192936	0.147767	0.163804	0.52734	0.557733	0.5053	0.153746	0.162065	0.225166	0.247249	0.619318	0.611078	0.541166	0.627529	0.650434	0.665437
GGIVLLVRVCGP	1.65833	degron	0.441478	0.417674	0.406218	0.45689	0.429031	0.420671	0.39457	0.382784	0.619097	0.583358	0.61403	0.61577	0.538392	0.560751	0.629726	0.642635
GGKTLSIFLRIS	0.658333	degron	0.171558	0.159175	0.145229	0.579219	0.544744	0.539214	0.130754	0.148669	0.283212	0.306595	0.658613	0.671984	0.590503	0.630759	0.707226	0.677779
GGLFRWCVWRIV	0.866667	degron	0.100608	0.0923092	0.111767	0.571507	0.54179	0.521114	0.0908964	0.113454	0.189957	0.154817	0.638754	0.636569	0.398696	0.4272	0.526923	0.531396
GGLGIVWLWLVV	2.125	degron	0.303943	0.278336	0.264194	0.34383	0.29487	0.281199	0.222625	0.245064	0.45583	0.478089	0.496022	0.489245	0.32902	0.35869	0.43627	0.402884
GGLLSQLLRSIG	0.741667	degron	0.32146	0.21622	0.2984	0.627273	0.633773	0.588929	0.233484	0.234621	0.584327	0.57705	0.737754	0.748351	0.645341	0.681721	0.736115	0.70895
GGLRILLRLVWT	1.04167	degron	0.389098	0.298494	0.347579	0.411548	0.37283	0.346496	0.388429	0.37284	0.46062	0.480593	0.482172	0.493414	0.434077	0.507204	0.479588	0.459853
GGLVVYVWGRWS	0.566667	degron	0.394738	0.369866	0.366377	0.400569	0.376863	0.371091	0.370939	0.341278	0.588577	0.556465	0.594916	0.582215	0.514471	0.538534	0.574473	0.609634
GGLWRRLCLGVG	0.55	degron	0.328665	0.303671	0.299681	0.407454	0.371594	0.384969	0.293187	0.305824	0.441833	0.464701	0.461684	0.476787	0.385435	0.415435	0.462404	0.464136
GGMGLWCCVSVG	1.31667	degron	0.552868	0.544318	0.524014	0.559241	0.516015	0.50866	0.523915	0.502026	0.656708	0.645026	0.683169	0.683653	0.671684	0.657589	0.673899	0.681831
GGMVRSCLWCFV	1.24167	degron	0.377661	0.352595	0.34192	0.611262	0.60009	0.589151	0.330403	0.314406	0.579333	0.590394	0.774445	0.733423	0.650731	0.698406	0.765218	0.745232
GGRFVWIVRAVG	0.883333	degron	0.313513	0.243066	0.258493	0.614879	0.629452	0.5885	0.230459	0.23606	0.608524	0.527415	0.746141	0.714578	0.630664	0.63403	0.73913	0.714812
GGRHYGILDLSL	0.116667	stable control	0.65563	0.705047	0.670577	0.6698	0.663085	0.699467	0.696713	0.688763	0.699751	0.698681	0.736627	0.702251	0.5937	0.682845	0.698131	0.717138
GGRLGRAGGGGR	-0.891667	degron	0.649631	0.644652	0.647239	0.665002	0.644365	0.616899	0.678708	0.641215	0.690199	0.689725	0.716153	0.717418	0.614208	0.651507	0.726326	0.722271
GGRREWCRGGGV	-1.1	degron	0.553824	0.528616	0.555095	0.530595	0.587908	0.546769	0.550693	0.53814	0.687004	0.72994	0.716704	0.67364	0.55799	0.711736	0.77031	0.721826
GGRSLYAILCAV	1.25	degron	0.225403	0.171116	0.194606	0.309222	0.256576	0.264884	0.150895	0.180644	0.253472	0.268365	0.464498	0.469276	0.320364	0.32287	0.380931	0.405652
GGRWRRRGFFFS	-1.04167	degron	0.616239	0.633977	0.634013	0.72503	0.716285	0.666145	0.633781	0.62042	0.682597	0.662719	0.689943	0.727355	0.699049	0.695595	0.727587	0.712827
GGSGGVSWRRVV	-0.0416667	degron	0.283837	0.247822	0.260336	0.648262	0.667362	0.646829	0.20951	0.235882	0.582299	0.510293	0.731801	0.717414	0.656321	0.703668	0.728414	0.740911
GGSHVWKFYRNF	-0.758333	degron	0.297928	0.302343	0.253751	0.669503	0.688621	0.628626	0.217515	0.229691	0.550333	0.554176	0.79125	0.743713	0.638606	0.765403	0.768097	0.766537
GGSIKRFVILVL	1.48333	degron	0.323487	0.3111	0.277851	0.343154	0.300617	0.255323	0.26358	0.255044	0.501364	0.463382	0.536844	0.512606	0.397017	0.435749	0.494502	0.483766
GGSKIGFTVGGG	0.308333	stable control	0.686605	0.649604	0.656119	0.637386	0.637065	0.65939	0.655471	0.629288	0.723687	0.726283	0.747155	0.728392	0.669376	0.702967	0.752698	0.729112
GGSLWLVHLKTI	0.816667	degron	0.170958	0.150939	0.152415	0.640899	0.663162	0.594179	0.0989607	0.136434	0.216674	0.332408	0.736092	0.700662	0.645621	0.561832	0.733685	0.787345
GGSWVRCLRTMG	-0.0166667	degron	0.187425	0.132861	0.154172	0.628993	0.596934	0.615567	0.164588	0.174966	0.421197	0.376199	0.708715	0.710632	0.61493	0.641342	0.727052	0.693155
GGTFWDGLVLVH	0.775	degron	0.372878	0.3034	0.327094	0.350915	0.313509	0.296515	0.283475	0.265338	0.454763	0.45475	0.478564	0.490116	0.356486	0.324486	0.439178	0.396901
GGTGGAGSRGQI	-0.466667	degron	0.664319	0.661603	0.644896	0.61512	0.6158	0.623326	0.641119	0.646881	0.736575	0.726619	0.737955	0.709096	0.591715	0.689523	0.733856	0.747956
GGVCVRMECWMG	0.591667	degron	0.475397	0.535094	0.478675	0.478085	0.521293	0.458633	0.506324	0.463648	0.590007	0.582834	0.577898	0.579991	0.545112	0.595435	0.642003	0.616472
GGVFYVFFVFVG	2.125	degron	0.168038	0.12606	0.164355	0.273382	0.227203	0.238475	0.124961	0.131832	0.249112	0.267649	0.434252	0.415965	0.20126	0.179033	0.401625	0.379224
GGVSPRSSMDLL	0.075	degron	0.6582	0.640303	0.636389	0.646263	0.622601	0.66885	0.652867	0.642243	0.729427	0.734436	0.756099	0.715154	0.680256	0.689568	0.756376	0.770729
GGVVAACRGGIG	1.04167	degron	0.335878	0.352929	0.353767	0.357258	0.363935	0.332311	0.376937	0.345286	0.367187	0.380071	0.388164	0.398957	0.327177	0.311132	0.388829	0.383651
GGVVGGVGVYDG	0.8	stable control	0.643667	0.673307	0.634081	0.641153	0.646694	0.617063	0.66439	0.635068	0.716162	0.695593	0.734335	0.7615	0.693353	0.71066	0.745552	0.743372
GGVVGRPWWYVG	0.15	degron	0.317706	0.294927	0.289198	0.676565	0.691278	0.663884	0.276498	0.255135	0.616607	0.5928	0.804365	0.786164	0.677803	0.710126	0.79447	0.794302
GGVVLVVVFCCV	3	degron	0.233258	0.176028	0.20189	0.243915	0.210284	0.195633	0.168943	0.190103	0.339894	0.339142	0.359179	0.345009	0.168854	0.161313	0.32612	0.354717
GGVWLSVVSWVG	1.33333	degron	0.110275	0.0916188	0.0908767	0.12636	0.0894257	0.0825714	0.0681439	0.0670206	0.24013	0.247633	0.247881	0.26446	0.150002	0.162106	0.216957	0.258994
GGVWSAFAVWVC	1.50833	degron	0.0926415	0.0656576	0.0770411	0.314922	0.285791	0.26429	0.0742907	0.0778453	0.0445632	0.0646803	0.440603	0.451049	0.184798	0.190247	0.319309	0.357594
GGVWVLGVAVVW	1.96667	degron	0.262439	0.226254	0.220617	0.267791	0.236662	0.232316	0.202173	0.211276	0.278043	0.272896	0.337313	0.360742	0.104591	0.124271	0.153202	0.111497
GGWFFWVGAWVV	1.34167	degron	0.140176	0.0926934	0.130461	0.229524	0.178623	0.197691	0.0894839	0.114172	0.212606	0.216394	0.396576	0.394766	0.169524	0.176538	0.325944	0.365154
GGWGSSLGVWVG	0.566667	degron	0.227073	0.224212	0.200728	0.656424	0.651646	0.622926	0.165614	0.190063	0.399567	0.404918	0.77061	0.764189	0.644292	0.681747	0.752422	0.755892
GGWGVFGVWVWM	1.08333	degron	0.247017	0.185554	0.208884	0.459916	0.419769	0.408499	0.180861	0.191046	0.4301	0.413559	0.588226	0.591766	0.440258	0.512594	0.561749	0.552959
GGWRVLHAWVAV	0.808333	degron	0.353663	0.321837	0.309234	0.563822	0.549081	0.526388	0.282064	0.2738	0.569678	0.536702	0.686313	0.686896	0.619053	0.682307	0.673471	0.690072
GGWSFSSLWKIA	0.333333	degron	0.14399	0.107121	0.130949	0.761733	0.804763	0.728101	0.116008	0.135083	0.196943	0.213831	0.840221	0.83558	0.578171	0.671384	0.806423	0.82751
GGWSLFCIVVVV	2.325	degron	0.206206	0.13738	0.175906	0.211458	0.166041	0.158779	0.157969	0.176548	0.2465	0.259478	0.308486	0.304042	0.138493	0.0837012	0.177673	0.164612
GGWVIVFMVGRG	1.23333	degron	0.364666	0.359471	0.357921	0.397887	0.352434	0.334301	0.339007	0.329797	0.549055	0.520785	0.596784	0.599635	0.55818	0.488345	0.56981	0.688114
GGYCQMFFLYFR	0.433333	degron	0.078813	0.0828499	0.0881085	0.11721	0.0440488	0.115732	0.589723	0.560259	0.0686716	0.112774	0.0926437	0.0970366	0.0319427	0.0867514	0.0336038	0.0592899
GGYGAGLRSPLF	0.2	stable control	0.670784	0.660144	0.651046	0.677335	0.677848	0.673237	0.673884	0.65348	0.744298	0.712712	0.75141	0.730001	0.680476	0.737657	0.763879	0.745311
GGYIINRWRTKN	-1.21667	degron	0.14926	0.118538	0.159189	0.635893	0.624867	0.60417	0.0943657	0.131046	0.281308	0.26552	0.760798	0.686702	0.590285	0.540958	0.724754	0.693773
GGYVTVTSVTVV	1.33333	degron	0.513103	0.511989	0.4927	0.519841	0.50945	0.472602	0.523823	0.475094	0.62144	0.600152	0.618605	0.591705	0.550885	0.622762	0.634133	0.605473
GHFILFWVFCFM	1.96667	degron	0.32415	0.306369	0.279137	0.362952	0.282414	0.284608	0.257657	0.250167	0.425692	0.391717	0.474953	0.431731	0.275238	0.357479	0.37964	0.399577
GHHLRVRVILTA	0.483333	degron	0.210122	0.184777	0.173466	0.333765	0.31565	0.282459	0.160167	0.159954	0.288249	0.306307	0.461325	0.479121	0.410667	0.410067	0.440568	0.429619
GHSALWQVPRLM	0.05	degron	0.294462	0.286797	0.288163	0.662034	0.690374	0.596849	0.269913	0.250985	0.590027	0.557431	0.758438	0.748645	0.659281	0.733959	0.742725	0.72265
GHYQGVCHRRIC	-0.608333	degron	0.201853	0.153608	0.173405	0.672825	0.628593	0.619785	0.191581	0.168576	0.344463	0.391681	0.770492	0.762835	0.638923	0.675371	0.739252	0.71169
GIALYVCFICVG	2.39167	degron	0.187252	0.165813	0.15722	0.271884	0.240075	0.247427	0.119294	0.155645	0.267854	0.284736	0.434331	0.430723	0.216314	0.209102	0.354368	0.37338
GIANHAMVIVVL	1.98333	degron	0.33156	0.301276	0.303409	0.360446	0.317668	0.286533	0.27354	0.282802	0.49198	0.444817	0.502098	0.513093	0.451615	0.435549	0.464965	0.472271
GICLVLVSDIWI	2.2	degron	0.403309	0.375121	0.39122	0.442747	0.397863	0.397516	0.402057	0.345655	0.547301	0.588463	0.611418	0.586617	0.601357	0.555734	0.562101	0.553026
GIFVRIVCIDVA	2.06667	degron	0.188006	0.148036	0.160406	0.213631	0.15226	0.169528	0.137003	0.149017	0.285553	0.284711	0.297152	0.307069	0.131255	0.117895	0.18804	0.178721
GIFVWWFWGCCG	1.28333	degron	0.340661	0.314664	0.30908	0.406667	0.369296	0.363626	0.307377	0.278805	0.526961	0.529596	0.588282	0.546261	0.491466	0.514182	0.620654	0.54856
GIFYVRTIWSCG	0.791667	degron	0.187887	0.15377	0.168064	0.208014	0.181702	0.184779	0.145059	0.144175	0.339286	0.32441	0.382057	0.380544	0.214211	0.250059	0.345148	0.351201
GIGVVWLDVFKT	1.15833	degron	0.317669	0.285437	0.309183	0.361435	0.301707	0.298557	0.317869	0.283402	0.528634	0.478433	0.54425	0.52937	0.404371	0.396282	0.516263	0.481791
GIGYMFLNVWLV	1.55833	degron	0.091382	0.0681345	0.0947658	0.272637	0.225625	0.239521	0.08868	0.103878	0.109866	0.134353	0.421431	0.420179	0.208676	0.259197	0.30688	0.296761
GIIRVSSQVIVR	0.966667	degron	0.451298	0.445352	0.432353	0.470862	0.445442	0.417916	0.429846	0.413391	0.594307	0.586596	0.612521	0.621659	0.559444	0.569584	0.593919	0.619918
GIISMYVARRLG	0.733333	degron	0.195053	0.132952	0.189668	0.673327	0.664606	0.644552	0.138084	0.160362	0.284556	0.315406	0.69881	0.697847	0.567543	0.620225	0.694304	0.683137
GIKLNVVYILLG	1.60833	degron	0.406998	0.313766	0.330008	0.411128	0.365351	0.353484	0.368619	0.310645	0.542988	0.529197	0.632138	0.656724	0.454261	0.517623	0.526102	0.561336
GILILRLILCLF	2.74167	degron	0.2072	0.18778	0.171788	0.284455	0.220671	0.237618	0.175443	0.167184	0.230871	0.248306	0.369254	0.401454	0.23205	0.27017	0.334814	0.268853
GILLLLISRVVF	2.475	degron	0.250399	0.221514	0.209351	0.280557	0.19028	0.215462	0.169566	0.224373	0.419813	0.406702	0.472681	0.464688	0.300529	0.255535	0.390045	0.355168
GILPIYNIISRL	1.125	degron	0.597312	0.431659	0.610859	0.857474	0.886469	0.782431	0.55705	0.579553	0.862111	0.818079	0.900727	0.881864	0.961699	0.9742	0.93409	0.961484
GILVVAASICYV	2.41667	degron	0.373946	0.340448	0.362052	0.376937	0.320014	0.368742	0.335531	0.347964	0.477332	0.498922	0.522703	0.522161	0.435947	0.465509	0.466106	0.494365
GINHLSLKLRLF	0.516667	degron	0.131326	0.127978	0.13925	0.61613	0.633908	0.643946	0.0835554	0.135273	0.281171	0.295461	0.739688	0.744949	0.612336	0.681255	0.735007	0.711339
GINYSNKKILVN	-0.316667	degron	0.302434	0.237577	0.279225	0.522869	0.471009	0.485065	0.293211	0.262636	0.56447	0.574583	0.672436	0.709768	0.562709	0.585969	0.67389	0.67182
GIPVRRLLFLVA	1.49167	degron	0.192389	0.145489	0.170718	0.36952	0.332456	0.304444	0.140249	0.14895	0.295648	0.326106	0.503541	0.50034	0.425551	0.41168	0.468685	0.48765
GITSFFSWSFLS	0.958333	degron	0.164744	0.177129	0.174508	0.728622	0.609072	0.708695	0.17927	0.158477	0.371847	0.359537	0.742931	0.820727	0.604074	0.598643	0.757705	0.74959
GIVSGEGAVGVG	1.05	degron	0.466144	0.476827	0.45577	0.478223	0.458903	0.467579	0.503944	0.472855	0.500256	0.497628	0.518494	0.52395	0.431336	0.489487	0.528624	0.493673
GIVYFDQWISVS	0.75	degron	0.366258	0.325879	0.350312	0.413223	0.395686	0.369117	0.32563	0.315803	0.550122	0.538171	0.559749	0.5818	0.523888	0.568337	0.595978	0.479494
GKGVFGGLFFLV	1.575	degron	0.226328	0.186919	0.219268	0.635851	0.641943	0.592311	0.180579	0.184362	0.456564	0.472645	0.764141	0.746	0.646523	0.68776	0.754262	0.726753
GKHILLISLNIT	1.03333	degron	0.291911	0.201576	0.258765	0.300697	0.210824	0.244762	0.261671	0.230768	0.440504	0.469085	0.490397	0.509043	0.297512	0.263662	0.441594	0.34756
GKKKREWKKNRI	-2.69167	degron	0.282751	0.209339	0.277617	0.668346	0.625459	0.640996	0.198163	0.235705	0.557186	0.547111	0.701311	0.720028	0.689788	0.688737	0.725775	0.73945
GKVGGRMWVWRV	-0.116667	degron	0.146112	0.109166	0.132969	0.636747	0.637908	0.613905	0.106384	0.126003	0.239078	0.242129	0.725945	0.725627	0.563099	0.620318	0.720031	0.740743
GKVSSFVLFHIS	1.03333	degron	0.253767	0.235922	0.21151	0.656802	0.610237	0.599213	0.18512	0.218507	0.470265	0.479621	0.753114	0.747238	0.621656	0.676733	0.737245	0.784148
GKWFSWNAIWIR	-0.183333	degron	0.0957423	0.0425823	0.090135	0.088985	0.130129	0.08333	0.613132	0.609638	0.0677717	0.133307	0.0859246	0.114149	0.0194327	0.170338	0.0301359	0.0407433
GKWVWSSFVWFG	0.416667	degron	0.116014	0.0735949	0.0997742	0.5352	0.49874	0.49284	0.0853793	0.0943848	0.0915021	0.0974809	0.694963	0.652933	0.43384	0.481075	0.53326	0.54805
GLACNPQLLRWT	0.05	stable control	0.625883	0.68003	0.655625	0.6729	0.646161	0.638787	0.68968	0.640434	0.722313	0.712594	0.741195	0.746199	0.682253	0.701464	0.74787	0.738809
GLAVLSWLYIEL	1.56667	degron	0.461544	0.474621	0.446211	0.492253	0.435408	0.443302	0.458473	0.43113	0.570288	0.570432	0.588926	0.607411	0.541906	0.572667	0.571901	0.571348
GLCFRVCIWVFV	2.14167	degron	0.153936	0.115783	0.105605	0.232235	0.183014	0.203114	0.091883	0.114937	0.224428	0.212213	0.359963	0.368196	0.173503	0.177671	0.266912	0.301071
GLCGVCLVRCVG	1.83333	degron	0.287146	0.215485	0.244201	0.310658	0.258122	0.256207	0.20731	0.214523	0.389823	0.39626	0.473853	0.481162	0.300392	0.301119	0.39515	0.428883
GLCGVVVGCWVR	1.58333	degron	0.305885	0.264993	0.278521	0.317645	0.268297	0.272904	0.300531	0.284709	0.462643	0.46884	0.495577	0.47262	0.406779	0.382385	0.405022	0.428528
GLCLFLIGVFSV	2.56667	degron	0.259666	0.214067	0.238334	0.288559	0.21192	0.238815	0.211696	0.209029	0.398957	0.362052	0.423191	0.454114	0.22153	0.225909	0.270636	0.355997
GLCLMICVLCFV	3.00833	degron	0.260752	0.216821	0.211985	0.271198	0.242724	0.217324	0.214116	0.213889	0.353361	0.321442	0.378213	0.385593	0.200678	0.212706	0.331141	0.299014
GLCSFPCSSCRL	0.75	stable control	0.760115	0.831408	0.724323	0.779251	0.742465	0.759248	0.788691	0.754451	0.850296	0.821165	0.831923	0.792215	0.858895	0.890818	0.885027	0.888625
GLCSGTGARWLV	0.666667	degron	0.523586	0.517042	0.506904	0.658026	0.643196	0.60634	0.529455	0.510436	0.711715	0.689376	0.761928	0.736311	0.696173	0.70975	0.768271	0.765175
GLCVGRMFVRQI	0.883333	degron	0.288498	0.237134	0.264575	0.651519	0.68119	0.649189	0.245857	0.250218	0.547997	0.544542	0.718644	0.72576	0.659218	0.663662	0.708702	0.716411
GLDLLTKFSKEC	-4.62593e-17	degron	0.347427	0.317952	0.324337	0.632836	0.594107	0.624286	0.27197	0.309669	0.593261	0.57696	0.751645	0.729769	0.643681	0.712202	0.759364	0.709056
GLFAVWVVGVWC	2.09167	degron	0.137357	0.059319	0.137042	0.172467	0.111143	0.132815	0.0861838	0.104756	0.194552	0.20994	0.223575	0.215364	0.0445663	0.0427458	0.100188	0.173844
GLFCCFLCLSVF	2.525	degron	0.233619	0.18496	0.194406	0.287857	0.213242	0.222353	0.197144	0.202783	0.263154	0.286979	0.332232	0.353039	0.24417	0.237463	0.284128	0.309364
GLFFLCLLSMCF	2.44167	degron	0.3229	0.266047	0.281666	0.339626	0.287435	0.290794	0.345626	0.326406	0.390747	0.400849	0.406328	0.439405	0.348534	0.331643	0.318076	0.288711
GLFGFASPPPPS	0.2	degron	0.734068	0.694703	0.701921	0.687498	0.685629	0.659231	0.680955	0.67595	0.713655	0.729781	0.754912	0.74349	0.647917	0.707914	0.754997	0.761652
GLFLLWWLGWLV	1.875	degron	0.396409	0.375109	0.357103	0.494191	0.457965	0.452994	0.347729	0.318844	0.522041	0.515445	0.635313	0.667651	0.622225	0.638522	0.614816	0.67557
GLFLYCCLVSLL	2.375	degron	0.213612	0.178086	0.186481	0.271309	0.256061	0.221562	0.190361	0.19154	0.323489	0.336402	0.425804	0.400838	0.170219	0.214673	0.323811	0.317635
GLFVGCWVFLVL	2.53333	degron	0.340002	0.27361	0.276717	0.358397	0.283006	0.280115	0.298817	0.289019	0.496907	0.4761	0.533592	0.516339	0.33696	0.35046	0.441363	0.448291
GLFWWVWAGFFC	1.43333	degron	0.433996	0.42841	0.399737	0.609386	0.56702	0.572012	0.446364	0.410637	0.584042	0.663578	0.814982	0.822745	0.696862	0.70422	0.769001	0.767193
GLGFFMSFCFFL	2.03333	degron	0.458887	0.457833	0.452039	0.545644	0.432925	0.451013	0.479156	0.4683	0.558512	0.557821	0.574562	0.558899	0.543182	0.564229	0.556967	0.601225
GLGLIRTSRLLC	0.908333	degron	0.16498	0.219091	0.173996	0.640007	0.603953	0.637135	0.129465	0.167261	0.276421	0.315104	0.720432	0.715578	0.60348	0.614846	0.713637	0.677235
GLGMVIIGLLIG	2.45	degron	0.238515	0.224655	0.219127	0.249444	0.187631	0.235067	0.188079	0.193038	0.390765	0.382824	0.40194	0.461103	0.168101	0.184057	0.278517	0.406356
GLGVIFFLLGYG	1.9	degron	0.345046	0.31826	0.317562	0.373484	0.314719	0.319025	0.278481	0.30585	0.58713	0.515514	0.561846	0.56441	0.44898	0.489104	0.522954	0.490919
GLGWLLFVVERV	1.425	degron	0.370308	0.34527	0.319758	0.398009	0.354003	0.323899	0.3528	0.326668	0.530235	0.492445	0.544486	0.559906	0.44346	0.471062	0.531187	0.465951
GLIICRRCLWCC	1.35833	degron	0.20465	0.163392	0.179073	0.394707	0.351053	0.334042	0.172693	0.171449	0.262798	0.248176	0.591607	0.590266	0.497119	0.482491	0.547016	0.506063
GLLAEPALLLLS	1.675	degron	0.64621	0.596854	0.618127	0.625886	0.611909	0.615451	0.630179	0.577268	0.683467	0.692814	0.740217	0.707664	0.618149	0.703337	0.718508	0.680087
GLLAFVCISHTS	1.45833	degron	0.373111	0.336817	0.322541	0.400021	0.392937	0.340361	0.313847	0.310111	0.540644	0.538477	0.56084	0.588442	0.465828	0.527727	0.548458	0.536225
GLLAWGCVFWVV	2.05833	degron	0.216872	0.193664	0.184331	0.38694	0.290904	0.329975	0.155882	0.177534	0.338584	0.337288	0.536484	0.551245	0.375155	0.427984	0.513128	0.52774
GLLFWSGVVSWV	1.56667	degron	0.306016	0.234363	0.248616	0.283592	0.207263	0.237818	0.220511	0.22976	0.493933	0.513182	0.50506	0.508923	0.261059	0.264319	0.429346	0.346759
GLLGRCPVVVFG	1.51667	degron	0.31171	0.282584	0.260436	0.31938	0.248734	0.250009	0.207501	0.22515	0.459817	0.466441	0.498084	0.497395	0.413804	0.355953	0.406097	0.388392
GLLGRSRLIFYN	0.275	degron	0.474459	0.460582	0.43908	0.665157	0.671835	0.646049	0.431006	0.42283	0.672891	0.659847	0.794736	0.780316	0.701976	0.739206	0.807919	0.804704
GLLLLGIRLKWG	1.08333	degron	0.213243	0.214184	0.191301	0.224354	0.205343	0.195185	0.14723	0.167265	0.313419	0.342039	0.344021	0.381017	0.160018	0.118804	0.300331	0.247555
GLLLRLRNLFCM	1.10833	degron	0.413955	0.38243	0.375817	0.736686	0.769814	0.737595	0.405075	0.368412	0.512343	0.582442	0.831367	0.871043	0.697547	0.820745	0.801895	0.806644
GLLLVWAALGFV	2.35833	degron	0.289248	0.204999	0.259617	0.299652	0.277804	0.261431	0.225792	0.215915	0.432027	0.445425	0.453728	0.462168	0.319063	0.366332	0.443098	0.44562
GLLMCNPLLHSI	1.21667	degron	0.620801	0.619205	0.601024	0.706087	0.684391	0.632083	0.611431	0.565719	0.715143	0.692821	0.747776	0.705963	0.665949	0.666694	0.73929	0.728717
GLLSLSGLRWFC	1.05833	degron	0.22347	0.153897	0.191787	0.682873	0.64732	0.645873	0.148251	0.177595	0.470616	0.453871	0.778269	0.747696	0.635451	0.707674	0.747581	0.746952
GLLVFRCINLRC	1.25	degron	0.381656	0.367206	0.323215	0.46614	0.443179	0.37834	0.435777	0.405989	0.482987	0.459444	0.552317	0.559342	0.439384	0.457721	0.476408	0.46441
GLNKGKYIKLYT	-0.6	degron	0.48097	0.496746	0.479188	0.642125	0.664752	0.596664	0.458215	0.462843	0.665029	0.616902	0.789937	0.67638	0.665135	0.694862	0.744552	0.768415
GLPGYAWGRSGG	-0.458333	degron	0.770304	0.806793	0.749	0.711957	0.783622	0.732674	0.802052	0.749514	0.720379	0.723777	0.789779	0.773316	0.679096	0.672728	0.802201	0.773649
GLPRASPLPIPV	0.5	degron	0.459466	0.428359	0.441229	0.470011	0.44313	0.428536	0.432643	0.418333	0.5744	0.565243	0.600904	0.603336	0.530723	0.57562	0.595342	0.58687
GLPRRFLLLSVV	1.21667	degron	0.155041	0.124588	0.132591	0.384374	0.35838	0.31957	0.0982248	0.12138	0.128052	0.0999941	0.49656	0.518455	0.333923	0.322668	0.462381	0.460191
GLRFFVSSLLCR	1.05833	degron	0.40953	0.384403	0.369535	0.40621	0.413834	0.348136	0.383509	0.370076	0.539878	0.569303	0.56254	0.567678	0.474523	0.529624	0.548285	0.547862
GLRLRCPLLLSL	1.125	degron	0.329406	0.333365	0.310044	0.366625	0.2705	0.307001	0.522802	0.490363	0.428409	0.422019	0.47736	0.462548	0.341261	0.366183	0.352929	0.328191
GLSGFLLLIVLY	2.3	degron	0.25948	0.189574	0.233509	0.257759	0.241345	0.218666	0.245365	0.258011	0.354957	0.355228	0.382572	0.452402	0.213646	0.174919	0.269379	0.242655
GLSLLLLWFKVC	1.875	degron	0.133376	0.0881784	0.0901353	0.334018	0.30599	0.279841	0.0863378	0.0940022	0.0743343	0.0934211	0.472782	0.452825	0.181099	0.167648	0.353123	0.366281
GLSLVCWIVVLG	2.375	degron	0.20912	0.145266	0.179467	0.231902	0.167654	0.168701	0.191077	0.188809	0.322057	0.314337	0.359614	0.335327	0.176393	0.129098	0.248432	0.154863
GLSVFFFVGFIF	2.425	degron	0.343839	0.316598	0.305153	0.362758	0.333286	0.319501	0.317317	0.294042	0.49876	0.543211	0.541135	0.51132	0.315817	0.444236	0.475205	0.428935
GLSVLLTCIHFV	2.04167	degron	0.205312	0.157451	0.16582	0.474466	0.4969	0.475132	0.147098	0.179923	0.323677	0.343015	0.591158	0.605495	0.515217	0.559585	0.620125	0.678921
GLSWRLVWVVII	1.80833	degron	0.0588564	0.0476711	0.0527777	0.154431	0.11457	0.127655	0.0874192	0.0958365	0.0427511	0.0559246	0.185679	0.192511	0.0471539	0.0370225	0.067983	0.0518023
GLVAGVYVGSGL	1.525	stable control	0.624435	0.601272	0.622813	0.605097	0.670316	0.61289	0.670212	0.626075	0.714195	0.728763	0.74675	0.736054	0.714092	0.705691	0.750678	0.766907
GLVCPWLIVRFV	1.88333	degron	0.138233	0.142034	0.126965	0.406861	0.334245	0.374126	0.145834	0.176493	0.195164	0.237226	0.504597	0.495049	0.267322	0.339416	0.34573	0.253336
GLVSCWIDPSMA	0.891667	stable control	0.620989	0.661337	0.601661	0.640969	0.624997	0.639163	0.6124	0.582474	0.724583	0.691756	0.747371	0.711738	0.691741	0.703166	0.747308	0.792819
GLVVMFVIAGGG	2.15	degron	0.337808	0.283114	0.276857	0.340794	0.248392	0.262739	0.256722	0.258636	0.474747	0.453125	0.505274	0.506142	0.400566	0.409999	0.464741	0.453463
GLVVVVRLQYSP	1.025	degron	0.316481	0.296044	0.284108	0.33434	0.31063	0.342603	0.274817	0.274819	0.442506	0.440526	0.450152	0.46514	0.289685	0.327459	0.409127	0.438006
GLVVWWLSGWLW	1.21667	degron	0.298324	0.280261	0.249009	0.294904	0.26068	0.250383	0.203355	0.23953	0.390751	0.458453	0.43301	0.422031	0.27319	0.225621	0.400491	0.470512
GLVWSKCFFIVG	1.53333	degron	0.31988	0.281301	0.282581	0.545541	0.561727	0.533944	0.268774	0.266296	0.540162	0.51494	0.709293	0.711764	0.608087	0.665907	0.716304	0.693595
GLWLCRGLVRAW	0.691667	degron	0.30766	0.266666	0.291505	0.32134	0.295654	0.280363	0.253759	0.252273	0.427956	0.448358	0.466357	0.453658	0.330818	0.367753	0.366484	0.396633
GLWLRVCIVAWV	1.85833	degron	0.0671541	0.0406201	0.0576485	0.101123	0.0391767	0.0655262	0.0345215	0.0502872	0.146633	0.141966	0.188045	0.192852	0.033416	0.0479105	0.109636	0.133738
GLYFFVVRIFKV	1.6	degron	0.208621	0.169997	0.172219	0.266378	0.194061	0.203598	0.163215	0.171168	0.329488	0.343051	0.44667	0.427646	0.233932	0.203865	0.292578	0.398052
GLYLVFMGFVPC	1.85833	degron	0.361555	0.294221	0.319716	0.38723	0.281934	0.32189	0.315355	0.318458	0.510623	0.499003	0.552693	0.598105	0.457151	0.48457	0.527172	0.527113
GLYMCSVGCWFR	0.783333	degron	0.251695	0.223377	0.218957	0.257963	0.216875	0.193548	0.593747	0.578187	0.25589	0.247119	0.281612	0.280136	0.101576	0.106286	0.0786796	0.0646708
GMCRVELIATCG	0.975	degron	0.309949	0.266948	0.264392	0.310697	0.277176	0.239402	0.23177	0.225342	0.438913	0.437311	0.445105	0.460377	0.395703	0.340028	0.422461	0.396443
GMGHLSNVCLKT	0.275	degron	0.642178	0.666298	0.627956	0.64537	0.646517	0.625554	0.653997	0.617811	0.724776	0.68684	0.719839	0.732945	0.694466	0.683138	0.771388	0.759163
GMGRVLVEVLLC	1.63333	degron	0.125941	0.0867453	0.0916144	0.354215	0.290166	0.306117	0.103164	0.0965776	0.0692931	0.0931006	0.520326	0.517042	0.287438	0.299553	0.425111	0.475912
GMGYISVVVWSH	0.933333	degron	0.132368	0.106653	0.101738	0.17854	0.0891632	0.155048	0.0937141	0.115126	0.166527	0.142754	0.227925	0.228608	0.0343374	0.0241762	0.120538	0.0793756
GMLIYVIGGLSH	1.35	degron	0.446314	0.442979	0.449817	0.454214	0.447924	0.404263	0.445745	0.43046	0.63956	0.612752	0.679393	0.65474	0.640744	0.662755	0.623644	0.68073
GMMLLRFIIRWY	0.966667	degron	0.167969	0.114961	0.117763	0.180864	0.101559	0.139353	0.139662	0.135905	0.207833	0.216455	0.262358	0.27407	0.0960457	0.05852	0.16902	0.130771
GMNGLFFIAMLG	1.55	degron	0.21398	0.161695	0.20819	0.526169	0.523244	0.492995	0.182975	0.206238	0.409281	0.387591	0.666449	0.617533	0.506017	0.553137	0.616594	0.674339
GNIHHTRFLALL	0.416667	degron	0.499981	0.509545	0.484408	0.745177	0.746195	0.750149	0.496636	0.472427	0.710188	0.676628	0.843995	0.826928	0.810031	0.866512	0.867293	0.850652
GNRDLVNTSVEG	-0.716667	degron	0.596359	0.659336	0.642129	0.668763	0.60493	0.582218	0.628805	0.637359	0.69714	0.700721	0.750751	0.679169	0.658766	0.699375	0.728812	0.713127
GNSAGSVGGGRF	-0.233333	stable control	0.656313	0.664306	0.636304	0.638568	0.614605	0.626556	0.655378	0.620918	0.727379	0.723429	0.737861	0.739532	0.679234	0.710714	0.752267	0.724162
GPCRPWIVVYAG	0.541667	degron	0.353408	0.321623	0.323208	0.394707	0.347235	0.32933	0.309904	0.279159	0.516478	0.507623	0.581808	0.584403	0.540917	0.59192	0.564964	0.624767
GPFGVGALVCCM	1.74167	degron	0.366996	0.354397	0.332992	0.36924	0.321177	0.309418	0.311444	0.296944	0.484857	0.48392	0.508056	0.498666	0.473226	0.450239	0.443156	0.441952
GPFVRSALIFIF	1.65833	degron	0.362516	0.314097	0.353267	0.483954	0.473937	0.443661	0.299706	0.307512	0.562324	0.531002	0.62711	0.578757	0.50689	0.563703	0.61384	0.549836
GPGTWLFCFVRF	0.866667	degron	0.443915	0.41446	0.400241	0.460034	0.433433	0.402203	0.486658	0.462988	0.633904	0.590643	0.606138	0.597016	0.481681	0.526394	0.545053	0.554854
GPHATYLYLVLA	0.891667	degron	0.195267	0.159401	0.176091	0.26961	0.19466	0.214943	0.158317	0.157557	0.228785	0.228541	0.343758	0.335373	0.214219	0.183313	0.274006	0.242408
GPILVWVMADWG	1.05833	degron	0.357616	0.323424	0.33081	0.366929	0.319619	0.296833	0.287518	0.2985	0.526346	0.509808	0.549948	0.548585	0.403954	0.455388	0.525392	0.485683
GPNWCSVCQGVG	0.158333	degron	0.424723	0.439603	0.413725	0.439043	0.434713	0.417748	0.45089	0.441822	0.472859	0.473746	0.490188	0.495002	0.400064	0.442509	0.497287	0.457572
GPPPAPSPTPSP	-1.00833	stable control	0.687751	0.701267	0.671753	0.699342	0.657255	0.672329	0.694399	0.674871	0.68528	0.713415	0.72556	0.717751	0.635486	0.685567	0.728748	0.721885
GPPPPPSLLLLC	0.708333	degron	0.221502	0.194395	0.217589	0.62856	0.629124	0.585332	0.19637	0.206522	0.359343	0.331391	0.729484	0.713322	0.572384	0.628224	0.71712	0.706013
GPPVPLSPPLSP	0.0166667	degron	0.355891	0.328221	0.337738	0.37392	0.326159	0.348768	0.322862	0.336197	0.559333	0.504384	0.555391	0.551315	0.670904	0.730755	0.726562	0.663049
GPRRARLPNFLA	-0.55	degron	0.107719	0.0661888	0.110173	0.667293	0.666135	0.636124	0.0618438	0.0971405	0.107915	0.138957	0.728214	0.702704	0.43604	0.454845	0.705227	0.661863
GPTLLVSRIAVI	1.56667	degron	0.182769	0.140536	0.163679	0.409359	0.363078	0.33237	0.133063	0.140312	0.279856	0.301675	0.572717	0.556442	0.487126	0.524246	0.534097	0.499846
GPVRSPPSPTPR	-1.29167	stable control	0.665784	0.683229	0.630945	0.692381	0.68737	0.664817	0.690741	0.657496	0.707933	0.687821	0.735755	0.735432	0.653243	0.695456	0.743953	0.730409
GPVRTEFWLYVW	0.1	degron	0.56855	0.636849	0.542432	0.593281	0.545731	0.51118	0.591406	0.547769	0.621125	0.630454	0.662235	0.647373	0.661255	0.641477	0.719663	0.688545
GPWVIFSHLLLT	1.275	degron	0.27233	0.237407	0.236627	0.42464	0.392742	0.398203	0.26415	0.252309	0.398229	0.394394	0.55484	0.537151	0.433237	0.485244	0.478414	0.501822
GQFFRCWRRRLC	-0.7	degron	0.189537	0.135015	0.173401	0.631222	0.633147	0.683506	0.131519	0.158362	0.450358	0.435284	0.736128	0.704574	0.602464	0.66507	0.714595	0.704381
GQFVISVRFLYE	0.691667	degron	0.441578	0.393251	0.416568	0.440303	0.397118	0.399082	0.395333	0.38362	0.523597	0.507722	0.535237	0.539646	0.422911	0.486	0.534057	0.471531
GQLIYQHIFILG	0.966667	degron	0.364914	0.364233	0.328704	0.476846	0.47651	0.457498	0.327496	0.297512	0.571449	0.564039	0.65834	0.693441	0.617249	0.706523	0.649207	0.646904
GQLKGKDETEKK	-2.275	degron	0.714086	0.618619	0.632732	0.629625	0.629695	0.58924	0.664459	0.625778	0.68424	0.697472	0.748728	0.789231	0.698673	0.705817	0.730398	0.768228
GQRIKWGPIYLT	-0.366667	degron	0.237199	0.188646	0.232777	0.397404	0.353946	0.345166	0.420967	0.372768	0.327458	0.401602	0.434968	0.452743	0.296135	0.407609	0.342101	0.330614
GQSRLVADLRQV	-0.241667	stable control	0.671943	0.685394	0.670725	0.658311	0.633775	0.646281	0.701331	0.651607	0.693088	0.657348	0.690443	0.665703	0.595997	0.67331	0.694227	0.692529
GRAVGLANFTIK	0.458333	degron	0.657288	0.728119	0.654225	0.626804	0.625408	0.671059	0.68082	0.619045	0.69763	0.70353	0.724661	0.745653	0.645039	0.672843	0.778616	0.732691
GRCGGPRSLGVG	-0.241667	degron	0.548131	0.541935	0.52432	0.540438	0.496581	0.521706	0.550866	0.547762	0.589297	0.581195	0.599606	0.598168	0.53713	0.587594	0.572879	0.604653
GREGETGSKAGR	-1.76667	degron	0.661709	0.692462	0.653713	0.647379	0.658373	0.613356	0.659547	0.621231	0.706011	0.727715	0.730336	0.726081	0.669725	0.681087	0.717134	0.699051
GRFGVGVVFRLA	1.13333	degron	0.421217	0.388277	0.368619	0.6687	0.617291	0.623815	0.369606	0.324388	0.612607	0.606599	0.726588	0.712364	0.641749	0.695731	0.731604	0.708656
GRGFVLSVAVVA	1.74167	degron	0.414266	0.399227	0.371989	0.434131	0.381779	0.370217	0.356435	0.36901	0.470041	0.463166	0.495175	0.508509	0.396993	0.411818	0.474463	0.430692
GRGGLRVVVWLV	1.10833	degron	0.14454	0.100882	0.123803	0.513093	0.506274	0.468073	0.0979219	0.12127	0.141069	0.145248	0.662235	0.668081	0.469242	0.566468	0.630311	0.653419
GRGLGHWWTVRT	-0.716667	stable control	0.713614	0.704527	0.695239	0.708057	0.706493	0.678562	0.697748	0.679289	0.707804	0.725022	0.730955	0.751672	0.650909	0.693684	0.739063	0.772605
GRGLRVCWVWSG	0.158333	degron	0.194351	0.163732	0.182055	0.612272	0.619621	0.583152	0.137834	0.155573	0.377443	0.395881	0.739013	0.74659	0.583231	0.660375	0.71327	0.703499
GRGRGGRWGRLC	-1.21667	degron	0.237109	0.189476	0.217126	0.653151	0.649266	0.636885	0.184271	0.217346	0.492667	0.460212	0.750681	0.750269	0.607485	0.677483	0.75105	0.727818
GRGVRLRVRLLL	0.4	degron	0.219908	0.220907	0.210075	0.612303	0.624051	0.581784	0.174661	0.194865	0.401679	0.458793	0.713631	0.686496	0.647187	0.680104	0.751941	0.708139
GRHRRIRYVKTS	-1.63333	degron	0.204923	0.14961	0.195763	0.648614	0.644764	0.670885	0.128912	0.162513	0.353355	0.35198	0.76364	0.724494	0.597407	0.667732	0.715601	0.729563
GRHRRYLLLPVH	-0.633333	degron	0.360135	0.362345	0.327438	0.400776	0.345756	0.361491	0.304249	0.312068	0.4941	0.476172	0.545029	0.537001	0.467056	0.507402	0.521307	0.525181
GRLDHWNKHKYI	-1.66667	degron	0.10241	0.0513633	0.0819881	0.634198	0.638418	0.646805	0.0944417	0.113364	0.162533	0.116874	0.765717	0.799417	0.506351	0.55038	0.664719	0.70944
GRLRLGVLCGGV	0.975	degron	0.479856	0.457834	0.478991	0.481957	0.481683	0.444866	0.459392	0.449385	0.64632	0.621662	0.641979	0.66742	0.599667	0.621961	0.6513	0.671135
GRLVPVILLKLV	1.825	degron	0.0749613	0.0480839	0.0721631	0.470398	0.443195	0.408258	0.0594413	0.0843573	0.0833616	0.0800303	0.563145	0.561919	0.299748	0.302497	0.460454	0.481668
GRPYHLCLFSCF	0.533333	degron	0.369464	0.316139	0.343718	0.650758	0.67988	0.607326	0.3495	0.315935	0.588515	0.565847	0.77032	0.73687	0.65923	0.633119	0.744743	0.76312
GRRLGLLNLLSY	0.3	degron	0.335382	0.280303	0.298665	0.632726	0.610223	0.633034	0.266678	0.243781	0.620258	0.58256	0.737282	0.709838	0.629191	0.669813	0.745631	0.742429
GRRPVVDFLPCL	0.433333	stable control	0.722772	0.755038	0.68067	0.683412	0.729639	0.677566	0.716586	0.712696	0.725804	0.758111	0.738464	0.751156	0.660034	0.724277	0.725004	0.719374
GRSVGVTMFKNG	-0.125	degron	0.219816	0.205821	0.190974	0.638618	0.63437	0.606879	0.158685	0.186044	0.490846	0.467807	0.742553	0.71692	0.572019	0.655813	0.728435	0.737921
GRSVLIGLIVRC	1.40833	degron	0.373929	0.335424	0.337442	0.387314	0.300819	0.30828	0.453329	0.420583	0.473594	0.485407	0.537332	0.536968	0.406228	0.427068	0.442844	0.422588
GRTDFSTLLLIC	0.883333	degron	0.168641	0.0914095	0.136549	0.574713	0.574862	0.543005	0.0972568	0.11432	0.121026	0.199773	0.696417	0.669575	0.479637	0.502642	0.69493	0.687389
GRVAIFTLLWRI	1.2	degron	0.285378	0.248096	0.221301	0.329059	0.223413	0.216247	0.505513	0.431982	0.298526	0.28196	0.369668	0.354996	0.151756	0.245672	0.134445	0.0765047
GRVCWVVLAGLV	1.875	degron	0.369325	0.336702	0.318171	0.463899	0.446385	0.412735	0.314242	0.299505	0.542368	0.536387	0.621139	0.619347	0.564585	0.620724	0.628831	0.553634
GRVETIEFLFLR	0.4	degron	0.443328	0.381886	0.357058	0.408487	0.359775	0.334523	0.664103	0.647219	0.524143	0.492627	0.530608	0.52015	0.45106	0.457968	0.432466	0.434543
GRVFSSFFLYIS	1.025	degron	0.0689108	0.0350365	0.0589985	0.121821	0.113057	0.0998911	0.144403	0.136373	0.0760967	0.100414	0.175995	0.191778	0.0654148	0.0365898	0.057944	0.0532673
GRVYLLGLYMSF	0.966667	degron	0.36539	0.313117	0.336246	0.37463	0.213088	0.329918	0.390755	0.386659	0.45486	0.507883	0.479779	0.570601	0.424484	0.482099	0.466305	0.503108
GRWAFFTWLRWS	-0.2	degron	0.196167	0.148415	0.187819	0.667584	0.573248	0.619987	0.172133	0.177926	0.235538	0.301697	0.685427	0.679494	0.541454	0.564493	0.662914	0.685979
GRWGGYVGREWG	-1.11667	degron	0.45279	0.466356	0.455522	0.44798	0.437602	0.438915	0.439761	0.440726	0.448951	0.472353	0.470024	0.493371	0.465201	0.528965	0.539532	0.504395
GRWLYSACVALN	0.541667	degron	0.224441	0.172274	0.191873	0.591614	0.620758	0.576769	0.18991	0.200247	0.404247	0.401232	0.708571	0.703924	0.56884	0.670388	0.719544	0.699547
GRWVLALCLVCG	1.7	degron	0.222257	0.171361	0.18812	0.229772	0.177469	0.199511	0.157578	0.169676	0.269789	0.276025	0.317034	0.307764	0.169773	0.160117	0.202171	0.19595
GSDGVGGTVLYA	0.508333	stable control	0.651203	0.692819	0.653871	0.63314	0.655084	0.613103	0.647561	0.629425	0.75283	0.70409	0.73928	0.717739	0.641087	0.728099	0.745424	0.764919
GSGCLFNRWRIL	0.2	degron	0.212082	0.165268	0.210551	0.645151	0.655957	0.644991	0.144988	0.19325	0.465324	0.454891	0.748836	0.717264	0.692238	0.699022	0.726141	0.734438
GSITFFKMVQSG	0.475	degron	0.447775	0.412346	0.391622	0.634895	0.597657	0.632587	0.365771	0.385244	0.695385	0.679522	0.735578	0.75291	0.64061	0.670421	0.756642	0.739485
GSLFANYNLKLF	0.45	degron	0.12865	0.0753155	0.1152	0.70789	0.588545	0.647677	0.0959478	0.120288	0.201642	0.219435	0.794118	0.747305	0.623135	0.622652	0.735891	0.711881
GSLGHCWFLFGV	1.15	degron	0.548408	0.529262	0.535352	0.532606	0.564502	0.521032	0.600574	0.510546	0.459958	0.489433	0.455796	0.466351	0.563242	0.616501	0.530541	0.546188
GSLHVISVVGML	1.75	degron	0.456643	0.438875	0.42003	0.592857	0.607543	0.57606	0.39646	0.390148	0.604862	0.584582	0.708488	0.682489	0.687687	0.705076	0.722555	0.696234
GSLHWVMVFAVP	1.33333	degron	0.501285	0.49105	0.469303	0.510591	0.500455	0.462168	0.516148	0.469192	0.628229	0.586233	0.661535	0.654826	0.57749	0.629992	0.643487	0.637312
GSLLNLSLRWLV	1.025	degron	0.162771	0.120278	0.130329	0.65685	0.669991	0.664605	0.139251	0.13938	0.230925	0.220347	0.733443	0.744384	0.618211	0.634772	0.733706	0.724179
GSLLWSGWSTCY	0.258333	stable control	0.707743	0.702367	0.667521	0.712636	0.746708	0.633382	0.66545	0.673682	0.757573	0.768477	0.819375	0.832382	0.755488	0.780712	0.803398	0.819172
GSLPERPLRYVC	-0.325	degron	0.0966505	0.0843104	0.11089	0.64834	0.668322	0.634992	0.080206	0.120203	0.137447	0.159491	0.725422	0.722426	0.491089	0.540293	0.690592	0.684954
GSLVLSCLMSRA	1.20833	degron	0.449571	0.437681	0.426465	0.456309	0.412186	0.390562	0.457424	0.404407	0.551764	0.523067	0.574987	0.570954	0.529951	0.586691	0.59106	0.615784
GSMGGVGVLGGD	0.616667	degron	0.490711	0.465092	0.473405	0.476648	0.459945	0.464823	0.498021	0.47323	0.539473	0.564525	0.554073	0.560204	0.493651	0.593834	0.657649	0.649336
GSRRYYFTWVYQ	-1.01667	degron	0.101297	0.0723807	0.0917022	0.669702	0.634296	0.661903	0.0604591	0.0826843	0.0703462	0.104892	0.735847	0.70886	0.427603	0.48076	0.706623	0.688347
GSRVICMVVATM	1.56667	degron	0.458191	0.431804	0.418387	0.464713	0.503946	0.421826	0.444122	0.394463	0.579935	0.583977	0.603692	0.611831	0.51515	0.577416	0.599533	0.622053
GSVCVVCWELVV	2.01667	degron	0.311628	0.277185	0.29063	0.368094	0.350651	0.311771	0.256514	0.263033	0.481064	0.477235	0.555201	0.556965	0.486634	0.489957	0.589763	0.576832
GSVGFICCVVVV	2.64167	degron	0.327626	0.266562	0.301092	0.365822	0.317619	0.311705	0.255617	0.279544	0.456139	0.45299	0.520164	0.509125	0.305669	0.273926	0.428433	0.43433
GSVHLTKERHLV	-0.35	degron	0.281761	0.211668	0.228901	0.653952	0.67704	0.614239	0.202257	0.210938	0.494971	0.50394	0.74529	0.741865	0.640296	0.680225	0.719016	0.761645
GSVLWISCLIFC	2.14167	degron	0.21054	0.161947	0.166036	0.229511	0.16742	0.168819	0.163143	0.164992	0.319833	0.373494	0.35359	0.344925	0.143516	0.170567	0.261004	0.273023
GSWGGGWRYVGW	-0.591667	stable control	0.686883	0.707159	0.661702	0.66632	0.673219	0.650676	0.689879	0.637381	0.766949	0.75165	0.7973	0.792196	0.735093	0.787035	0.802697	0.780653
GTEFSNVITYLV	0.716667	degron	0.41494	0.390715	0.361326	0.625336	0.630254	0.630711	0.342691	0.336681	0.612232	0.608361	0.790091	0.759857	0.700803	0.726174	0.74529	0.770472
GTETWVFVLLKF	0.958333	degron	0.17949	0.156275	0.159533	0.205977	0.134805	0.165439	0.31981	0.28325	0.187044	0.171549	0.21105	0.237765	0.116945	0.0869582	0.0786806	0.063697
GTHWARLGWLLA	0.333333	degron	0.196854	0.151303	0.181298	0.637706	0.619331	0.59961	0.158836	0.162503	0.402037	0.355144	0.708033	0.739223	0.585462	0.628663	0.736719	0.685105
GTIFLIRVLLFG	2.01667	degron	0.227416	0.186407	0.225797	0.239707	0.230496	0.195075	0.16032	0.180846	0.308111	0.405116	0.366366	0.407346	0.157829	0.1509	0.302409	0.265026
GTLSSSLIKSCA	0.683333	degron	0.531225	0.490846	0.474276	0.519897	0.470779	0.474118	0.488187	0.473492	0.620573	0.607198	0.628204	0.646542	0.628234	0.576594	0.627492	0.603862
GTLVFTYLVLRC	1.45833	degron	0.201822	0.132504	0.166325	0.201963	0.214166	0.174891	0.383397	0.345779	0.234643	0.222975	0.228901	0.274205	0.0910897	0.108243	0.0637365	0.074823
GTMGWYSISRRL	-0.341667	degron	0.635788	0.672025	0.631702	0.665349	0.688088	0.689328	0.661347	0.655744	0.735545	0.722684	0.738269	0.754607	0.655117	0.72825	0.771315	0.735958
GTRAGNPDRQRS	-2.175	stable control	0.657459	0.6179	0.619709	0.649028	0.666228	0.599902	0.671002	0.641831	0.717843	0.694623	0.731699	0.696915	0.640962	0.715266	0.751218	0.767538
GTRREFVILYLF	0.583333	degron	0.163653	0.0953555	0.140371	0.534499	0.535238	0.506726	0.113518	0.125022	0.114938	0.0874498	0.71855	0.669778	0.525847	0.562553	0.655541	0.69406
GTSDLIALLMLT	1.44167	degron	0.455177	0.375167	0.379743	0.613075	0.613115	0.594041	0.379727	0.342441	0.606233	0.596306	0.70671	0.704839	0.654591	0.721279	0.726037	0.729024
GTVRGDLSLWLC	0.575	degron	0.189945	0.135162	0.186307	0.674857	0.689673	0.679147	0.147427	0.164875	0.29054	0.257402	0.775308	0.753861	0.589181	0.655013	0.750875	0.740077
GTVRSLLKWRCS	-0.183333	degron	0.196723	0.209193	0.170196	0.650531	0.678038	0.623969	0.137046	0.15907	0.375574	0.391476	0.748312	0.737963	0.617807	0.690468	0.726257	0.736882
GTWCLAMARFCA	1.03333	degron	0.3936	0.345671	0.384584	0.639874	0.690375	0.655971	0.333124	0.368196	0.578283	0.634061	0.795652	0.728613	0.57581	0.655139	0.743745	0.766531
GVAFGLLVWLLG	2.175	degron	0.362581	0.298053	0.316033	0.386947	0.341487	0.341868	0.318125	0.289909	0.489074	0.479427	0.529377	0.531976	0.416886	0.447061	0.49898	0.518673
GVAILFTFFRLL	2.05833	degron	0.0810238	0.0784858	0.0673602	0.482845	0.453148	0.432004	0.0451443	0.0676782	0.0653475	0.0821468	0.625596	0.597851	0.166853	0.288855	0.527586	0.524339
GVARALFLWKAV	1.20833	degron	0.348678	0.288819	0.313664	0.636178	0.675197	0.639396	0.286894	0.285035	0.470306	0.457875	0.750033	0.747063	0.617716	0.663	0.722168	0.69657
GVAVVWVGLGVT	1.98333	degron	0.28109	0.249269	0.254523	0.289675	0.265311	0.255846	0.217692	0.235666	0.450742	0.453108	0.468834	0.478412	0.317602	0.333052	0.414386	0.474867
GVCLGFICVGFC	2.38333	degron	0.384588	0.36916	0.33322	0.394123	0.33868	0.343938	0.363655	0.322095	0.516312	0.526973	0.553228	0.598203	0.474378	0.514507	0.554567	0.545075
GVCRFFCLVFCS	1.86667	degron	0.434975	0.460539	0.427041	0.485804	0.563721	0.472926	0.484333	0.503453	0.474407	0.470168	0.527985	0.502265	0.529391	0.557871	0.536393	0.533401
GVCSFFVCVFFV	2.65	degron	0.203445	0.159462	0.166613	0.274133	0.219424	0.205502	0.156263	0.167543	0.296942	0.309604	0.413692	0.406644	0.191933	0.197878	0.342413	0.294739
GVCWCVLFVVGC	2.43333	degron	0.280484	0.241405	0.253626	0.302493	0.252421	0.2592	0.21716	0.234682	0.464196	0.391093	0.487996	0.479456	0.304189	0.320566	0.458459	0.375272
GVFFHFFFLFCF	2.20833	degron	0.328285	0.274563	0.287179	0.34259	0.323018	0.306033	0.388609	0.393945	0.40975	0.416409	0.440294	0.453397	0.314285	0.349368	0.34513	0.359365
GVFISFFFVFRF	2	degron	0.265153	0.22605	0.219273	0.273577	0.301259	0.231085	0.366058	0.342251	0.285746	0.332033	0.363847	0.382928	0.149746	0.157567	0.199271	0.147423
GVFLVWWVGFWV	1.89167	degron	0.271222	0.21912	0.222514	0.290384	0.223654	0.23724	0.228735	0.217129	0.421604	0.487571	0.420931	0.440746	0.274524	0.238671	0.415553	0.38577
GVFRYKLILRKM	0.208333	degron	0.28472	0.273351	0.257068	0.593239	0.596351	0.568531	0.26466	0.274013	0.426433	0.443553	0.645854	0.621835	0.567153	0.487659	0.627265	0.601434
GVFVVVGEASVH	1.44167	degron	0.425312	0.399382	0.394356	0.422017	0.406686	0.37644	0.403523	0.373977	0.57163	0.556818	0.576087	0.571981	0.544181	0.547712	0.596046	0.602926
GVFVWVVFVCTM	2.41667	degron	0.212181	0.18634	0.203404	0.217351	0.18645	0.191297	0.168811	0.165227	0.295032	0.334566	0.371164	0.372501	0.155392	0.133904	0.3356	0.295354
GVGAISLGFSWL	1.43333	stable control	0.666202	0.69916	0.645868	0.646094	0.679154	0.647379	0.673345	0.63153	0.746638	0.751557	0.78393	0.787107	0.719514	0.74934	0.772182	0.753827
GVGHAWHYFCVC	0.716667	degron	0.256749	0.261094	0.221926	0.615903	0.620343	0.587058	0.185179	0.209279	0.427881	0.434259	0.747765	0.747521	0.582839	0.644625	0.732378	0.736922
GVGTFRLCVLLV	1.94167	degron	0.145305	0.129804	0.137426	0.306903	0.254496	0.258107	0.14104	0.171672	0.133768	0.122347	0.3706	0.368739	0.235408	0.229779	0.248807	0.24588
GVKSQLYSFVWF	0.516667	degron	0.36223	0.36235	0.330841	0.624335	0.658437	0.61581	0.309986	0.307596	0.60353	0.583154	0.737116	0.755972	0.657723	0.652611	0.750202	0.729145
GVLFHIVLHFMV	2.11667	degron	0.220815	0.180661	0.181484	0.266073	0.275283	0.222421	0.186559	0.211201	0.325212	0.284623	0.387499	0.395056	0.208157	0.272392	0.284561	0.270136
GVLHSKGPWFSG	-0.133333	stable control	0.661465	0.679567	0.65302	0.658065	0.654943	0.644087	0.66023	0.640681	0.727864	0.728437	0.75635	0.742924	0.683082	0.723152	0.764272	0.750273
GVLIFLSFQPIA	1.825	degron	0.426677	0.415502	0.400982	0.455933	0.435239	0.39678	0.37952	0.377159	0.562736	0.549551	0.592874	0.605268	0.523884	0.553808	0.600506	0.633336
GVLLLGSYQWVG	1.00833	degron	0.34581	0.3962	0.378084	0.346441	0.401986	0.35689	0.40094	0.389555	0.31249	0.320878	0.330729	0.338205	0.28413	0.327582	0.378686	0.408493
GVLRMAPGRVMC	0.741667	degron	0.171736	0.175675	0.176954	0.58458	0.626035	0.583819	0.144763	0.173523	0.316825	0.372617	0.71297	0.690405	0.576827	0.621118	0.710035	0.698344
GVLTVVLQVGVV	2.31667	degron	0.321976	0.28257	0.308597	0.352452	0.290208	0.284103	0.274026	0.290299	0.402278	0.411264	0.414412	0.441547	0.275616	0.322864	0.340361	0.415726
GVMICLDLLLSV	2.31667	degron	0.386464	0.414704	0.384601	0.405649	0.369427	0.356887	0.373881	0.349096	0.5233	0.533633	0.548708	0.5288	0.474739	0.489905	0.505885	0.536269
GVMSICRWMISV	1.35833	degron	0.308589	0.238859	0.27852	0.37323	0.300531	0.301886	0.272461	0.253693	0.427757	0.45109	0.493895	0.48901	0.408024	0.421245	0.418558	0.435953
GVQFRRPLIPIY	0.2	degron	0.373494	0.323462	0.352215	0.387066	0.359102	0.327148	0.332488	0.316644	0.524421	0.510358	0.549259	0.544126	0.518353	0.509163	0.489613	0.485759
GVQFSVKWVKLG	0.45	degron	0.129447	0.0817198	0.114986	0.62507	0.599808	0.62164	0.0980252	0.11313	0.175535	0.184659	0.735076	0.732935	0.503719	0.535281	0.706643	0.693492
GVQVIWGWARVF	0.925	degron	0.0888817	0.0345373	0.0900454	0.499227	0.551257	0.469221	0.119519	0.077958	0.10542	0.156861	0.640019	0.667617	0.605045	0.414795	0.580923	0.608223
GVRAGVRRAGVG	0.0916667	degron	0.382334	0.374563	0.38812	0.393493	0.400469	0.4044	0.390367	0.39503	0.399178	0.405556	0.404721	0.42417	0.294046	0.321249	0.412638	0.423252
GVRCRLVIRVLG	1.075	degron	0.218076	0.228003	0.213356	0.302917	0.282303	0.272036	0.168722	0.168563	0.411107	0.402013	0.512041	0.519917	0.49414	0.445014	0.513923	0.50186
GVRRRQLIWSVC	0.00833333	degron	0.208751	0.136391	0.147422	0.48503	0.477847	0.440379	0.138585	0.150958	0.272709	0.288175	0.661111	0.651743	0.516866	0.548036	0.653876	0.633665
GVSFLFVGVSLV	2.3	degron	0.370892	0.351222	0.340967	0.37614	0.325779	0.31951	0.30933	0.308257	0.50954	0.53579	0.549003	0.551679	0.423603	0.514882	0.505876	0.491738
GVSLQLHVAVLI	1.86667	degron	0.26713	0.282888	0.283473	0.508287	0.518632	0.42253	0.300222	0.249055	0.429733	0.427144	0.50215	0.581875	0.446097	0.994032	0.571429	NA
GVSLRVFVVSVC	1.96667	degron	0.143088	0.112597	0.111449	0.233839	0.225689	0.196493	0.104954	0.112004	0.138901	0.145521	0.312708	0.318912	0.150473	0.122814	0.172809	0.150913
GVSRRWFSLRCI	0.116667	degron	0.147072	0.162448	0.14119	0.645451	0.594074	0.596409	0.118781	0.131521	0.240814	0.243997	0.740281	0.758874	0.599502	0.654601	0.727032	0.706214
GVVCCGFFFLVV	2.76667	degron	0.448688	0.411684	0.368353	0.427681	0.396591	0.379691	0.366744	0.358564	0.567051	0.489584	0.557375	0.583572	0.466047	0.483343	0.544628	0.505623
GVVCCVVVGRMG	1.85	degron	0.464955	0.440062	0.44788	0.486254	0.489941	0.447312	0.467071	0.422418	0.635627	0.635531	0.651971	0.677504	0.601838	0.636234	0.675746	0.642359
GVVCVLGFALFV	2.79167	degron	0.323176	0.268378	0.307086	0.343717	0.25453	0.280053	0.289602	0.269572	0.476947	0.46951	0.491258	0.498438	0.384911	0.421227	0.47692	0.536721
GVVCWLVVTGFL	2.275	degron	0.319143	0.30067	0.28072	0.351277	0.243876	0.261967	0.24859	0.260879	0.499474	0.425519	0.530324	0.516817	0.385231	0.38779	0.474599	0.48542
GVVCWVVVFGGW	1.94167	degron	0.2917	0.225674	0.268827	0.311454	0.278366	0.253777	0.230471	0.234622	0.483101	0.401587	0.507379	0.516589	0.28703	0.32762	0.502148	0.499403
GVVRKLCHWVVA	1	degron	0.339604	0.319944	0.307659	0.391416	0.357202	0.337705	0.28974	0.283245	0.459603	0.478024	0.523934	0.526032	0.472524	0.479414	0.494108	0.538476
GVVVGVLLVCGW	2.41667	degron	0.277146	0.265633	0.251926	0.297294	0.237213	0.304391	0.211723	0.233755	0.460226	0.462542	0.492965	0.485692	0.287766	0.248738	0.430528	0.439147
GVVVWWCYFVFV	2.13333	degron	0.184143	0.143359	0.155114	0.218325	0.160259	0.17052	0.166033	0.155891	0.325351	0.316212	0.362642	0.363548	0.172588	0.189148	0.274198	0.322226
GVVWPLGWVWVE	1	degron	0.445777	0.41952	0.396815	0.612777	0.601857	0.626315	0.377899	0.357612	0.61012	0.620623	0.742968	0.733686	0.687902	0.710751	0.729954	0.732993
GVWLRAVRGFGV	0.825	stable control	0.660918	0.651404	0.650279	0.644098	0.659817	0.633041	0.657546	0.645866	0.744881	0.73578	0.761555	0.760583	0.684682	0.726968	0.757672	0.759472
GVWSLDWFLLVW	1.26667	degron	0.176443	0.131855	0.142327	0.174926	0.143879	0.153915	0.122585	0.145209	0.205372	0.229064	0.221053	0.224295	0.0929644	0.0639604	0.205454	0.168278
GVYFIGISRCVC	1.48333	degron	0.23703	0.193526	0.194644	0.554693	0.534433	0.497331	0.162725	0.187776	0.349626	0.37046	0.668258	0.669772	0.563116	0.554691	0.668392	0.615393
GVYRLCLLLLVY	1.86667	degron	0.183177	0.131793	0.153343	0.198857	0.17669	0.172976	0.163319	0.152836	0.226664	0.247241	0.224349	0.254602	0.0944916	0.0726454	0.127964	0.0852939
GWCLGFWCLLVC	1.94167	degron	0.0686275	0.0339777	0.0584109	0.143431	0.103817	0.12112	0.092276	0.0993596	0.0580126	0.0780257	0.142536	0.168908	0.0336416	0.0462165	0.0478461	0.0409137
GWCLLRVLVLVW	1.96667	degron	0.103923	0.0713814	0.0679738	0.120045	0.0785052	0.0826739	0.0872768	0.121587	0.0671184	0.117125	0.101089	0.113455	0.025432	0.0749964	0.037154	0.048746
GWFCLFFVVSTG	1.65833	degron	0.259348	0.198864	0.217606	0.252748	0.211686	0.211711	0.208966	0.196673	0.379339	0.362028	0.401731	0.398811	0.236523	0.188873	0.315052	0.317357
GWGVFFVMRIQV	1.24167	degron	0.22508	0.181342	0.186192	0.247274	0.209355	0.217505	0.18519	0.208263	0.280176	0.321088	0.355058	0.37923	0.174508	0.175754	0.21963	0.297678
GWIFFYFTWFVG	1.275	degron	0.205303	0.13451	0.17523	0.227981	0.192933	0.171899	0.20137	0.159816	0.282328	0.268652	0.30676	0.330402	0.139337	0.114359	0.254043	0.218779
GWLFTFTCAFRV	1.125	degron	0.43596	0.437722	0.40927	0.465686	0.450284	0.413567	0.497441	0.49943	0.465388	0.468984	0.491137	0.473831	0.422286	0.436383	0.431436	0.450745
GWLRHGWWRTVG	-0.733333	degron	0.190624	0.155762	0.164367	0.680947	0.634018	0.658852	0.146145	0.157712	0.42801	0.429265	0.741921	0.725648	0.588097	0.622479	0.713867	0.704095
GWLSVLVYFLSG	1.5	degron	0.335694	0.317995	0.323371	0.424788	0.373438	0.361538	0.287187	0.280892	0.496688	0.464864	0.55894	0.564913	0.453633	0.488494	0.566032	0.523985
GWLVGLGLVFFT	1.88333	degron	0.534206	0.48423	0.477627	0.548204	0.507599	0.482058	0.502323	0.473434	0.625591	0.610518	0.65138	0.671058	0.573164	0.598807	0.670731	0.656662
GWMLVVWCGVFG	1.71667	degron	0.223835	0.162405	0.198344	0.252112	0.181181	0.21373	0.200372	0.184061	0.299498	0.289705	0.345608	0.329571	0.180876	0.166261	0.23645	0.232673
GWRFCVFIYVHR	0.516667	degron	0.121404	0.0913696	0.107277	0.147495	0.0823783	0.11383	0.225545	0.200591	0.192203	0.180214	0.187067	0.2046	0.0624628	0.0781877	0.0660932	0.0714723
GWRGVVLVFVLV	2.1	degron	0.299731	0.247445	0.260798	0.3063	0.28174	0.25274	0.259296	0.242481	0.44835	0.427858	0.474437	0.474419	0.30516	0.298211	0.50219	0.41858
GWRRRIWLCRLQ	-0.758333	degron	0.446401	0.374466	0.414998	0.698486	0.713831	0.687469	0.423803	0.395345	0.699746	0.623285	0.796761	0.79103	0.562078	0.587966	0.713594	0.767591
GWRVWVQIIWGR	0.116667	degron	0.307975	0.268329	0.281096	0.324301	0.278182	0.276794	0.284496	0.280396	0.402547	0.402668	0.427895	0.453168	0.306762	0.325747	0.405801	0.411555
GWSRRFFCLFIV	1.025	degron	0.0979999	0.0493845	0.0760845	0.391041	0.313801	0.330635	0.0705724	0.0924893	0.0750521	0.0835859	0.497629	0.499215	0.166751	0.240131	0.301628	0.304299
GWVQFVKAAVLF	1.40833	degron	0.243941	0.162309	0.226774	0.62007	0.591736	0.558333	0.193215	0.20147	0.441996	0.446515	0.739647	0.739642	0.610454	0.699985	0.75734	0.759963
GWVSCCVWSFLV	1.7	degron	0.0731583	0.0562517	0.0685784	0.549198	0.525349	0.518451	0.0576259	0.0744307	0.0514888	0.0744835	0.657027	0.66876	0.223723	0.263201	0.596105	0.588597
GWVVVVCGVCCG	2.2	degron	0.220993	0.173484	0.192396	0.237346	0.189847	0.196838	0.161021	0.171971	0.288688	0.272058	0.296469	0.318494	0.183518	0.173332	0.196503	0.243005
GWVVWLTGCLVF	1.85	degron	0.454421	0.450775	0.422583	0.46166	0.456557	0.420495	0.41324	0.401125	0.601361	0.640671	0.615397	0.556094	0.491956	0.531072	0.581708	0.601284
GWWCGIGVAVSV	1.46667	degron	0.370057	0.329657	0.318601	0.372036	0.324426	0.315175	0.287067	0.296819	0.484312	0.470213	0.515006	0.507857	0.404199	0.459681	0.488221	0.433648
GYACSIFYLRCV	1.15	degron	0.250142	0.208503	0.232616	0.519727	0.506273	0.462976	0.21533	0.220655	0.433285	0.455521	0.626184	0.627075	0.509159	0.561453	0.577056	0.577147
GYAFPPPHRVRT	-0.883333	stable control	0.623922	0.681238	0.652305	0.642089	0.679332	0.684291	0.689542	0.683439	0.713339	0.690497	0.725165	0.732395	0.602661	0.705409	0.736752	0.747069
GYGAVHWWFWLF	0.616667	degron	0.244966	0.198448	0.19968	0.621895	0.595313	0.543241	0.194332	0.19249	0.373706	0.37848	0.710849	0.7024	0.566429	0.640679	0.670609	0.664481
GYLFICSWCEGF	0.966667	degron	0.366448	0.33878	0.332666	0.387828	0.35739	0.342338	0.371498	0.33196	0.487289	0.482477	0.482911	0.52382	0.417956	0.501913	0.496059	0.510188
GYLVFTLRWLRG	0.475	degron	0.324491	0.285082	0.305987	0.373295	0.333114	0.322802	0.253055	0.289209	0.454551	0.466614	0.495378	0.51829	0.357121	0.410585	0.516357	0.466283
GYRFSILSILRV	0.941667	degron	0.495212	0.46426	0.450975	0.53899	0.507095	0.493242	0.499836	0.475618	0.623643	0.60059	0.617958	0.635488	0.559062	0.603341	0.620245	0.600947
GYRGRITRLVNG	-0.641667	degron	0.165259	0.148795	0.189693	0.639131	0.630795	0.646641	0.123105	0.157423	0.368288	0.369652	0.742854	0.741641	0.63919	0.682299	0.725106	0.704513
GYRRCCHFLFTL	0.3	degron	0.399844	0.382006	0.342435	0.639669	0.630026	0.595559	0.37592	0.342891	0.555818	0.564829	0.747704	0.746298	0.684432	0.656684	0.75951	0.709825
GYRYMWLWRLSA	-0.275	degron	0.163142	0.106327	0.160774	0.698648	0.669049	0.627759	0.150404	0.146385	0.226249	0.244743	0.782015	0.742235	0.525291	0.563264	0.724276	0.686954
GYSMPVSFFFAL	1.26667	degron	0.258599	0.235851	0.225609	0.612088	0.634651	0.602184	0.193893	0.208685	0.463309	0.442927	0.738916	0.750465	0.628457	0.708584	0.770208	0.787432
GYTVYARRLIMC	0.5	degron	0.0888939	0.0715885	0.079105	0.26342	0.219228	0.226091	0.0727712	0.0763895	0.0726406	0.105969	0.367062	0.396429	0.208104	0.221418	0.258923	0.270302
GYVCVGLVYSVA	1.725	degron	0.291071	0.216971	0.238843	0.308131	0.259327	0.232322	0.218351	0.213365	0.426214	0.439316	0.460437	0.465616	0.400466	0.342874	0.422871	0.398869
GYVVYRRYILIR	0.283333	degron	0.0867972	0.0647606	0.0834733	0.130467	0.0967869	0.106828	0.212271	0.225567	0.0890113	0.104825	0.112131	0.149362	0.0360247	0.0321324	0.0758385	0.0333959
HALCLSVYVSAH	1.06667	degron	0.203103	0.163983	0.189218	0.283139	0.244376	0.220909	0.181886	0.175512	0.31009	0.336179	0.384016	0.409882	0.268681	0.261786	0.288531	0.319349
HANPGTFGPCTR	-0.791667	stable control	0.650889	0.655419	0.643347	0.656172	0.646394	0.632643	0.671634	0.644327	0.695121	0.670934	0.725496	0.71406	0.640802	0.667037	0.71614	0.724677
HCINYGRIQFCA	0.183333	degron	0.279293	0.215063	0.265096	0.611616	0.590249	0.587295	0.25365	0.236312	0.574053	0.489075	0.696718	0.730306	0.576121	0.616335	0.674447	0.745368
HCLGWCFSRLSS	0.333333	degron	0.226932	0.175143	0.216323	0.677123	0.643617	0.639114	0.176284	0.195237	0.431285	0.429151	0.772138	0.759053	0.623136	0.684037	0.719367	0.720469
HCLLQDVPPTLH	0.0666667	stable control	0.711661	0.708711	0.685176	0.696631	0.768244	0.669431	0.717775	0.687325	0.674465	0.645656	0.687783	0.667658	0.623068	0.659575	0.696858	0.688103
HCNRLIFWYKCT	-0.158333	degron	0.223505	0.256792	0.192696	0.640259	0.713785	0.614129	0.1825	0.194706	0.292849	0.302485	0.698334	0.748284	0.450124	0.565735	0.762532	0.72771
HCNRRNKIYWYS	-1.7	degron	0.133964	0.0742356	0.124983	0.714725	0.617397	0.735017	0.0925906	0.120209	0.199563	0.179344	0.774902	0.702203	0.612133	0.611064	0.738231	0.721196
HCSRMIIIFLFL	1.88333	degron	0.290291	0.267257	0.287521	0.321217	0.230363	0.276452	0.346423	0.259537	0.486799	0.540636	0.45986	0.515325	0.281002	0.343981	0.454825	0.395278
HDLRRRVVSVMV	0.125	degron	0.331461	0.285356	0.275093	0.361771	0.339321	0.311037	0.267368	0.248683	0.476462	0.475844	0.534892	0.565404	0.512294	0.447678	0.462396	0.457822
HDRLRGVFWRVP	-0.675	degron	0.345038	0.294902	0.285412	0.648327	0.695318	0.62036	0.272938	0.252491	0.573805	0.576508	0.743713	0.742706	0.622267	0.71534	0.731182	0.745951
HEVHATVPNQIM	-0.216667	stable control	0.675206	0.646025	0.636833	0.644184	0.625732	0.642899	0.662224	0.636334	0.714594	0.708231	0.742807	0.729398	0.669379	0.706389	0.746952	0.750373
HFASPPAPRSNL	-0.616667	stable control	0.815296	0.788951	0.751082	0.735816	0.795285	0.755295	0.807895	0.762227	0.782041	0.801601	0.799171	0.821579	0.763339	0.834998	0.835293	0.802647
HFLLAFMLCFGQ	1.575	degron	0.375955	0.356437	0.334958	0.404325	0.335732	0.33798	0.344421	0.328448	0.49332	0.459684	0.509425	0.498696	0.454371	0.447974	0.482876	0.46916
HFLRYCSWFGLL	0.7	degron	0.190138	0.161999	0.161259	0.657477	0.653104	0.656833	0.131972	0.152138	0.35955	0.346083	0.790072	0.772363	0.633484	0.678768	0.755503	0.734453
HFRFSRYIRWVL	-0.133333	degron	0.168834	0.137604	0.14706	0.676092	0.639669	0.643386	0.140599	0.138053	0.336152	0.328049	0.740643	0.751868	0.562336	0.674808	0.698924	0.70187
HFSCLLIILGFC	2.21667	degron	0.279944	0.279971	0.239653	0.31294	0.251139	0.239474	0.219159	0.212138	0.523333	0.393711	0.453329	0.441888	0.281821	0.267597	0.339192	0.450047
HGVRLHTVWVGG	0.225	degron	0.435686	0.392979	0.371743	0.415433	0.42273	0.400462	0.352408	0.341624	0.547274	0.540141	0.60143	0.592202	0.529286	0.571051	0.540519	0.57668
HGVYSVLRFFFC	1.075	degron	0.383853	0.362493	0.349367	0.647859	0.66922	0.660981	0.331862	0.32685	0.563394	0.595348	0.649389	0.692137	0.63734	0.691364	0.737496	0.708091
HHACLLPVRKAG	0.0916667	degron	0.195645	0.178347	0.187398	0.65161	0.652968	0.653342	0.148898	0.158805	0.421287	0.38703	0.738237	0.750262	0.595884	0.675612	0.761151	0.743841
HHRLRQGLRRIN	-1.64167	degron	0.301584	0.291888	0.285361	0.62878	0.644208	0.641155	0.248792	0.253628	0.515371	0.516905	0.700248	0.704431	0.612014	0.667146	0.72393	0.731691
HILRLVYFIVYE	1.16667	degron	0.308889	0.278324	0.293057	0.356337	0.321216	0.26942	0.271062	0.256831	0.541799	0.565273	0.509927	0.497325	0.394733	0.409115	0.512713	0.552741
HINRTIWARYQV	-0.591667	degron	0.206249	0.13836	0.176176	0.639489	0.612218	0.677918	0.142737	0.169922	0.406579	0.451628	0.764856	0.734572	0.599132	0.69662	0.748831	0.736059
HIVWVLQRAFRG	0.358333	degron	0.478481	0.506511	0.478494	0.478598	0.517459	0.483032	0.532658	0.479158	0.498129	0.47262	0.489644	0.518497	0.469572	0.55152	0.522024	0.509883
HIVYCSSEQIKC	0.1	degron	0.461938	0.515766	0.471849	0.476557	0.435817	0.426936	0.502205	0.46198	0.582571	0.537038	0.584588	0.593488	0.496108	0.563428	0.640777	0.643077
HLAQYSSSLHLM	0.125	degron	0.43896	0.412008	0.421125	0.660995	0.651075	0.647325	0.35914	0.390711	0.618206	0.614792	0.749718	0.71146	0.587192	0.725975	0.727126	0.710973
HLCVLWVLLLCF	2.59167	degron	0.267304	0.234094	0.235753	0.288059	0.249702	0.242143	0.299289	0.277974	0.351506	0.384804	0.374948	0.390505	0.308109	0.263434	0.325195	0.320798
HLFDMFFFLLHV	1.56667	degron	0.353825	0.327429	0.309096	0.511534	0.483021	0.468082	0.346228	0.339405	0.511447	0.496799	0.605565	0.615948	0.481202	0.547044	0.591396	0.594923
HLGAAVYVFSVL	1.74167	degron	0.432759	0.423706	0.414855	0.543983	0.55828	0.550604	0.449722	0.349034	0.619197	0.661518	0.716753	0.693534	0.603085	0.724832	0.693801	0.721061
HLGNTMIKKLIG	0.208333	degron	0.48776	0.50378	0.386437	0.617571	0.61137	0.635284	0.428333	0.381153	0.622276	0.618178	0.752759	0.703133	0.72987	0.660959	0.754294	0.689604
HLILWLFFVIVF	2.75833	degron	0.199974	0.177647	0.180993	0.243832	0.200323	0.204339	0.246089	0.228533	0.265851	0.276312	0.330652	0.336068	0.228961	0.245593	0.225908	0.159914
HLKKKLKIRLIN	-0.533333	degron	0.0944923	0.132889	0.121663	0.643615	0.657028	0.634892	0.101185	0.115813	0.184462	0.158285	0.723707	0.673164	0.375833	0.599724	0.699713	0.671273
HLLMLAMVGFQC	1.61667	degron	0.479758	0.441803	0.439881	0.509227	0.481457	0.433523	0.428054	0.419399	0.600089	0.565424	0.605071	0.633527	0.577218	0.573172	0.688997	0.686915
HLRWYITGIVWF	0.658333	degron	0.454171	0.339709	0.284179	0.416805	0.29987	0.523592	0.324636	0.297465	0.530766	0.554435	0.5497	0.792647	0.48681	0.490199	NA	NA
HLYCYNILLVSG	1.00833	degron	0.264794	0.236708	0.260169	0.337632	0.319093	0.260289	0.213353	0.188346	0.347977	0.402489	0.413633	0.423605	0.20052	0.199582	0.302303	NA
HLYITGIIRKIT	0.591667	degron	0.192139	0.152843	0.149794	0.729661	0.643378	0.631334	0.0898102	0.0851498	0.105672	0.146258	0.706666	0.68397	0.538644	0.499949	0.541614	0.697208
HLYPFPSLHFAF	0.508333	stable control	0.702202	0.689754	0.673265	0.685034	0.691623	0.667359	0.700402	0.665809	0.766467	0.739304	0.796616	0.760166	0.709687	0.770474	0.799089	0.782635
HMSAISLIGALA	1.55833	degron	0.454647	0.433344	0.415027	0.438956	0.493681	0.374188	0.397574	0.385472	0.568211	0.566367	0.586742	0.602929	0.631136	0.558263	0.602945	0.546388
HMVSWTVVRSLM	0.775	degron	0.149554	0.141704	0.142238	0.624807	0.598013	0.587638	0.117786	0.158779	0.258569	0.257914	0.742011	0.77852	0.605477	0.6977	0.70419	0.6986
HNLIRKHAKESS	-1.43333	degron	0.241532	0.26766	0.237538	0.603813	0.67166	0.647494	0.14548	0.19716	0.420708	0.497514	0.687974	0.709277	0.571933	0.688703	0.699717	0.704267
HNLYCKILQLCV	0.808333	degron	0.322026	0.28961	0.271669	0.358443	0.262697	0.29207	0.229178	0.253852	0.427613	0.46985	0.468365	0.525283	0.409512	0.428329	0.408557	0.572156
HNQDKNVKYKIG	-1.825	degron	0.358609	0.346354	0.286162	0.63207	0.590512	0.65289	0.243319	0.251864	0.540477	0.531406	0.689969	0.719475	0.656185	0.688186	0.708511	0.757025
HPLYWRCVVVLN	0.641667	degron	0.101515	0.044493	0.0519262	0.24138	0.192287	0.199975	0.0816054	0.0643731	0.0759251	0.0964662	0.372724	0.37381	0.189299	0.236856	0.22614	0.26023
HPPPPPPPPSLS	-1.15	degron	0.678548	0.675001	0.655055	0.64392	0.696655	0.656242	0.697756	0.656981	0.702242	0.705123	0.734996	0.737456	0.646375	0.700206	0.722056	0.708224
HPPPTLVPPHPR	-1.1	degron	0.70293	0.673558	0.667863	0.68689	0.667059	0.66743	0.706467	0.702549	0.678433	0.68223	0.72153	0.731975	0.617776	0.663136	0.73102	0.687722
HPPRSLTLASSS	-0.45	degron	0.646429	0.645623	0.635979	0.662102	0.648984	0.673129	0.663659	0.636775	0.713012	0.714318	0.735993	0.771543	0.668082	0.723037	0.759774	0.739658
HPRPRPPPLPPP	-1.76667	degron	0.498681	0.453496	0.509576	0.502542	0.510265	0.498435	0.537786	0.549451	0.491202	0.497428	0.538319	0.507986	0.462894	0.463715	0.532146	0.559446
HRARILLIRICP	0.591667	degron	0.455937	0.397755	0.405306	0.434063	0.410954	0.386625	0.500134	0.506611	0.563984	0.605662	0.625857	0.653195	0.46956	0.503132	0.524533	0.509737
HRCLFPLEYLLI	0.908333	degron	0.361879	0.341881	0.328148	0.570868	0.553604	0.529793	0.318489	0.287749	0.516254	0.490615	0.719509	0.682749	0.573932	0.652082	0.73115	0.70926
HRDVISVVRNMS	-0.15	degron	0.346351	0.344461	0.307421	0.668182	0.711806	0.597692	0.230443	0.261138	0.584653	0.567315	0.701826	0.728395	0.613504	0.636014	0.709177	0.708536
HRFCAPSLSASD	-0.208333	stable control	0.656873	0.679425	0.660851	0.668064	0.65894	0.661459	0.682027	0.64849	0.689743	0.701891	0.724958	0.732664	0.680272	0.670378	0.731034	0.712383
HRHCVSSYQKVS	-0.925	degron	0.303373	0.297658	0.254625	0.619358	0.674978	0.649754	0.236814	0.247287	0.549164	0.563346	0.717981	0.712119	0.605848	0.718925	0.716955	0.698284
HRLQFKGYPICA	-0.25	degron	0.250414	0.200097	0.218075	0.289845	0.208598	0.206398	0.175751	0.183914	0.333797	0.342417	0.360376	0.382211	0.270915	0.216071	0.301814	0.20768
HRNILSIIIKNL	0.516667	degron	0.0898756	0.0807208	0.0606762	0.702574	0.633439	0.59058	0.0542092	0.109662	0.101876	0.103121	0.705144	0.664781	0.482624	0.599421	0.662077	0.699786
HRPRPLLKLLAS	-0.258333	degron	0.0663834	0.0412421	0.126127	0.673921	0.509177	0.571496	0.0201208	0.08428	0.041179	0.0157171	0.6794	0.680256	NA	1	0.526474	0.665281
HSAIFLFFFFFG	1.875	degron	0.317633	0.270875	0.298062	0.335464	0.29225	0.312943	0.294854	0.366416	0.376437	0.424639	0.42256	0.465441	0.204963	0.36072	0.452336	0.458298
HSLLLWLLVFFR	1.61667	degron	0.381784	0.372467	0.346881	0.410343	0.396385	0.357518	0.358445	0.363263	0.499849	0.516453	0.519945	0.5121	0.432037	0.449958	0.518092	0.503706
HSPPVPFPPPTS	-0.675	degron	0.681734	0.681362	0.651523	0.63049	0.690288	0.633196	0.696472	0.679012	0.710799	0.67647	0.714633	0.725146	0.598611	0.694596	0.758306	0.70822
HSPRVLLPLYFR	0.075	degron	0.303752	0.235316	0.295708	0.331826	0.308252	0.262455	0.686886	0.65801	0.342912	0.312603	0.341866	0.388882	0.154167	0.244559	0.142056	0.12433
HSRALLPYLSYH	-0.291667	degron	0.408762	0.366436	0.390137	0.662231	0.625862	0.663801	0.417419	0.399385	0.566801	0.549483	0.76824	0.778081	0.656091	0.712481	0.763876	0.741547
HSRRRRPTPQSL	-2.2	degron	0.624988	0.661207	0.635062	0.62552	0.691628	0.634994	0.671803	0.652592	0.621985	0.598989	0.643758	0.627972	0.575784	0.642239	0.661337	0.638326
HSVPPYPTPPPF	-0.716667	degron	0.387367	0.373432	0.354646	0.38513	0.315533	0.31135	0.312742	0.290314	0.603059	0.568279	0.609364	0.623122	0.629673	0.70589	0.73976	0.738172
HTYSFRLLFIFL	1.15	degron	0.345476	0.303838	0.312981	0.368869	0.307894	0.307096	0.389846	0.37185	0.456922	0.45661	0.479375	0.473083	0.355894	0.399638	0.443962	0.467078
HVCKLAMFQWYF	0.583333	degron	0.32403	0.296931	0.284306	0.622414	0.603558	0.600016	0.285994	0.2887	0.512178	0.553463	0.721818	0.722408	0.607569	0.592085	0.734799	0.691468
HVLALIFLYIPD	1.63333	degron	0.375576	0.351058	0.338475	0.370786	0.297949	0.32103	0.332241	0.302621	0.496368	0.505857	0.545303	0.539055	0.397997	0.461762	0.528173	0.572787
HVLGSIYWAIFV	1.6	degron	0.344983	0.284614	0.312159	0.429628	0.40798	0.382157	0.290686	0.286527	0.506481	0.491455	0.579287	0.546954	0.483046	0.511403	0.512383	0.472671
HVLLSSSASIVV	1.675	degron	0.51615	0.558708	0.511654	0.55572	0.519358	0.526687	0.555457	0.512264	0.662797	0.596761	0.642912	0.646836	0.612687	0.633966	0.658088	0.664574
HVPPVFQASLSP	0.308333	stable control	0.666705	0.685151	0.650308	0.661646	0.676423	0.648063	0.654145	0.669848	0.717143	0.70907	0.753247	0.732259	0.623847	0.726118	0.732941	0.740739
HVRLRFQPVLFV	0.708333	degron	0.410609	0.375948	0.360282	0.435353	0.398514	0.378251	0.363706	0.349251	0.512218	0.515617	0.545614	0.551887	0.507823	0.546345	0.54656	0.544513
HVSVIRRGICCA	0.9	degron	0.295374	0.27227	0.266591	0.298404	0.245918	0.268682	0.226493	0.239583	0.369421	0.365526	0.391531	0.404474	0.255986	0.276035	0.299037	0.296465
HWVRLSSLAFVS	0.8	degron	0.186809	0.194686	0.167165	0.258835	0.328927	0.279301	0.217332	0.186171	0.190074	0.189013	0.227454	0.239089	0.223217	0.22571	0.281266	0.297542
HYATLMSLRKVL	0.408333	degron	0.157334	0.11307	0.141818	0.664382	0.63172	0.622509	0.122142	0.133076	0.338592	0.292882	0.72307	0.720694	0.666635	0.669844	0.742128	0.690771
HYTSFAVPPLVY	0.525	degron	0.394243	0.375723	0.358009	0.382155	0.368487	0.346137	0.338602	0.342302	0.494515	0.478776	0.524126	0.530918	0.550787	0.497869	0.493999	0.458451
IACISCLLCVVV	3.14167	degron	0.508984	0.508578	0.495732	0.502909	0.452689	0.482607	0.495149	0.463395	0.594176	0.583904	0.618208	0.594812	0.578076	0.636971	0.621988	0.675485
IACVLSIFLNAA	2.26667	degron	0.305129	0.243708	0.272294	0.327042	0.299434	0.250515	0.254949	0.25685	0.429652	0.442988	0.438049	0.431369	0.320238	0.330272	0.471501	0.398989
IAYCDNGFLVVV	1.60833	degron	0.555164	0.577132	0.556403	0.573623	0.529788	0.541599	0.548353	0.529254	0.660792	0.643326	0.682173	0.708559	0.609914	0.662514	0.696349	0.656196
ICFFQGVVVLFR	1.95	degron	0.340869	0.254342	0.314639	0.341262	0.303862	0.291659	0.367245	0.3634	0.45117	0.452949	0.470063	0.489323	0.329853	0.376507	0.399607	0.40662
ICFPLQIFRILV	1.98333	degron	0.267772	0.23291	0.238725	0.37044	0.346029	0.327785	0.20129	0.221054	0.340946	0.349461	0.494885	0.488957	0.398594	0.417143	0.446573	0.474053
ICIFWLITGLWL	2.275	degron	0.330502	0.30901	0.33149	0.370056	0.310667	0.328223	0.313478	0.294142	0.461286	0.465384	0.472852	0.500349	0.412833	0.517309	0.477338	0.440781
ICQFFFFALLSF	2.175	degron	0.145616	0.109707	0.128859	0.17622	0.168412	0.146233	0.230546	0.245704	0.185263	0.194146	0.229016	0.259077	0.0812263	0.137066	0.0711983	0.0635397
ICQLLKFPLFWC	1.38333	degron	0.300363	0.305798	0.259057	0.547826	0.50147	0.515049	0.32494	0.297708	0.489412	0.493888	0.724747	0.716577	0.56019	0.524495	0.55036	0.584483
ICSRCLVTVLSC	1.76667	degron	0.259374	0.182757	0.208348	0.327988	0.305217	0.256231	0.200055	0.196685	0.377553	0.356498	0.51945	0.509349	0.407128	0.412579	0.440803	0.449752
ICTHPCLRLRLN	0.241667	degron	0.0979117	0.0707107	0.0974113	0.633727	0.64506	0.621759	0.0748788	0.100043	0.105116	0.182662	0.718416	0.744868	0.489453	0.544773	0.681717	0.641583
ICWVSLYFSMLV	1.99167	degron	0.361185	0.321481	0.316275	0.390376	0.372898	0.354403	0.335102	0.334563	0.483724	0.443816	0.510051	0.503735	0.445003	0.469803	0.465199	0.49237
IDLISRVTVVAR	1.1	degron	0.320531	0.26652	0.277313	0.309032	0.254403	0.240668	0.225138	0.222089	0.43366	0.448314	0.457988	0.469445	0.408207	0.380219	0.427551	0.42585
IDLVAFCTIFAL	2.35833	degron	0.352298	0.322387	0.314534	0.387405	0.372737	0.329772	0.300201	0.28914	0.482071	0.456875	0.508674	0.522931	0.459681	0.461504	0.516937	0.472042
IDSEVHLWKRSA	-0.566667	degron	0.206018	0.156544	0.164267	0.657785	0.624942	0.644482	0.148263	0.171007	0.412848	0.396992	0.745116	0.692539	0.585447	0.651243	0.716792	0.734137
IDTSRAATLLPA	0.475	stable control	0.630266	0.659252	0.603274	0.624631	0.601061	0.592844	0.622937	0.599932	0.714015	0.718128	0.714106	0.730322	0.660334	0.690148	0.714743	0.712495
IERGLMLTLCVH	1.01667	degron	0.181714	0.133983	0.152045	0.202293	0.154863	0.157512	0.106142	0.124655	0.166905	0.175214	0.20318	0.207786	0.0599001	0.0472298	0.09151	0.0517701
IERLRLRTRIIC	0.116667	degron	0.167338	0.0955671	0.129328	0.44334	0.423139	0.401431	0.116297	0.136897	0.134417	0.13441	0.548494	0.534933	0.431545	0.506606	0.515462	0.445791
IEVACLLTAFCD	1.66667	degron	0.243916	0.304663	0.250142	0.242075	0.289741	0.239515	0.312143	0.25153	0.204889	0.212168	0.226812	0.223067	0.201737	0.23909	0.266706	0.257898
IEVGVAILLLGE	1.9	degron	0.533413	0.517125	0.536331	0.545639	0.584439	0.524345	0.504635	0.508597	0.677194	0.681081	0.686265	0.682106	0.615806	0.675587	0.674142	0.662623
IFAVLVSGSFFF	2.30833	degron	0.381696	0.322992	0.303218	0.383037	0.29133	0.297749	0.313819	0.321244	0.520845	0.496442	0.532742	0.557025	0.412266	0.43835	0.530846	0.550747
IFAWPFSATIPW	0.975	stable control	0.711914	0.696268	0.690969	0.705276	0.700655	0.683144	0.71171	0.699548	0.76605	0.810865	0.807349	0.807813	0.724228	0.756048	0.813115	0.812036
IFCRCNSTVLLI	1.59167	degron	0.382842	0.377905	0.349704	0.506451	0.464988	0.478696	0.403863	0.32635	0.507847	0.537119	0.594742	0.597017	0.521447	0.571581	0.624082	0.642209
IFFFQFLWFCLS	1.95	degron	0.237542	0.19713	0.182993	0.33781	0.311979	0.266664	0.250227	0.236428	0.349607	0.328192	0.417808	0.41946	0.298309	0.293007	0.299575	0.291175
IFFSLFFFFLCN	2.25833	degron	0.297824	0.276201	0.291913	0.386127	0.334724	0.346223	0.371393	0.328269	0.420252	0.422203	0.478198	0.573792	0.310677	0.394993	0.408586	0.417864
IFFVLVFFPGFF	2.625	degron	0.380452	0.375881	0.366594	0.402652	0.364407	0.331892	0.37516	0.342817	0.514348	0.49719	0.558087	0.538833	0.45721	0.508531	0.525996	0.556784
IFFYPFLIFCFV	2.55	degron	0.266774	0.20407	0.243471	0.292639	0.26887	0.238926	0.27167	0.272685	0.340642	0.323108	0.409549	0.382441	0.26694	0.235679	0.262467	0.298609
IFFYQLYVDRLC	0.858333	degron	0.0861582	0.0686506	0.08609	0.266701	0.198848	0.220869	0.0773414	0.0941253	0.0708251	0.0784559	0.40423	0.419588	0.191518	0.261697	0.296911	0.287465
IFHWLYLLIALI	2.325	degron	0.28559	0.247956	0.229093	0.453044	0.450793	0.405183	0.268303	0.271864	0.302455	0.322476	0.528046	0.520429	0.441354	0.476656	0.486829	0.507576
IFIVLDFRCVSS	1.64167	degron	0.284848	0.199039	0.243605	0.269842	0.238614	0.26052	0.234666	0.25079	0.413677	0.348766	0.437927	0.436292	0.229927	0.37487	0.479651	0.445813
IFLCRNGAVFIC	1.75	degron	0.0915876	0.0614188	0.086248	0.740083	0.743485	0.714948	0.0659133	0.0956072	0.0909884	0.107929	0.885861	0.858959	0.348546	0.447749	0.794135	0.803316
IFLGFGPLFGRL	1.41667	stable control	0.72141	0.737984	0.731093	0.71508	0.761171	0.705571	0.752434	0.70009	0.803236	0.845352	0.840627	0.792489	0.830912	0.892612	0.885778	0.869989
IFLKFGLLRSLL	1.625	degron	0.58671	0.678158	0.619308	0.751675	0.730047	0.750634	0.618042	0.614182	0.829303	0.753988	0.871886	0.827616	0.934331	0.942891	0.88856	0.898711
IFLLFPFSWRIF	1.66667	degron	0.41034	0.37419	0.344224	0.601859	0.552107	0.525415	0.38266	0.34481	0.564843	0.513545	0.686904	0.701774	0.565537	0.625495	0.634432	0.62583
IFLLLRRIIALS	1.95833	degron	0.0361662	0.0260142	0.0390073	0.457151	0.362638	0.412094	0.0295965	0.054006	0.037278	0.0626132	0.537288	0.569911	0.119549	0.132861	0.356708	0.294858
IFPSRSLLAASA	0.983333	degron	0.366638	0.330975	0.318265	0.376287	0.324313	0.315961	0.328177	0.305986	0.500188	0.460766	0.520535	0.517809	0.412381	0.393498	0.501211	0.413326
IFRLVRVVRSSS	0.65	degron	0.269867	0.220066	0.216793	0.59439	0.626806	0.577633	0.164269	0.214809	0.467976	0.483741	0.749058	0.678137	0.658626	0.679604	0.714795	0.662085
IFRVTGFPIYIF	1.46667	degron	0.257503	0.207673	0.233646	0.363291	0.32836	0.325676	0.211453	0.231852	0.353023	0.35145	0.456094	0.450833	0.35875	0.294415	0.377129	0.343735
IFSFRWVLPFWL	1.33333	degron	0.292308	0.2135	0.261097	0.626616	0.598514	0.574892	0.240376	0.241098	0.420762	0.426869	0.701356	0.700497	0.568814	0.652621	0.706522	0.695216
IFSGCRIALSVF	1.7	degron	0.127436	0.114651	0.106809	0.208035	0.173047	0.182011	0.101655	0.106439	0.0668421	0.121888	0.156087	0.173051	0.0505001	0.0319222	0.0374502	0.0665081
IFSTQMVRFSLL	1.125	degron	0.288345	0.255305	0.272037	0.670164	0.661008	0.655485	0.256793	0.264972	0.409055	0.434497	0.771549	0.766837	0.592265	0.66548	0.736747	0.728112
IFVFVSFPSCVL	2.38333	degron	0.420244	0.406365	0.369092	0.573566	0.591968	0.514241	0.352734	0.346851	0.588891	0.546496	0.619807	0.63333	0.559418	0.647203	0.658943	0.628102
IFVLLSYYPLFV	2.075	degron	0.273822	0.229793	0.224892	0.280286	0.269934	0.243549	0.299254	0.276928	0.387162	0.395479	0.429948	0.413473	0.274155	0.252082	0.270534	0.287752
IFWAKRNLVRVT	0.275	degron	0.274842	0.225076	0.252024	0.338607	0.297009	0.284097	0.19736	0.204545	0.408331	0.394779	0.471692	0.484075	0.388511	0.376396	0.428938	0.413261
IGFFFACFFSVF	2.38333	degron	0.358621	0.38685	0.34386	0.423616	0.403828	0.381811	0.355207	0.349465	0.416133	0.443679	0.511111	0.525125	0.37885	0.459659	0.435976	0.45266
IGFSPSFQLYSA	0.541667	stable control	0.668399	0.687537	0.655468	0.670275	0.671564	0.656679	0.641046	0.647901	0.755439	0.737937	0.773249	0.773119	0.720503	0.731502	0.764421	0.748048
IGILVTAVPVFD	1.98333	degron	0.406497	0.369304	0.369211	0.425827	0.389093	0.342655	0.351505	0.333679	0.521766	0.536947	0.550761	0.553697	0.466981	0.546935	0.513434	0.521592
IGKEKRMKVIQI	-0.333333	degron	0.485639	0.478548	0.46667	0.619993	0.607611	0.643494	0.438388	0.427395	0.605603	0.623544	0.748492	0.722083	0.632755	0.668069	0.7056	0.674239
IGLSIWSVVSAL	1.925	degron	0.323393	0.2601	0.275869	0.544142	0.543906	0.516057	0.247864	0.257651	0.50251	0.508617	0.68162	0.683574	0.622996	0.681633	0.699327	0.677777
IGMVSELLLFYP	1.43333	stable control	0.67316	0.708179	0.618906	0.659419	0.696307	0.655829	0.636352	0.624331	0.736173	0.72481	0.772468	0.762806	0.687291	0.754067	0.742578	0.732279
IGSARIKLLCYH	0.566667	degron	0.195687	0.142906	0.157398	0.611715	0.579796	0.585821	0.111775	0.135728	0.352971	0.308851	0.741713	0.745056	0.599316	0.605528	0.71468	0.695113
IGSFFLFFLLIF	2.76667	degron	0.291617	0.201292	0.241292	0.296692	0.326934	0.277865	0.372661	0.334477	0.371459	0.37383	0.379284	0.386995	0.262992	0.298639	0.311593	0.270556
IGSFYVLSFICQ	1.525	degron	0.500859	0.458751	0.415468	0.465418	0.466538	0.430157	0.454314	0.420788	0.601765	0.582239	0.639134	0.61252	0.562745	0.623275	0.597659	0.623005
IGWGGGTWVKMG	0.183333	degron	0.125252	0.0803192	0.112867	0.662939	0.648879	0.649546	0.0763452	0.108179	0.139122	0.193608	0.780269	0.758435	0.540378	0.548524	0.734628	0.732361
IGWKLNRIQKNI	-0.566667	degron	0.216281	0.160926	0.201315	0.670679	0.659022	0.616845	0.134842	0.164752	0.427701	0.443558	0.761827	0.694847	0.682078	0.689481	0.704745	0.765857
IGYLGSELRFVS	0.616667	degron	0.474598	0.394402	0.434358	0.631795	0.629438	0.617328	0.395995	0.372285	0.698069	0.681661	0.749616	0.774367	0.621188	0.754386	0.748911	0.733266
IHCLSIVVHGLS	1.59167	degron	0.495587	0.473509	0.456624	0.498637	0.45532	0.459478	0.491055	0.468099	0.582031	0.544106	0.594817	0.580771	0.49478	0.559044	0.535873	0.602814
IHIFIIFRVQWK	0.983333	degron	0.198205	0.100334	0.169617	0.206349	0.156539	0.173284	0.16506	0.16175	0.227999	0.2705	0.284702	0.258944	0.221131	0.130676	0.206433	0.257714
IHRSPLTLPLLV	0.958333	degron	0.456474	0.431273	0.418047	0.486598	0.469046	0.427057	0.415851	0.395565	0.535336	0.54137	0.569042	0.57606	0.511413	0.540561	0.599714	0.567375
IHTFSVVVVVAA	2.26667	degron	0.143131	0.0819834	0.117464	0.161149	0.11563	0.107152	0.0685166	0.0813422	0.149503	0.107136	0.141059	0.128617	0.0800626	0.0271959	0.0254905	0.0618248
IIAGVWFLEILG	2.05833	degron	0.335417	0.290553	0.309616	0.361907	0.328483	0.308765	0.316727	0.300129	0.513349	0.480898	0.518831	0.535493	0.410677	0.416122	0.531637	0.518856
IIAVFRCCLRVY	1.70833	degron	0.112024	0.0640995	0.0970714	0.168966	0.104468	0.120062	0.0466574	0.0752555	0.16087	0.143969	0.21387	0.218113	0.0580897	0.0458124	0.135383	0.104356
IIFACFYGVFLM	2.49167	degron	0.111255	0.0538955	0.119568	0.162849	0.128161	0.131971	0.319148	0.245303	0.103042	0.114845	0.152706	0.186252	0.0307063	0.0663661	0.0407017	0.0831821
IIFCVRVVGGDL	1.825	degron	0.399306	0.376308	0.364189	0.402437	0.36565	0.345693	0.327763	0.337054	0.525907	0.531706	0.556219	0.557024	0.421752	0.476234	0.504107	0.511692
IIFWMWVIIRVY	1.95833	degron	0.152418	0.0771121	0.0959021	0.170099	0.0968758	0.159456	0.0855349	0.142182	0.0513187	0.18108	0.211736	0.198855	0.200119	0.0419466	0.0928165	0.0443814
IIGCIAICLMVN	2.56667	degron	0.0573721	0.0269842	0.0508222	0.124298	0.0456913	0.112499	0.0271422	0.0491096	0.0212088	0.0597807	0.0805049	0.10718	0.0209338	0.0118115	0.0346633	0.393147
IIIGTLLYVNVR	1.59167	degron	0.245123	0.186463	0.21451	0.266399	0.254057	0.208703	0.175567	0.200435	0.418731	0.360985	0.394712	0.411779	0.274298	0.282704	0.29978	0.346074
IIIRVTILCEQF	1.59167	degron	0.140283	0.14029	0.131051	0.158638	0.122683	0.157014	0.106817	0.119408	0.220285	0.204477	0.245755	0.27058	0.0665044	0.203892	0.168799	0.1827
IILAIRLLVDTL	2.16667	degron	0.157871	0.107051	0.131201	0.173984	0.126848	0.138528	0.117061	0.122511	0.21922	0.256315	0.274184	0.258371	0.0662844	0.0295591	0.187307	0.170905
IILGVRQIEVNS	0.791667	degron	0.399694	0.338621	0.379865	0.392086	0.342551	0.340866	0.328289	0.3182	0.514973	0.525692	0.540692	0.510435	0.496668	0.480127	0.49482	0.538878
IILRPQYVHYFL	0.683333	degron	0.512345	0.466346	0.471845	0.511365	0.511542	0.468338	0.498698	0.465804	0.545099	0.546285	0.559881	0.559511	0.508051	0.556901	0.61295	0.575115
IIPAFPFAFLAF	2.18333	degron	0.42561	0.398856	0.39546	0.44337	0.408352	0.392932	0.435005	0.428538	0.54584	0.535548	0.570769	0.558623	0.533521	0.521018	0.538253	0.512844
IISICLYFLVRC	2.20833	degron	0.229213	0.199229	0.208502	0.260575	0.215018	0.211706	0.207283	0.217692	0.331442	0.323228	0.395264	0.385768	0.220545	0.224804	0.273796	0.377442
IISPLRLLPLFF	1.775	degron	0.330386	0.292913	0.271903	0.643308	0.56746	0.618981	0.278995	0.263416	0.508938	0.521111	0.718189	0.730685	0.620824	0.646763	0.739098	0.720174
IIVLNIGSVIFC	2.56667	degron	0.40761	0.405033	0.404351	0.416378	0.395112	0.380722	0.382053	0.392844	0.568948	0.529365	0.575281	0.567815	0.411213	0.50034	0.589803	0.587036
IKCVPLVWRLTV	1.3	degron	0.140751	0.101226	0.126475	0.55841	0.552356	0.490033	0.0930397	0.124017	0.196239	0.194748	0.636809	0.640037	0.451672	0.462032	0.625656	0.56216
IKERRKVSMKVY	-0.958333	degron	0.387293	0.375709	0.356564	0.559077	0.506218	0.493015	0.314263	0.326959	0.579716	0.534334	0.689528	0.664391	0.623092	0.655663	0.673245	0.70208
IKIQPKKRISLI	-0.025	degron	0.215773	0.129281	0.177767	0.637317	0.66772	0.590844	0.15842	0.152295	0.368744	0.412657	0.690163	0.713594	0.61869	0.697513	0.748445	0.666197
IKKKKRKKIKAN	-2.04167	degron	0.228585	0.208908	0.195892	0.643432	0.676354	0.630848	0.189664	0.207731	0.275923	0.305661	0.761296	0.739723	0.600426	0.668196	0.741343	0.714079
IKKKRNKKKMIM	-1.55	degron	0.34883	0.266699	0.350636	0.669019	0.669841	0.624957	0.291193	0.341141	0.606345	0.587487	0.749666	0.713061	0.587753	0.718777	0.719109	0.734074
IKPSVHILIRTL	0.883333	degron	0.140511	0.132574	0.147002	0.425727	0.498805	0.414277	0.102136	0.133737	0.2272	0.217134	0.585326	0.557593	0.55732	0.529978	0.557639	0.581667
IKRLKEVARHVS	-0.483333	degron	0.262122	0.221765	0.282989	0.672746	0.649663	0.612429	0.278576	0.251298	0.439567	0.436652	0.699701	0.68772	0.582328	0.662927	0.693858	0.718173
IKSIKQNKIKTI	-0.508333	degron	0.177064	0.0883683	0.246814	0.620516	0.661492	0.67754	0.195328	0.176506	0.222975	0.268481	0.71754	0.680527	0.583172	0.65481	0.632887	0.662329
IKSLLGCWHKHY	-0.25	degron	0.368275	0.276302	0.265471	0.679948	0.619067	0.643369	0.25973	0.298562	0.602341	0.545728	0.719185	0.709874	0.666701	0.691182	0.737679	0.72684
IKTKGRYKKQRT	-2.225	degron	0.374375	0.319082	0.434321	0.675331	0.729192	0.631321	0.327618	0.352937	0.604123	0.540191	0.717106	0.768798	0.59567	0.667911	0.702095	0.716474
IKWRCLFCVCVL	1.79167	degron	0.384858	0.382089	0.359279	0.433919	0.453158	0.400752	0.374321	0.367934	0.458639	0.447249	0.485669	0.493258	0.484605	0.468709	0.475077	0.457899
ILAVMFEIYAIL	2.4	degron	0.262033	0.208611	0.214813	0.396129	0.318334	0.331559	0.172814	0.197524	0.435889	0.403903	0.539967	0.526643	0.413449	0.431376	0.513495	0.511385
ILCVEFFVSVSV	2.34167	degron	0.164834	0.162042	0.153523	0.191882	0.151535	0.14475	0.129259	0.143581	0.245174	0.215044	0.272927	0.281957	0.0741265	0.0627403	0.250261	0.246925
ILCYVWLVFSGF	2.1	degron	0.241455	0.183025	0.188716	0.256349	0.202947	0.208692	0.191685	0.196809	0.386749	0.351814	0.374659	0.38928	0.218861	0.231857	0.324421	0.298072
ILDRRPRTFALV	0.133333	degron	0.120004	0.0998968	0.119753	0.64064	0.648272	0.610164	0.0836163	0.105582	0.14379	0.155047	0.70096	0.682366	0.584159	0.560294	0.657479	0.631402
ILFCVRIGLFWT	1.86667	degron	0.162633	0.108269	0.111947	0.170994	0.125703	0.114974	0.132816	0.159703	0.16837	0.188696	0.237604	0.242546	0.0414073	0.0508649	0.136114	0.134112
ILFIVSSCGCVG	2.21667	degron	0.458902	0.449216	0.428864	0.452504	0.477889	0.405337	0.460214	0.426138	0.569341	0.575433	0.589506	0.591297	0.520722	0.564614	0.583974	0.529159
ILFRRRLCCFLK	0.758333	degron	0.401321	0.376637	0.410448	0.464781	0.433493	0.430925	0.52087	0.491601	0.469216	0.499477	0.543878	0.527212	0.328175	0.370523	0.437606	0.430258
ILFVCVCVLHVG	2.75833	degron	0.159939	0.120864	0.14129	0.200455	0.160616	0.147842	0.111591	0.13019	0.267457	0.237413	0.303378	0.310181	0.115403	0.10799	0.189634	0.20688
ILFWSLLVSTIR	1.64167	degron	0.181539	0.112771	0.151513	0.198413	0.135112	0.18761	0.124271	0.148738	0.262696	0.268401	0.264806	0.260935	0.152041	0.108424	0.262244	0.183528
ILGDPHLALIFP	1.225	stable control	0.668997	0.685948	0.644015	0.659334	0.682184	0.630116	0.671345	0.632444	0.731257	0.733594	0.761489	0.736048	0.674777	0.703635	0.765629	0.748841
ILGQSVIMRIKM	1.01667	stable control	0.645638	0.648893	0.612897	0.635999	0.584909	0.624201	0.610532	0.601849	0.695691	0.676386	0.700196	0.701286	0.648328	0.698324	0.73203	0.728089
ILHRRCGLLLQI	0.883333	degron	0.284752	0.299415	0.250574	0.464145	0.438779	0.437854	0.279603	0.266336	0.413785	0.418347	0.550082	0.526226	0.441267	0.497791	0.500906	0.510292
ILISVNRVVLYC	1.8	degron	0.159828	0.128584	0.131964	0.320061	0.275965	0.270682	0.104874	0.124655	0.190668	0.189602	0.453463	0.468986	0.353006	0.375912	0.41306	0.411512
ILLHSFFSFYLL	1.83333	degron	0.294629	0.254305	0.256625	0.520604	0.526377	0.476551	0.283087	0.295783	0.414327	0.422878	0.597091	0.58947	0.480413	0.488097	0.508184	0.498597
ILLICLQFFNLF	2.34167	degron	0.380395	0.345956	0.354479	0.411266	0.417525	0.35463	0.350646	0.349667	0.499861	0.510448	0.529649	0.524124	0.386857	0.467525	0.535861	0.552725
ILLYCVLIDPYS	1.55	degron	0.258462	0.213986	0.215312	0.268583	0.183196	0.211732	0.226943	0.211122	0.320836	0.401036	0.358594	0.345445	0.208834	0.197569	0.264394	0.262492
ILRAGITYVYAV	1.38333	degron	0.313812	0.283056	0.291076	0.365161	0.320294	0.290426	0.258521	0.270076	0.502203	0.483802	0.543973	0.548681	0.525196	0.50556	0.518039	0.569309
ILRIYIPRWRRQ	-0.666667	degron	0.172083	0.111675	0.113103	0.642304	0.602241	0.615569	0.0964463	0.141534	0.325169	0.338064	0.726948	0.731503	0.598704	0.69634	0.685873	0.678217
ILRKTAFRLRVL	0.55	degron	0.261093	0.288993	0.241241	0.533499	0.527556	0.512475	0.216563	0.238839	0.369111	0.383307	0.67448	0.64241	0.590388	0.656285	0.640575	0.630325
ILVFHFWPFLVR	1.55833	degron	0.369216	0.344421	0.337344	0.368613	0.353151	0.332027	0.437157	0.398665	0.514806	0.49042	0.510994	0.535919	0.378953	0.443692	0.424359	0.446306
ILVLKFLRLLSA	1.925	degron	0.38769	0.333165	0.373709	0.480086	0.439547	0.412075	0.355461	0.331391	0.527187	0.525017	0.554273	0.571863	0.513949	0.53512	0.572112	0.53856
ILVYFQAHAIKI	1.33333	degron	0.110771	0.0937154	0.0577307	0.118621	0.0874298	0.074925	0.0727222	0.0561905	0.194632	0.209181	0.196485	0.201568	0.159361	0.15911	0.178494	0.200308
IMGGLRHRIEVY	0.0916667	degron	0.307254	0.255704	0.242491	0.294154	0.284367	0.241615	0.227807	0.232234	0.432283	0.441804	0.469251	0.485676	0.392769	0.339516	0.368762	0.436417
IMWAFFMFCSFL	2.15833	degron	0.396974	0.349877	0.355615	0.439225	0.479299	0.366536	0.37554	0.364783	0.512374	0.449372	0.558427	0.554309	0.450184	0.545209	0.537421	0.537858
IMWCSSVSEVQW	0.508333	degron	0.47292	0.547318	0.46131	0.47246	0.499348	0.445658	0.512535	0.470587	0.499522	0.503697	0.512889	0.52267	0.484797	0.59154	0.586827	0.577836
INGINHKIIKIV	0.691667	degron	0.0924361	0.0718176	0.1046	0.628229	0.629185	0.691625	0.0744921	0.0938373	0.0942923	0.0874636	0.729352	0.71135	0.457395	0.422817	0.750447	0.690576
INHVIHAKLRFS	0.208333	degron	0.163879	0.110703	0.114347	0.656242	0.635147	0.639104	0.0911123	0.12812	0.195652	0.301916	0.698265	0.741345	0.639364	0.618875	0.733192	0.617548
INILVIWRKNHV	0.516667	degron	0.0965368	0.051092	0.0850508	0.526519	0.520636	0.516857	0.0796923	0.0691638	0.0987956	0.129267	0.652427	0.672511	0.462378	0.463664	0.642244	0.700152
INKKKKMIITKI	-0.316667	degron	0.29973	0.215926	0.242381	0.715128	0.691906	0.578528	0.228764	0.225215	0.489514	0.467799	0.78611	0.696937	0.54013	0.693159	0.718256	0.734302
INKRDARIHLLM	-0.233333	degron	0.411489	0.38335	0.352633	0.648564	0.606538	0.613305	0.343623	0.295839	0.55279	0.540892	0.701597	0.700409	0.649706	0.666372	0.702006	0.692992
IPFRRCFWFFWV	0.833333	degron	0.194592	0.154139	0.151045	0.631412	0.581321	0.564816	0.133348	0.153215	0.184988	0.223547	0.694014	0.687809	0.516607	0.558023	0.692331	0.707764
IPGGRPLLVEVR	0.333333	degron	0.298817	0.232908	0.260902	0.301651	0.215714	0.244085	0.212897	0.218742	0.428777	0.450164	0.465435	0.57003	0.353608	0.32519	0.39698	0.371123
IPHLNCCCCLVR	1.125	degron	0.350827	0.316868	0.315253	0.363677	0.344658	0.295074	0.267712	0.275278	0.55167	0.548925	0.58439	0.591226	0.535678	0.517899	0.513466	0.481161
IPLGLTLVQCLY	1.575	degron	0.485151	0.477929	0.467229	0.5289	0.498821	0.44629	0.435297	0.436115	0.58138	0.571606	0.607325	0.607564	0.634984	0.593048	0.63034	0.589947
IPRSCRIRLAVL	0.766667	degron	0.288733	0.24001	0.282797	0.599177	0.546299	0.540527	0.247204	0.260767	0.344865	0.374075	0.713563	0.721377	0.636494	0.6786	0.709472	0.719728
IQICLNRLRLFH	0.541667	degron	0.326395	0.287966	0.299777	0.641774	0.636566	0.611961	0.23968	0.262194	0.603855	0.542935	0.698857	0.701439	0.637052	0.670709	0.692826	0.70739
IRACGCSFLWVC	1.5	degron	0.107539	0.111145	0.100106	0.520981	0.507258	0.471069	0.111749	0.110816	0.1074	0.129073	0.683116	0.671979	0.430825	0.498425	0.622983	0.637104
IRDGPWKRVLVV	0.133333	degron	0.170616	0.140113	0.159916	0.507535	0.480806	0.452429	0.119324	0.131538	0.239428	0.250177	0.645906	0.638124	0.576661	0.620398	0.588876	0.603002
IREYSIRIKRLQ	-0.766667	degron	0.187536	0.107214	0.143357	0.675154	0.649107	0.594276	0.148993	0.126026	0.277354	0.359288	0.703126	0.734635	0.579105	0.667114	0.759078	0.685268
IRFFLIVFCFLR	2.125	degron	0.230915	0.189177	0.187867	0.246113	0.234944	0.272632	0.276526	0.268479	0.210152	0.241624	0.257014	0.31547	0.167538	0.145659	0.118968	0.142413
IRHALHFRVVAV	0.991667	degron	0.434616	0.412335	0.411551	0.447564	0.429839	0.418398	0.396827	0.391764	0.52701	0.53012	0.561845	0.573487	0.480149	0.530342	0.555587	0.533533
IRLCAASFMVVF	2.08333	degron	0.431282	0.390236	0.394419	0.438406	0.410614	0.392125	0.388019	0.392808	0.514117	0.534449	0.533241	0.537086	0.483685	0.518634	0.529365	0.571392
IRRWGRCRVRCM	-0.683333	degron	0.32077	0.273268	0.271388	0.465561	0.427971	0.391256	0.249137	0.261431	0.528973	0.528939	0.628637	0.603087	0.563719	0.604654	0.630882	0.67882
IRSLRPFLLPLF	1.025	degron	0.323692	0.271863	0.323473	0.620379	0.664542	0.644589	0.286319	0.280668	0.549452	0.537545	0.713711	0.723053	0.633849	0.656297	0.74397	0.717921
IRSRGLLIRWLS	0.333333	degron	0.133981	0.067988	0.0961916	0.644074	0.610876	0.593278	0.0827346	0.0960145	0.137537	0.158392	0.713491	0.728331	0.502543	0.538186	0.662418	0.694986
IRVFSFLLFGCF	2.025	degron	0.382589	0.376113	0.332714	0.408169	0.343503	0.36874	0.349782	0.367212	0.502154	0.473506	0.524499	0.567256	0.445723	0.484415	0.498338	0.508254
IRVLACFLFAVS	2.24167	degron	0.146335	0.105619	0.109355	0.179958	0.174499	0.161736	0.0892737	0.100683	0.264987	0.229519	0.314908	0.325071	0.191035	0.213733	0.293265	0.316796
IRWCLVSVFYVV	1.90833	degron	0.117339	0.0780008	0.0980478	0.281779	0.218945	0.232965	0.0666588	0.0839007	0.135622	0.135467	0.437215	0.451518	0.194361	0.234537	0.340709	0.387562
ISARPFLYSFRP	0.05	degron	0.633926	0.688915	0.608117	0.67284	0.606695	0.649619	0.663023	0.625381	0.710208	0.709966	0.73557	0.739047	0.689674	0.675546	0.756753	0.746289
ISATYSYIPVVG	1.025	degron	0.402594	0.375863	0.356176	0.374101	0.333665	0.331709	0.323898	0.323854	0.501537	0.511927	0.5498	0.533041	0.50701	0.49698	0.503682	0.487915
ISAVLFFLYLSF	2.28333	degron	0.258183	0.252198	0.226423	0.26033	0.227238	0.231317	0.484108	0.434314	0.278428	0.265684	0.328966	0.32297	0.157014	0.168327	0.121255	0.0949111
ISFQFFVCLCAR	1.575	degron	0.176117	0.166078	0.140939	0.183779	0.142813	0.151183	0.148407	0.141363	0.259298	0.246283	0.291875	0.286755	0.133769	0.126077	0.176243	0.185199
ISFSLALSVSFS	1.64167	degron	0.525318	0.540266	0.519774	0.509217	0.51149	0.484395	0.602327	0.531472	0.459896	0.478077	0.457356	0.498492	0.51941	0.524334	0.541543	0.521922
ISHLQCFFVVML	1.91667	degron	0.383492	0.31648	0.337438	0.384162	0.346681	0.332973	0.376841	0.374954	0.491744	0.479181	0.551641	0.574137	0.418127	0.459335	0.489038	0.524374
ISLSCRSFFCLS	1.25	degron	0.477984	0.466774	0.44102	0.569001	0.5945	0.559701	0.456472	0.43486	0.581951	0.588938	0.67368	0.664426	0.587504	0.633416	0.687698	0.672078
ISLSSLYVVMYV	1.8	degron	0.22621	0.178947	0.180556	0.250849	0.230011	0.198891	0.171767	0.185112	0.390794	0.393082	0.419865	0.435406	0.407928	0.418073	0.447066	0.388887
ISLVLVVIEVQR	1.75833	degron	0.158035	0.115657	0.154909	0.214063	0.144032	0.140165	0.129724	0.140341	0.270097	0.227786	0.327722	0.303607	0.109153	0.0455808	0.314254	0.254786
ISPCLVRLWYRI	0.808333	degron	0.142856	0.0702022	0.094279	0.554661	0.553953	0.5225	0.0828703	0.122598	0.186709	0.149842	0.68699	0.659566	0.424632	0.500269	0.559566	0.588917
ISSAGHNIRFLA	0.5	degron	0.166858	0.103575	0.11565	0.648916	0.685755	0.638337	0.0897588	0.124374	0.197543	0.222925	0.709658	0.720931	0.562235	0.635571	0.71363	0.682829
ISSYKFLRIVLV	1.375	degron	0.182507	0.118755	0.144337	0.363568	0.326248	0.314485	0.108728	0.152501	0.193908	0.189005	0.493895	0.524895	0.376756	0.390973	0.439132	0.431605
ISTRLALCACVC	1.78333	degron	0.223795	0.189205	0.209657	0.266406	0.238538	0.230327	0.199349	0.20039	0.246968	0.242584	0.302735	0.29904	0.164769	0.203058	0.186788	0.172878
ISVFLFAFFFIP	2.53333	degron	0.316823	0.293602	0.30739	0.398687	0.422387	0.3633	0.286915	0.2639	0.417388	0.432115	0.521238	0.540349	0.453732	0.439916	0.569447	0.536093
ISVQKRRAIEII	0.275	degron	0.325093	0.288795	0.30041	0.521785	0.502592	0.462774	0.271882	0.260604	0.470487	0.513142	0.631775	0.620668	0.580523	0.591821	0.639353	0.636343
ISVRKTFLIVLC	1.7	degron	0.169595	0.144435	0.153144	0.318139	0.22624	0.253654	0.141618	0.162328	0.260902	0.296557	0.492937	0.478229	0.353079	0.309331	0.364279	0.338368
ISVSFSVIFFLL	2.58333	degron	0.103191	0.0839509	0.0982048	0.393124	0.358515	0.363485	0.0718115	0.0783863	0.136041	0.13892	0.476089	0.47955	0.260736	0.271009	0.411726	0.384304
ISVSVVFFVLRF	2.28333	degron	0.295099	0.258508	0.284795	0.305512	0.222736	0.265856	0.281944	0.306153	0.419166	0.403416	0.440113	0.418227	0.275886	0.275683	0.390885	0.347631
IVCAVTSIFLFF	2.7	degron	0.28915	0.226129	0.233121	0.30044	0.273116	0.289308	0.235724	0.250117	0.419002	0.425326	0.46293	0.440373	0.295155	0.316386	0.444377	0.45558
IVCFCFFLMFSL	2.8	degron	0.336047	0.312144	0.304081	0.340954	0.322997	0.29877	0.419837	0.424471	0.377425	0.37584	0.40696	0.42645	0.274285	0.363689	0.347767	0.332899
IVCYFFAFSFMW	1.925	degron	0.316496	0.267473	0.281156	0.321798	0.26523	0.292752	0.284579	0.287305	0.441644	0.408049	0.467262	0.45578	0.277803	0.298212	0.439792	0.357836
IVEVNCILMWIF	2.08333	degron	0.415557	0.352915	0.338543	0.388987	0.356519	0.348473	0.371237	0.31896	0.500223	0.438076	0.511058	0.552671	0.405853	0.439878	0.470879	0.507081
IVFFVLFRFWRF	1.73333	degron	0.307555	0.299774	0.27543	0.354615	0.339507	0.282982	0.33245	0.304025	0.451219	0.433583	0.477304	0.442207	0.340201	0.367773	0.380563	0.384888
IVFGWGVEWGRL	0.708333	degron	0.682782	0.724195	0.695821	0.682854	0.708462	0.684756	0.717433	0.664236	0.770996	0.795451	0.794764	0.799755	0.730708	0.783827	0.82226	0.784518
IVFLPVLLWFSV	2.56667	degron	0.329674	0.260165	0.301735	0.3616	0.338948	0.298389	0.386499	0.359101	0.44766	0.43584	0.473038	0.474911	0.384538	0.394266	0.41698	0.404913
IVGVLAVLVRPV	2.36667	degron	0.401621	0.357312	0.367856	0.404211	0.353064	0.350632	0.347394	0.331904	0.521568	0.498048	0.540756	0.533501	0.463268	0.503776	0.548099	0.574564
IVIFQTAYVVRI	1.725	degron	0.163836	0.180737	0.174813	0.173556	0.152267	0.167483	0.249145	0.201433	0.226409	0.240601	0.229554	0.246984	0.15819	0.15971	0.223935	0.241808
IVLCVFTVDSDF	1.70833	degron	0.314218	0.274593	0.285388	0.340158	0.309201	0.291952	0.27059	0.262136	0.509892	0.515396	0.547217	0.54103	0.354834	0.366019	0.518632	0.43724
IVRDTECGIFYR	0.00833333	stable control	0.672589	0.660782	0.665158	0.660408	0.637439	0.628946	0.655311	0.64705	0.737418	0.708414	0.751546	0.719115	0.65305	0.724097	0.764626	0.735495
IVRLGRWLGLSC	0.925	degron	0.292726	0.242976	0.246376	0.650651	0.549394	0.638671	0.192542	0.236621	0.513719	0.474555	0.7187	0.700251	0.634174	0.679709	0.708634	0.672719
IVRSLFGYLCVV	1.91667	degron	0.461587	0.422504	0.425888	0.536317	0.527647	0.506704	0.433755	0.419764	0.563866	0.573222	0.639342	0.625966	0.564048	0.578063	0.614652	0.603965
IVSFRLDLSLAV	1.60833	degron	0.466895	0.472558	0.435953	0.476473	0.448359	0.431768	0.457924	0.43753	0.545078	0.548415	0.559031	0.558783	0.483152	0.580674	0.593206	0.596607
IVTSFVSPVYIC	1.80833	degron	0.0902906	0.0650366	0.0685683	0.470149	0.437791	0.459461	0.0474717	0.0798594	0.0646415	0.0942422	0.595142	0.672771	0.371327	0.421239	0.537406	0.533178
IVVLCHVFLDLG	2.225	degron	0.104844	0.0696585	0.105446	0.173759	0.0775104	0.122925	0.0555802	0.09243	0.201026	0.200532	0.208376	0.235431	0.0409043	0.0551578	0.151216	0.104889
IVVSSRFLGFFC	1.75833	degron	0.114981	0.0922798	0.0979655	0.654798	0.612469	0.591479	0.0861341	0.103246	0.174575	0.186284	0.736557	0.747425	0.478213	0.581006	0.750371	0.652038
IVVVVRLSPILG	2.175	degron	0.287382	0.278299	0.256432	0.286391	0.263841	0.258316	0.218632	0.237626	0.393115	0.408899	0.429328	0.425041	0.304275	0.281328	0.327647	0.466927
IVVWCGIRYSIR	1	degron	0.294956	0.252171	0.239377	0.301995	0.255116	0.233308	0.242038	0.223712	0.46548	0.45194	0.489088	0.479071	0.324519	0.331563	0.453982	0.376542
IVWVSSFVCRSV	1.56667	degron	0.422527	0.4286	0.425841	0.44398	0.435117	0.429833	0.457306	0.436409	0.497836	0.533476	0.51828	0.528894	0.450039	0.565559	0.560311	0.588653
IWCQVGAFLVVF	2.16667	degron	0.221564	0.1831	0.190404	0.234936	0.188407	0.203158	0.17297	0.187702	0.343166	0.331284	0.355623	0.348968	0.222947	0.212369	0.262406	0.252364
IWIHSVGVECTS	0.8	degron	0.384987	0.323415	0.365948	0.400653	0.34315	0.33351	0.318552	0.312271	0.515112	0.522127	0.548966	0.539382	0.494492	0.47854	0.47031	0.517045
IWIRLGSENTVI	0.6	degron	0.64641	0.68753	0.624461	0.637598	0.686106	0.614737	0.690391	0.653224	0.790168	0.769589	0.74829	0.749515	0.707462	0.709452	0.717139	0.727032
IWRGGSAVPMIC	0.9	degron	0.220937	0.175233	0.189666	0.597926	0.570788	0.547561	0.160141	0.174065	0.336996	0.365056	0.712273	0.730238	0.573995	0.680305	0.670159	0.701824
IWVFSVTGWCGC	1.38333	degron	0.438975	0.407705	0.405379	0.424576	0.39824	0.379798	0.379933	0.380926	0.543696	0.521074	0.543944	0.555276	0.497341	0.505107	0.57698	0.601872
IWVVIISDSRVG	1.26667	degron	0.313719	0.447777	0.265949	0.347129	0.231546	0.271179	0.259809	0.233417	0.461712	0.465553	0.473359	0.502274	0.333671	0.333831	NA	NA
IWVWMLSVWLGG	1.50833	degron	0.304931	0.270786	0.28911	0.309184	0.295401	0.267398	0.28737	0.258331	0.41948	0.394101	0.393048	0.424208	0.313945	0.291669	0.374536	0.371766
IWWFKELRVCRV	0.316667	degron	0.450289	0.405161	0.4156	0.455717	0.436322	0.412281	0.411961	0.413732	0.550606	0.526851	0.55751	0.560212	0.496367	0.516251	0.549609	0.568375
IWYGLFWLRFWV	1.08333	degron	0.448961	0.4161	0.404174	0.516796	0.491901	0.481797	0.457077	0.431205	0.540062	0.533475	0.575357	0.596476	0.481646	0.543965	0.558838	0.584741
IYEAFLVFCLCG	1.95833	degron	0.303481	0.273948	0.282185	0.356711	0.320447	0.301608	0.294966	0.272461	0.437197	0.43986	0.532706	0.5531	0.414966	0.437591	0.446621	0.461819
IYFFFFALHFPN	1.20833	degron	0.432669	0.382316	0.405581	0.426955	0.324886	0.34655	0.374735	0.401848	0.510861	0.577267	0.555913	0.5149	0.439833	0.557035	0.511382	0.530282
IYFFVLRLRLCG	1.45833	degron	0.179349	0.150903	0.156542	0.267448	0.211284	0.227392	0.157931	0.162978	0.250533	0.255083	0.423716	0.432919	0.280594	0.274919	0.275375	0.30568
IYITFQIYVSDM	0.941667	degron	0.124985	0.135718	0.119467	0.175779	0.139242	0.169425	0.0627091	0.11979	0.266716	0.221132	0.272437	0.261707	0.116573	0.0912469	0.166657	0.177387
IYLLLFFFSFSA	2.16667	degron	0.37958	0.321537	0.343243	0.392867	0.37598	0.3599	0.332847	0.332762	0.47398	0.440581	0.507808	0.512963	0.343055	0.387829	0.486272	0.411866
IYNIIFKYRTIT	0.408333	degron	0.11979	0.0846678	0.0916902	0.576024	0.583038	0.565985	0.0654856	0.0686427	0.106497	0.129147	0.609376	0.712666	0.499815	0.550993	0.570849	0.590625
IYPPVSVTNLLV	1.26667	degron	0.292534	0.235078	0.238428	0.632835	0.686599	0.618629	0.247217	0.20641	0.456831	0.465541	0.713138	0.732333	0.666127	0.663046	0.728098	0.716897
IYTLIINKSKAQ	0.125	degron	0.483488	0.306492	0.294982	0.653407	0.652081	0.572711	0.298349	0.26506	0.536458	0.512107	0.746494	0.644652	0.668763	0.70253	0.693123	0.677632
IYVLLDVNYHLP	0.825	degron	0.379576	0.331856	0.372296	0.406732	0.367376	0.36413	0.352314	0.356034	0.565448	0.57077	0.533344	0.553351	0.492501	0.526382	0.521536	0.532013
IYVSVMLLRYRF	1.06667	degron	0.375674	0.292494	0.325413	0.375277	0.345484	0.305254	0.346051	0.344961	0.502616	0.459415	0.485819	0.499542	0.38044	0.439514	0.440501	0.415172
KAEKNSKKTSTE	-2.275	stable control	0.618032	0.683531	0.645607	0.664895	0.717831	0.589932	0.654613	0.610822	0.717115	0.686643	0.682502	0.682084	0.633573	0.737424	0.73	0.711529
KAIILGNIKINF	0.933333	degron	0.614027	0.645226	0.613723	0.634979	0.639415	0.635896	0.656517	0.619069	0.77336	0.709285	0.722278	0.706634	0.741704	0.715653	0.733352	0.755501
KALFPGLLLCAF	1.75	degron	0.256836	0.214389	0.226166	0.262635	0.227847	0.227426	0.197614	0.21041	0.255938	0.279248	0.300162	0.283729	0.16983	0.165938	0.190896	0.185504
KALSSSYFGTRL	-0.0833333	stable control	0.675012	0.681486	0.669991	0.651851	0.660572	0.632908	0.662705	0.635352	0.717718	0.70783	0.748976	0.737433	0.673121	0.70784	0.733959	0.755567
KCEKGLYCCIAF	0.616667	degron	0.534129	0.560204	0.506783	0.551609	0.492148	0.508767	0.533761	0.498168	0.63894	0.613508	0.671272	0.657226	0.569392	0.647099	0.655002	0.705405
KCKIWFREVSMN	-0.425	degron	0.2367	0.199292	0.211515	0.629326	0.655104	0.656203	0.173753	0.175936	0.394866	0.432426	0.770975	0.686566	0.645566	0.670314	0.742502	0.752454
KCVVMFFLRSVS	1.36667	degron	0.423944	0.408994	0.402557	0.562333	0.534945	0.489216	0.40454	0.388119	0.590742	0.606037	0.691701	0.660165	0.619383	0.653133	0.700148	0.691026
KCWSGTVMVRLG	0.416667	degron	0.229992	0.158421	0.184595	0.603693	0.603024	0.581279	0.157264	0.17127	0.454522	0.448582	0.745599	0.701075	0.631477	0.719016	0.707681	0.731704
KDIFQIYTLYVF	0.7	degron	0.322975	0.279016	0.298646	0.363809	0.294046	0.329605	0.269475	0.28352	0.45797	0.475356	0.485562	0.517814	0.398951	0.414882	0.460149	0.462117
KEKGVTKIRISS	-0.766667	degron	0.235064	0.162333	0.188671	0.629323	0.60951	0.65724	0.172559	0.172169	0.3603	0.394518	0.705432	0.708785	0.617923	0.615211	0.687625	0.684605
KEKKKTKHNKIG	-2.51667	degron	0.191824	0.13243	0.142231	0.646016	0.625191	0.620329	0.204625	0.163607	0.327792	0.29949	0.734316	0.750001	0.545055	0.628689	0.757201	0.747071
KERHRNKRKQIA	-2.71667	degron	0.24245	0.17185	0.200806	0.673592	0.635141	0.672468	0.178277	0.16735	0.462443	0.397922	0.70181	0.707418	0.666282	0.650863	0.755967	0.72628
KERNKISQRKLT	-2.03333	degron	0.169027	0.203625	0.182352	0.66889	0.650385	0.679406	0.126285	0.158902	0.406884	0.425829	0.734454	0.694437	0.643647	0.656396	0.677634	0.629947
KFFRSWVLTSPA	0.183333	degron	0.462576	0.444552	0.42609	0.461614	0.421698	0.398455	0.425211	0.395637	0.594117	0.624133	0.617454	0.613944	0.542837	0.628011	0.617824	0.595896
KFKRLTKFYARQ	-1.25	degron	0.139337	0.102242	0.155739	0.699513	0.688237	0.639706	0.106981	0.108722	0.34568	0.321371	0.610428	0.625898	0.533215	0.576967	0.662944	0.704391
KFRGMTLRNKVC	-0.516667	degron	0.117517	0.0541203	0.128616	0.663089	0.672353	0.63495	0.0947171	0.0912436	0.174816	0.272217	0.728977	0.705124	0.5741	0.516757	0.69607	0.76308
KFWVVLIEIKYH	0.608333	degron	0.105849	0.0345874	0.066826	0.190779	0.119743	0.166798	0.0572612	0.0789553	0.104936	0.10373	0.284958	0.414914	0.073618	0.0655747	0.110687	0.153487
KGSFDLPTFSLF	0.358333	degron	0.673826	0.631045	0.614311	0.674	0.625173	0.632934	0.623497	0.602033	0.749664	0.739417	0.760764	0.776697	0.707476	0.743894	0.763632	0.789253
KGSKGELGVHVG	-0.391667	degron	0.618885	0.657145	0.624751	0.631738	0.644333	0.612756	0.644807	0.611826	0.690027	0.687832	0.730409	0.72566	0.664567	0.706452	0.721284	0.70284
KHKIIGKYQRQI	-1.21667	degron	0.357346	0.330316	0.327165	0.666496	0.605963	0.614864	0.307444	0.33128	0.587052	0.565868	0.724396	0.722718	0.612973	0.795454	0.737381	0.76551
KHTGTGNAPNCD	-1.425	stable control	0.624504	0.646908	0.633486	0.663656	0.645577	0.639239	0.664491	0.629153	0.702995	0.72027	0.711624	0.726465	0.64256	0.729289	0.745669	0.712055
KICAVRVIMDWC	1.10833	degron	0.393825	0.359209	0.383972	0.431206	0.345622	0.371595	0.354587	0.347098	0.553935	0.573405	0.57882	0.55416	0.416861	0.50036	0.533734	0.550602
KIHILVVQIATR	0.975	degron	0.0369011	0.0170671	0.0416797	0.0572454	0.061976	0.0430707	0.0367798	0.0323227	0.110793	0.117351	0.139248	0.138977	0.0333791	0.0470781	0.137887	0.130252
KIIKERIRRIKI	-0.516667	degron	0.177866	0.231161	0.132934	0.627941	0.569327	0.576584	0.155378	0.150611	0.339595	0.23275	0.712184	0.712888	0.643978	0.662094	0.70632	0.557528
KIILMCYTLITL	1.89167	degron	0.244033	0.212386	0.217362	0.27154	0.199028	0.212535	0.199787	0.202121	0.385406	0.441452	0.442549	0.417241	0.231007	0.27801	0.375959	0.318277
KIKKLKNRRKLV	-1.30833	degron	0.0983446	0.0937288	0.10133	0.621415	0.633167	0.620274	0.0782454	0.105297	0.173759	0.219006	0.731789	0.727586	0.669759	0.6762	0.774007	0.769386
KIKQIKINNKIN	-0.966667	degron	0.123597	0.0588785	0.0936015	0.70157	0.730461	0.677901	0.0654671	0.11376	0.173822	0.117026	0.788094	0.727323	0.427663	0.432307	0.744012	0.563046
KIKVFHEMVLMC	0.941667	degron	0.123582	0.147471	0.145235	0.472694	0.454336	0.412295	0.113136	0.115338	0.104743	0.165685	0.61558	0.639693	0.328582	0.412163	0.580187	0.593947
KIRGYLMPLTLL	0.766667	degron	0.43885	0.432167	0.424519	0.587819	0.541688	0.541366	0.463982	0.467849	0.567477	0.527746	0.699434	0.718694	0.534265	0.586576	0.596429	0.60365
KIVNNTKKNKCH	-1.56667	degron	0.18168	0.246157	0.157525	0.696622	0.629618	0.630081	0.137504	0.167636	0.300843	0.21822	0.730065	0.746594	0.604333	0.672549	0.67816	0.690468
KKHKKGQKQKIN	-2.75	degron	0.0678722	0.0463672	0.104485	0.594534	0.602574	0.66757	0.0415317	0.0860572	0.0732016	0.225569	0.739575	0.710417	0.509003	0.560223	0.686006	0.701179
KKIKKYTRKLKI	-1.425	degron	0.403239	0.363084	0.382751	0.71351	0.687682	0.617829	0.313203	0.333511	0.635368	0.625579	0.755919	0.681122	0.700861	0.713284	0.775042	0.755503
KKKEIIKIIKIN	-0.333333	degron	0.0758982	0.0375111	0.105256	0.627938	0.75726	0.704947	0.047094	0.0777368	0.122983	0.0678959	0.753585	0.686235	0.333878	0.28751	0.674249	0.612016
KKKEILVYIIQE	-0.166667	degron	0.456526	0.599443	0.479786	0.468939	0.411809	0.433913	0.474384	0.472054	0.606633	0.578329	0.591013	0.565783	0.571717	0.623285	0.62888	0.594772
KKKKKKKIKIMS	-1.75833	degron	0.289916	0.191063	0.215622	0.662111	0.632809	0.614534	0.155014	0.196894	0.315383	0.27061	0.676068	0.701018	0.5765	0.590019	0.691992	0.719013
KKKKNIKIKKQI	-1.73333	degron	0.18876	0.231407	0.225697	0.665776	0.66442	0.606888	0.202163	0.166183	0.254823	0.417964	0.770401	0.651682	0.622989	0.857143	0.662445	NA
KKKKQKKNNNKR	-3.81667	degron	0.570204	0.623977	0.605974	0.751217	0.689413	0.586324	0.675853	0.660727	0.754347	0.642585	0.730874	0.779102	0.632764	0.765512	0.795681	0.578335
KKKKRVKIQKKN	-2.50833	degron	0.266196	0.174825	0.291794	0.698487	0.713833	0.636323	0.287158	0.230736	0.452465	0.439777	0.717749	0.659582	0.585764	0.66967	0.669593	0.743601
KKKNIYKVMKLE	-1.11667	degron	0.233078	0.150578	0.186812	0.661626	0.669592	0.606296	0.115049	0.176597	0.32518	0.289597	0.726723	0.726004	0.657683	0.642432	0.697756	0.713428
KKKQAILRTLKI	-0.491667	degron	0.200012	0.201917	0.188423	0.690938	0.692175	0.606051	0.145239	0.208571	0.426554	0.407693	0.723013	0.671219	0.625285	0.736762	0.721803	0.758453
KKKTKYSKDKLC	-1.95	degron	0.229356	0.21946	0.203455	0.70362	0.639241	0.643038	0.171921	0.210832	0.427844	0.48451	0.70802	0.737555	0.628304	0.585261	0.677977	0.713174
KKNITRLKNKMT	-1.525	degron	0.261371	0.0924058	0.244429	0.654581	0.712873	0.667391	0.244122	0.180634	0.331045	0.452935	0.732255	0.648873	0.512138	0.557569	0.653268	0.699679
KKNKIYKERKNI	-2.23333	degron	0.430484	0.185672	0.250035	0.621623	0.626293	0.626577	0.189048	0.21686	0.41721	0.507056	0.722456	0.726516	0.579951	0.823277	0.683019	NA
KKNLTHSIRVQA	-0.808333	degron	0.400575	0.360192	0.369404	0.601698	0.564412	0.536013	0.36409	0.340764	0.595873	0.574958	0.704145	0.68861	0.599946	0.639577	0.710189	0.7235
KKNTQKKIKLSC	-1.43333	degron	0.163812	0.164117	0.183766	0.63689	0.655795	0.587099	0.127978	0.172982	0.26548	0.295763	0.759759	0.696605	0.634036	0.624482	0.71704	0.74952
KKRYSEIFKKNG	-1.85833	degron	0.274632	0.257856	0.22854	0.628868	0.654984	0.626085	0.187385	0.234471	0.532867	0.587915	0.742481	0.794602	0.653929	0.734642	0.74573	0.710446
KKTKKTMIIKTT	-0.95	degron	0.410646	0.33009	0.365721	0.637157	0.627975	0.629177	0.345148	0.314949	0.605711	0.604585	0.74758	0.742406	0.647064	0.739879	0.687016	0.725617
KLALVYLLIRGL	1.61667	degron	0.0849669	0.106427	0.0671396	0.401927	0.349425	0.348134	0.056943	0.0713411	0.102858	0.0921242	0.568656	0.56746	0.433731	0.412935	0.515935	0.47672
KLCVGLVLSFVC	2.225	degron	0.231942	0.18716	0.198769	0.371598	0.333644	0.317323	0.173324	0.178161	0.39699	0.395862	0.537373	0.532911	0.455853	0.484892	0.53294	0.472366
KLKDLTRIKIFR	-0.458333	stable control	0.67198	0.679876	0.669125	0.691603	0.67305	0.63189	0.64137	0.644231	0.708468	0.693576	0.693968	0.703768	0.676509	0.685472	0.690536	0.737431
KLKLWSIIKNNA	-0.166667	degron	0.308003	0.225343	0.217573	0.681705	0.656075	0.637309	0.175312	0.186656	0.446422	0.521678	0.734389	0.75631	0.643361	0.728149	0.763647	0.7343
KLKTSHILIKQT	-0.333333	degron	0.234131	0.186853	0.248999	0.629161	0.615533	0.572765	0.157198	0.155304	0.459978	0.444865	0.732856	0.699024	0.622515	0.706523	0.736307	0.722247
KLLDHFVKIRVY	0.25	degron	0.0896187	0.042092	0.0703994	0.268055	0.179879	0.227118	0.0585215	0.067902	0.0744343	0.0323966	0.410684	0.420836	0.178144	0.14912	0.194628	0.205531
KLLGVLFVLFPG	1.90833	degron	0.366077	0.31731	0.324839	0.40192	0.351432	0.346752	0.329241	0.319581	0.539371	0.514542	0.561428	0.575627	0.477088	0.49452	0.574903	0.623599
KLLISLTWFCVL	1.90833	degron	0.220863	0.165686	0.188112	0.406016	0.349805	0.363968	0.163204	0.167755	0.333956	0.3349	0.513749	0.541193	0.369834	0.420203	0.486128	0.466335
KLLLTCTFLVFP	1.71667	degron	0.392388	0.361514	0.353815	0.405845	0.362792	0.342342	0.338209	0.333979	0.536485	0.510438	0.547758	0.56269	0.431995	0.463588	0.528115	0.561534
KLMGWFVGVVAR	1.06667	degron	0.394866	0.319473	0.337784	0.380855	0.351313	0.331483	0.325692	0.319346	0.539939	0.493232	0.527662	0.542683	0.498859	0.488516	0.503323	0.476371
KLRELQVRQQLS	-1.00833	degron	0.207094	0.170944	0.218758	0.653909	0.650024	0.600636	0.173796	0.204057	0.42487	0.400797	0.72381	0.730678	0.574314	0.721039	0.666483	0.688164
KLRIVYAKVVCS	0.9	degron	0.291755	0.262575	0.267938	0.533106	0.520939	0.477575	0.232983	0.260551	0.453882	0.359674	0.607627	0.617371	0.516346	0.578547	0.609387	0.574782
KLRMGRYIVRII	0.358333	degron	0.157248	0.122134	0.126386	0.572169	0.588801	0.545629	0.168156	0.13497	0.250366	0.232935	0.667159	0.6639	0.66606	0.661296	0.631615	0.689648
KLSLRYLLVSLI	1.36667	degron	0.142544	0.094746	0.107557	0.476445	0.450139	0.441677	0.0982617	0.104494	0.145106	0.16166	0.613551	0.598372	0.503688	0.522802	0.634158	0.570538
KLVFLLCLNKVF	1.7	degron	0.205308	0.184268	0.206386	0.458351	0.43264	0.427027	0.160548	0.186001	0.283661	0.296196	0.633318	0.626594	0.515071	0.514411	0.589709	0.5878
KMIVWKESIKRE	-0.816667	degron	0.654162	0.740996	0.6053	0.666848	0.612787	0.619347	0.639507	0.619725	0.677724	0.708269	0.712583	0.733495	0.643103	0.735279	0.738083	0.739514
KMKGLINKRKES	-1.50833	degron	0.167954	0.0688919	0.123457	0.666559	0.685729	0.614089	0.144092	0.14824	0.252526	0.213914	0.691249	0.669677	0.497457	0.568596	0.663771	0.6494
KNGNVEILIKCT	0.00833333	degron	0.461777	0.418269	0.394233	0.489608	0.500202	0.465008	0.392107	0.361518	0.592545	0.567385	0.636701	0.624878	0.568033	0.682815	0.630179	0.625359
KNKRQKNTIRKQ	-2.9	degron	0.369977	0.320281	0.347066	0.617127	0.660656	0.68465	0.274266	0.274764	0.566634	0.578729	0.693858	0.82035	0.656995	0.680902	0.721406	0.642198
KNVFLIRGRKNC	-0.533333	degron	0.206679	0.178116	0.194427	0.670035	0.612492	0.630619	0.139825	0.168869	0.397956	0.422481	0.733219	0.708539	0.588459	0.664563	0.695828	0.682613
[truncated: 3,003 more rows]
