# Supplementary material for: Orphan quality control by an SCF ubiquitin ligase directed to pervasive C-degrons
Source: Nat Commun. 2023 Dec 15;14:8363. doi: 10.1038/s41467-023-44096-z (PMC10724198; doi:10.1038/s41467-023-44096-z)
Supplement: Supplementary file 9 — Supplementary Data 6 [file 41467_2023_44096_MOESM9_ESM.xlsx]

## Sheet: Supplementary Data 6
Supplementary Data 6
MPS profiling of the yeast C-terminome library
Peptide sequences and corresponding PSIs across technical replicates and genetic backgrounds
NA, peptide sequences not detected or with less than a total of 10 sequencing reads across all stability bins
				PSI_wt		PSI_das1∆
Systematic name	Gene name	Peptide sequence	Hydrophobicity	replicate1	replicate2	replicate1	replicate2
YMR056C	AAC1	QLQLIMFGKKFK	0.0416667	0.742382	0.690806	0.705041	0.691035
YBR085W	AAC3	QLQMILFGKKFK	0.0416667	0.715488	0.686415	0.699777	0.721849
YJR155W	AAD10	LTEMSAKISFED	-0.158333	0.786644	0.770913	0.730782	0.703633
YNL331C	AAD14	LTSMSARIAFDN	0.233333	0.682562	0.716342	0.719479	0.724304
YOL165C	AAD15	NSLTQKYGTNNV	-1.15	0.717103	0.676139	0.686312	0.709339
YFL057C	AAD16	LLTAMSAQISFD	0.925	0.711468	0.728956	0.73551	0.734487
YCR107W	AAD3	NSLTQKYGTNNV	-1.15	0.717103	0.676139	0.686312	0.709339
YDL243C	AAD4	LLTAMSAQISFD	0.925	0.711468	0.728956	0.73551	0.734487
YNL141W	AAH1	SRVDEVVTKYSH	-0.8	0.646735	0.686619	0.720897	0.679415
YKL075C	AAN1	KICEVAARQKWI	-0.075	0.64085	0.612417	0.692242	0.685435
YHR047C	AAP1	VATYLREHEYDQ	-1.26667	0.727812	0.734986	0.683224	0.686137
YBL074C	AAR2	PTIVGGLYYQRP	-0.233333	0.687558	0.704117	0.698503	0.701427
YKL106W	AAT1	SLEAVSKMDKLA	0.075	0.668888	0.6883	0.731547	0.715202
YLR027C	AAT2	EVVRFYTIEAKL	0.325	0.78348	0.663819	0.748325	0.793884
YBR236C	ABD1	KQYIEPESVKPN	-1.53333	0.758077	0.686176	0.697164	0.702021
YKL112W	ABF1	SDENIQPELRGQ	-1.66667	0.690199	0.756195	0.662211	0.687183
YMR072W	ABF2	AIQEYNARYPLN	-0.9	0.69194	0.722035	0.70176	0.713804
YJR108W	ABM1	SKRVYSICHYEF	-0.441667	0.703633	0.686043	0.70596	0.680673
YCR088W	ABP1	GLFPSNYVSLGN	0.191667	0.713747	0.727957	0.683037	0.694436
YOR239W	ABP140	RCWVQAVFDVPQ	0.183333	0.658888	0.723367	0.716881	0.732267
YNR033W	ABZ1	YNKLESNLQIFM	-0.266667	0.750667	0.736905	0.709328	0.685301
YMR289W	ABZ2	MGCIKGTVKTKY	-0.175	0.854493	0.658168	0.695303	0.640687
YER045C	ACA1	EEMIRSSSLYDE	-1	0.691194	0.731751	0.727037	0.735396
YGR037C	ACB1	ALVDQLIAKYSS	0.508333	0.633877	0.692654	0.722716	0.682335
YNR016C	ACC1	TDDKEKLLKTLK	-1.34167	0.750198	0.717192	0.709527	0.687136
YLR131C	ACE2	SNRTLSNETDAL	-1.00833	0.690085	0.712751	0.704545	0.709913
YLR144C	ACF2	LTWSLAYSGAFS	0.691667	0.695322	0.67732	0.722565	0.720882
YJR083C	ACF4	PMGDIPVHLFKR	-0.125	0.739321	0.719641	0.717862	0.699699
YBL015W	ACH1	GTMKVDSWEPVD	-0.708333	0.679427	0.686313	0.708963	0.690245
YDL203C	ACK1	RKAVDALRSLTN	-0.5	0.689989	0.753047	0.682912	0.755132
YDR161W	ACL4	LEELDIEEEYSD	-1.20833	0.666643	0.678829	0.72821	0.645093
YPL267W	ACM1	VRKLSFHVYEDE	-0.766667	0.652479	0.663655	0.690087	0.691535
YLR304C	ACO1	SALNKIKADEKK	-1.25	0.700798	0.667346	0.672869	0.70612
YJL200C	ACO2	AINYIGNIRRNE	-0.783333	0.761118	0.692812	0.731811	0.725715
YKL192C	ACP1	TVDYIASNPDAN	-0.508333	0.762809	0.709547	0.697723	0.694204
YAL054C	ACS1	GIVRHLIDSVKL	0.725	0.685515	0.691362	0.70367	0.686312
YLR153C	ACS2	AVENQFFSQKKK	-1.24167	0.673132	0.720973	0.675328	0.738013
YFL039C	ACT1	ESGPSIVHHKCF	-0.283333	0.698084	0.694449	0.689611	0.685369
YDR448W	ADA2	RIYDFFQSQNWM	-0.791667	0.702443	0.709116	0.728936	0.733351
YMR184W	ADD37	AFLKIFENAMPN	0.283333	0.684094	0.671539	0.738219	0.711696
YKL206C	ADD66	ADARDKFVDLYN	-0.775	0.633912	0.782686	0.67727	0.715247
YAR015W	ADE1	AYETLTGSKWSH	-0.883333	0.714377	0.693738	0.711465	0.697015
YNL220W	ADE12	PARESMLHKEIK	-1.075	0.675865	0.659685	0.752718	0.736731
YLR359W	ADE13	KYLNDEQVKLNV	-0.883333	0.70403	0.65518	0.738312	0.701131
YLR028C	ADE16	VYVENPIRLFHH	-0.108333	0.724868	0.72211	0.718309	0.706611
YMR120C	ADE17	VYVENPIRLFHH	-0.108333	0.724868	0.72211	0.718309	0.706611
YOR128C	ADE2	ETVGYEAYLENK	-0.983333	0.651552	0.670694	0.675695	0.694874
YGR204W	ADE3	EVDDDGEIDGLF	-0.541667	0.677387	0.707126	0.718372	0.712207
YMR300C	ADE4	EVDIGLYNCADY	-0.0166667	0.680492	0.65273	0.748661	0.678518
YGL234W	ADE57	PGCVIENGTKLY	-0.025	0.701628	0.717414	0.678465	0.694848
YGR061C	ADE6	IRLFRSARRWVG	-0.25	0.654116	0.665883	0.700938	0.702456
YDR408C	ADE8	EATYKVLQQLHK	-0.825	0.723137	0.721737	0.701234	0.717922
YCL058W-A	ADF1	LKQIEMISGFSL	0.7	0.720753	0.645319	0.698989	0.715475
YOL086C	ADH1	QIVGRYVVDTSK	-0.125	0.693727	0.67326	0.678652	0.686735
YMR303C	ADH2	QIAGRYVVDTSK	-0.325	0.654069	0.65023	0.690918	0.682854
YMR083W	ADH3	KILGRYVVDTSK	-0.191667	0.652212	0.657109	0.721638	0.71387
YGL256W	ADH4	QVVAIIKKAYEY	0.3	0.668057	0.68948	0.711838	0.701772
YBR145W	ADH5	EIVGRYVVETSK	-0.125	0.678762	0.68537	0.697542	0.658384
YMR318C	ADH6	FTLVGYDKEFSD	-0.333333	0.700835	0.701442	0.692081	0.69016
YCR105W	ADH7	FTLVDYDKKFHK	-0.858333	0.84207	0.718285	0.671494	0.732785
YMR009W	ADI1	VRKDYIALINQY	-0.225	0.644624	0.659059	0.668501	0.674431
YDR226W	ADK1	VWADILNKLGKD	-0.125	0.702076	0.736748	0.694563	0.713464
YER170W	ADK2	SGETSDIIFRNY	-0.6	0.794159	0.777532	0.723061	0.7561
YJR105W	ADO1	PSYPSEKISYSK	-1.31667	0.77235	0.680263	0.699806	0.703614
YCR011C	ADP1	YLALKWIVVEQK	0.441667	0.560416	0.58625	0.535724	0.506269
YDR216W	ADR1	FHTLENHLKGNS	-1.025	0.776307	0.686062	0.710718	0.682953
YCR010C	ADY2	PFPLPSTERVIF	0.316667	0.746502	0.714408	0.708952	0.737488
YDL239C	ADY3	YDLQALFKYFFS	0.291667	0.655413	0.623968	0.683251	0.698562
YLR227C	ADY4	SRIYQTFTDPSN	-1.13333	0.745327	0.659209	0.746384	0.712413
YMR064W	AEP1	YLNCTEREALRP	-0.933333	0.806412	0.698525	0.682113	0.676764
YMR282C	AEP2	DEDDGMIIGSLW	-0.15	0.717164	0.698687	0.7044	0.69632
YPL005W	AEP3	KELVKRRIVGEV	-0.275	0.765113	0.674934	0.678551	0.684534
YLR040C	AFB1	PMALFGIFAVAL	2.26667	0.596941	0.594999	0.574175	0.579535
YEL052W	AFG1	MSSTDWVTKPTY	-0.733333	0.665945	0.689777	0.699557	0.695887
YLR397C	AFG2	YEEFALRSGSSS	-0.666667	0.685889	0.666611	0.730594	0.699772
YER017C	AFG3	NTEPPEAPAATN	-1.23333	0.64823	0.687693	0.707843	0.752958
YOR129C	AFI1	QESTLETTQKED	-2	0.652766	0.678482	0.725856	0.680024
YDR085C	AFR1	HENSKCFTHYLI	-0.541667	0.665068	0.655921	0.659488	0.70889
YGL071W	AFT1	VNGELKYVKPED	-1.075	0.69211	0.689764	0.697683	0.69123
YPL202C	AFT2	LNSIDPALISKY	0.25	0.715623	0.767267	0.719326	0.769233
YNR044W	AGA1	AIMAVACNVIFS	2.14167	0.311852	0.318893	0.30924	0.275444
YGL032C	AGA2	SKGSPINTQYVF	-0.416667	0.771702	0.692203	0.717114	0.745125
YPR021C	AGC1	KNFQEHLRSING	-1.30833	0.679075	0.724257	0.687673	0.7018
YDR524C	AGE1	HKSLKLAKKDKK	-1.79167	0.830536	0.646165	0.681167	0.686324
YIL044C	AGE2	LDDNELFKNVWS	-0.708333	0.70093	0.725268	0.739707	0.715701
YCL025C	AGP1	GPYWKRVVAFWC	0.166667	0.556227	0.541448	0.746489	0.721828
YBR132C	AGP2	SSFEKFQYYSKA	-1.03333	0.653435	0.722566	0.703182	0.73704
YFL055W	AGP3	ATFFRYLSNIFT	0.583333	0.69266	0.703705	0.717283	0.72822
YFL030W	AGX1	FDLIKLALQRKK	-0.225	0.708164	0.651633	0.715203	0.708354
YDR214W	AHA1	SIKLTFGFGAVL	1.45833	0.704957	0.717201	0.699683	0.696499
YOR023C	AHC1	LRSKSRLRGSHT	-1.375	0.627737	0.680897	0.740374	0.720613
YCR082W	AHC2	DQLLALYEDGLL	0.425	0.750208	0.689617	0.740172	0.734076
YDL073W	AHK1	KPSSNNSINIKV	-0.758333	0.764477	0.720751	0.729877	0.683666
YLR109W	AHP1	TVSSVESVLAHL	1.01667	0.750954	0.746929	0.716978	0.739723
YHR093W	AHT1	QPSSASCLFILI	1.35	0.735387	0.657374	0.732051	0.699506
Q0050	AI1	HKNKFKNMGPGM	-1.475	NA	NA	NA	NA
Q0055	AI2	KVHQGKYNGPGL	-1.175	0.753054	0.700448	0.690701	0.691008
Q0060	AI3	WSHLKNTYLENK	-1.46667	0.571429	NA	NA	1
Q0065	AI4	AWLNFENKWKNK	-1.59167	NA	NA	NA	NA
Q0070	AI5_ALPHA	IMLWQKKYNMIN	-0.325	NA	NA	NA	NA
Q0075	AI5_BETA	IIINKTHYNNIE	-0.425	NA	NA	NA	NA
YNR074C	AIF1	LFSDKMEPLFKK	-0.5	0.747145	0.729735	0.732999	0.758343
YER087W	AIM10	LAEVIGVLLKDM	1.39167	0.672402	0.618814	0.695093	0.694568
YER093C-A	AIM11	QLQDLLSSENNK	-1.25833	0.665558	0.711091	0.718407	0.715472
YGL160W	AIM14	ERINFVCETYGL	0.0333333	0.680595	0.71872	0.713134	0.687213
YHL021C	AIM17	LKFLEEKFPHDK	-1.15	0.712743	0.669968	0.693546	0.721466
YHR198C	AIM18	KKTAIDKLITLL	0.466667	0.354121	0.329622	0.667166	0.694491
YIL087C	AIM19	LYGQRFLATGFQ	0.0583333	0.722348	0.688141	0.70736	0.721087
YAL049C	AIM2	DQIYWFNHFSNV	-0.491667	0.715097	0.676713	0.715615	0.712683
YIL158W	AIM20	NKREFIDSLRPH	-1.49167	0.679669	0.675188	0.700119	0.719213
YIR003W	AIM21	ALHSEEASFHSL	-0.15	0.684717	0.714889	0.700077	0.717451
YJL046W	AIM22	FKGFLENIDSYT	-0.308333	0.705041	0.706973	0.699362	0.728415
YJL131C	AIM23	QKRIQRKKMNEM	-2.2	0.672822	0.652899	0.712295	0.712573
YJR080C	AIM24	GRVDFQSTSKFT	-0.75	0.707896	0.699208	0.676185	0.727642
YJR100C	AIM25	GGFLSFGGGYDE	-0.141667	0.716732	0.735187	0.736647	0.687938
YKL037W	AIM26	FCISFPCFGLSI	1.88333	0.706127	0.701828	0.705105	0.652523
YKR074W	AIM29	YLRFKENPEEKW	-1.95833	0.813844	0.692158	0.718586	0.703662
YBR108W	AIM3	VPQEDDRLHKLK	-1.60833	0.737411	0.792489	0.689292	0.712231
YML050W	AIM32	IDEMYRGGISMN	-0.425	0.67284	0.706497	0.702507	0.683782
YML087C	AIM33	HKGNGTDKVFVF	-0.458333	0.680923	0.704953	0.714608	0.713143
YMR003W	AIM34	LEPQESKPTIDH	-1.45833	0.693438	0.686434	0.70945	0.68417
YMR157C	AIM36	KYYETVGKADII	-0.291667	0.679501	0.714568	0.687722	0.688379
YOL053W	AIM39	QYVLYKNEAGDK	-1.25	0.711511	0.683995	0.700937	0.676629
YBR194W	AIM4	RLGNLENIKIPK	-0.683333	0.668346	0.722707	0.731605	0.742113
YOR215C	AIM41	NSIVKQFKEIFK	-0.35	0.663692	0.67724	0.689296	0.728863
YPL158C	AIM44	KRSLTLPVGMKI	0.2	0.643599	0.671602	0.701663	0.665078
YPR004C	AIM45	VPELTEKLGKYK	-0.908333	0.69438	0.657549	0.710537	0.683526
YHR199C	AIM46	RKEVIDALVSLS	0.441667	0.684871	0.691406	0.699299	0.702937
YDL237W	AIM6	NLDNLFMASSLI	0.858333	0.635283	0.681672	0.714035	0.711476
YDR063W	AIM7	DVEELREQLENC	-1.225	0.735985	0.710201	0.693797	0.690271
YER080W	AIM9	GDYTVKQPEATK	-1.41667	0.651088	0.692077	0.712738	0.693749
YMR092C	AIP1	DACIKRWNVVLE	0.1	0.676009	0.74479	0.667317	0.699809
YFR016C	AIP5	DYKLRELIYDTI	-0.466667	0.67337	0.648627	0.702184	0.700611
YIL079C	AIR1	SSSNKSQRNGRY	-2.35833	0.689281	0.69005	0.719557	0.704753
YDL175C	AIR2	QPYRSGTLGKRR	-1.85833	0.696962	0.702661	0.649796	0.698636
YDL180W	AIT1	VFVTGILSTVYI	2.025	0.614303	0.607343	0.643576	0.645208
YBR059C	AKL1	RRSFFSVFRSEK	-0.891667	0.71145	0.780458	0.694248	0.666713
YDR264C	AKR1	PNKDVEQGNDMV	-1.38333	0.731027	0.659748	0.688869	0.687643
YOR034C	AKR2	YPAREGEVLRPN	-1.21667	0.684904	0.709437	0.69295	0.657791
YOR335C	ALA1	DLESLFKEKLSI	-0.1	0.691231	0.719666	0.710029	0.712186
YJL122W	ALB1	GQGTTLGGPFFP	-0.025	0.717825	0.725235	0.737796	0.710928
YMR170C	ALD2	TKAVHINLSLDN	-0.0833333	0.712202	0.69159	0.692968	0.686963
YMR169C	ALD3	IKSVHVDLSLDK	0.075	0.734587	0.674243	0.701233	0.731928
YOR374W	ALD4	LQVKAVRAKLDE	-0.266667	0.653741	0.706471	0.720707	0.67715
YER073W	ALD5	KSVRIAIDKPIR	-0.266667	0.678735	0.652843	0.677408	0.714432
YPL061W	ALD6	AYTEVKAVRIKL	0.208333	0.704518	0.676102	0.677516	0.671406
YOR175C	ALE1	GYSPKPISKKEE	-1.725	0.639557	0.655973	0.710614	0.726829
YNL148C	ALF1	DVHDDVESDDEI	-1.3	0.704702	0.69637	0.700649	0.691519
YBR110W	ALG1	WERTMRDLKLIH	-0.891667	0.663531	0.616297	0.76119	0.722536
YNL048W	ALG11	PICKLLEEEERG	-0.816667	0.670452	0.728261	0.707856	0.692846
YNR030W	ALG12	TYKRIKQDEKTD	-2.36667	0.717565	0.696175	0.729879	0.719668
YGL047W	ALG13	SFERLLVETIYS	0.333333	0.631676	0.61708	0.589971	0.585611
YBR070C	ALG14	YLPRSKWFGILV	0.475	0.169354	0.161143	0.372707	0.344684
YGL065C	ALG2	FVFALSYPYEEI	0.658333	0.720497	0.666475	0.720759	0.704818
YBL082C	ALG3	LRTTSSMEKKLN	-1.06667	0.208516	0.201558	0.706896	0.705876
YPL227C	ALG5	YLLGIYRDNKKC	-0.641667	0.668223	0.670429	0.725064	0.728978
YOR002W	ALG6	IFTSGSKSMKDL	-0.15	0.677036	0.664081	0.722956	0.737314
YBR243C	ALG7	IIFGHDNLWTVR	0.258333	0.796576	0.738242	0.726492	0.757977
YOR067C	ALG8	SWLYNFDELLWQ	-0.308333	0.742058	0.712611	0.752707	0.768747
YNL219C	ALG9	YCLFEKPTETTN	-0.858333	0.73746	0.651538	0.755973	0.715608
YGL021W	ALK1	IKNTGDLLKLYK	-0.433333	0.653474	0.641504	0.70025	0.669807
YBL009W	ALK2	GDLLSLKGEIMQ	0.15	0.670725	0.711094	0.673711	0.704244
YML086C	ALO1	INGIIDPSELSD	-0.025	0.675103	0.685469	0.669257	0.710636
YNL270C	ALP1	KTRWQRVWDVLS	-0.916667	0.214397	0.199801	0.729667	0.722116
YOL130W	ALR1	VASLPSRYSRYD	-0.775	0.645034	0.663465	0.693739	0.72797
YFL050C	ALR2	TVSLPSRYSRYN	-0.983333	0.660281	0.707054	0.696661	0.698627
YLR089C	ALT1	SFHKEFFDQYRD	-1.60833	0.808075	0.740459	0.7358	0.729461
YDR111C	ALT2	EFHQDFFSKYRN	-1.60833	0.709669	0.747902	0.699213	0.714325
YKR021W	ALY1	DDFKKAFREKRK	-2.30833	0.645263	0.707336	0.720211	0.738207
YJL084C	ALY2	ESGLQSINESTL	-0.45	0.67097	0.741314	0.704121	0.710763
YGR225W	AMA1	EGIETTHNKRIR	-1.61667	0.691435	0.63977	0.662331	0.688059
YML035C	AMD1	HFANFKRTIEEK	-1.23333	0.697095	0.687946	0.763523	0.69373
YDR242W	AMD2	VCKFASWLFSKI	1.00833	0.672216	0.665143	0.748599	0.690442
YBR211C	AME1	NENLSNELQPSL	-1.06667	0.809515	0.708136	0.68422	0.671546
YOR378W	AMF1	KKRISEKQHFIE	-1.575	0.621747	0.644252	0.716146	0.661742
YBR158W	AMN1	VNADDEIENNVD	-1.10833	0.684295	0.653092	0.680324	0.667486
YGL156W	AMS1	RPFEIASFRLYF	0.191667	0.694654	0.671704	0.721735	0.6842
YJR047C	ANB1	AAISFKEAPRSD	-0.491667	0.668514	0.718858	0.749648	0.696972
YEL036C	ANP1	KEVPLDFDPDRN	-1.525	0.703741	0.673243	0.709114	0.656656
YKL047W	ANR2	ISNLPECLGNLC	0.633333	0.688379	0.696929	0.693471	0.700168
YHR126C	ANS1	GYIVGVAALLFL	2.38333	0.456003	0.450414	0.434941	0.420097
YPR128C	ANT1	LKHNGQRKLAST	-1.25	0.677906	0.724735	0.709316	0.661132
YMR010W	ANY1	QVGKSQAQAVTL	-0.0416667	0.720762	0.712662	0.68096	0.667937
YPR180W	AOS1	DGITLDMPLFEF	0.533333	0.697698	0.764562	0.707697	0.713793
YCL050C	APA1	NTSGQKPNEYNY	-2.29167	0.711019	0.685843	0.701399	0.708356
YDR530C	APA2	NTAGQKPTEYHY	-1.81667	0.688554	0.716086	0.721059	0.71884
YNL172W	APC1	ELWYKSFGPHDE	-1.33333	0.72349	0.713865	0.718689	0.680855
YDL008W	APC11	VDTILDEDFLLR	0.308333	0.702827	0.721863	0.726485	0.70326
YLR127C	APC2	SYEIVKNGHKNS	-1.34167	0.69991	0.674265	0.676709	0.677702
YDR118W	APC4	ASLVFPKEKQNV	-0.325	0.689723	0.690735	0.693882	0.74227
YOR249C	APC5	LSVEEDRDVQMT	-0.783333	0.767803	0.690734	0.693786	0.67488
YLR102C	APC9	RRHYSNEDSSFL	-1.65	0.714693	0.663913	0.715416	0.71846
YBR151W	APD1	EKVRCIKKYQSW	-1.25	0.751606	0.703376	0.730522	0.721414
YKL103C	APE1	HWRSVYDEFGEL	-0.9	0.683802	0.717206	0.728468	0.714056
YKL157W	APE2	VVNKYLKENGYY	-0.866667	0.659312	0.663672	0.690984	0.718645
YBR286W	APE3	PQFKYRADFLII	0.158333	0.649822	0.702393	0.65602	0.671608
YHR113W	APE4	ERYTSIESEIVV	-0.1	0.689577	0.657131	0.669097	0.677929
YDR525W	API2	VFLELKKAQRWA	-0.166667	0.693824	0.678596	0.689848	0.716496
YNL077W	APJ1	VSGFYDHDINGY	-0.533333	0.72762	0.716625	0.750585	0.755278
YJR005W	APL1	LLRKLSMKRPFS	-0.325	0.715	0.648334	0.693923	0.671546
YKL135C	APL2	GNIVSQDLLDLF	0.641667	0.691256	0.708412	0.699332	0.747761
YBL037W	APL3	YIVECIKNVLTK	0.575	0.710169	0.685185	0.713112	0.658959
YPR029C	APL4	NEQFDHKFDETL	-1.61667	0.663663	0.678141	0.714915	0.736361
YPL195W	APL5	PNEFLRDQSTDI	-1.16667	0.645937	0.674594	0.729271	0.68508
YGR261C	APL6	SSSGTSSSHLEL	-0.416667	0.652801	0.692175	0.697573	0.706385
YPL259C	APM1	TQSGDDYTIRLT	-0.941667	0.708293	0.687891	0.713447	0.692185
YHL019C	APM2	KTVSDEEYAYIV	-0.316667	0.714949	0.698685	0.692185	0.688043
YBR288C	APM3	YKTQTGNFQVRL	-0.933333	0.728374	0.715206	0.699236	0.712748
YOL062C	APM4	YISKAGSYEVRY	-0.608333	0.64464	0.687018	0.683349	0.683624
YKL114C	APN1	SQMTKKRKTKKE	-2.60833	0.831451	0.741511	0.709189	0.730982
YBL019W	APN2	NTESSCGFFQWV	-0.15	0.751046	0.722653	0.727205	0.727525
YNL094W	APP1	DSIRRIREKYSN	-1.81667	0.501676	0.48303	0.686831	0.692388
YIL040W	APQ12	HLAQMKMEQLLK	-0.375	0.659847	0.680024	0.688475	0.667441
YJL075C	APQ13	ELKEGRTFLGRS	-0.983333	0.67532	0.714289	0.713192	0.693175
YLR170C	APS1	MESNDNLERVLS	-0.825	0.717492	0.67227	0.646006	0.700031
YJR058C	APS2	LLERLSILDRLD	0.266667	0.681523	0.69925	0.655665	0.683006
YJL024C	APS3	AQGGFAQWATGQ	-0.425	0.654582	0.711037	0.711312	0.723873
YML022W	APT1	TLLNAQKEALKK	-0.658333	0.662549	0.705339	0.670804	0.668809
YDR441C	APT2	KLSAPIFSILHS	0.841667	0.507662	0.500453	0.714963	0.726741
YNL065W	AQR1	KGTKRDQNDNHN	-3.13333	0.676682	0.679794	0.691009	0.705746
YPR192W	AQY1	GETSSSSAVAEV	0.0583333	0.680698	0.637824	0.684257	0.690558
YLL052C	AQY2	SDHCWDGCWWCR	-0.925	0.735322	0.793713	0.741194	0.743559
YFL054C	AQY3	NTGSKKSVPTSS	-1.14167	0.780695	0.684172	0.702463	0.70492
YBR149W	ARA1	TGNGPNLDNLKY	-1.225	0.627405	0.65412	0.717196	0.727661
YMR041C	ARA2	EWSSGIPHPEMI	-0.45	0.653939	0.679272	0.727417	0.733589
YER036C	ARB1	QYKNKLAKNVVL	-0.475	0.675622	0.683823	0.666612	0.683596
YGL105W	ARC1	FKVASIANAQVR	0.408333	0.676729	0.715144	0.695262	0.682078
YIL062C	ARC15	PIVHYISDRRTV	-0.225	0.694192	0.681084	0.67243	0.691153
YLR370C	ARC18	AFTRRRFMNKSL	-0.775	0.508626	0.460618	0.681045	0.698276
YKL013C	ARC19	FVAEAYLDEFVY	0.691667	0.647881	0.676451	0.688094	0.731058
YNR035C	ARC35	ARRTFTGRKIVY	-0.6	0.725172	0.732522	0.730966	0.729182
YBR234C	ARC40	CGLDGKIVIYTI	1.15	0.672347	0.668479	0.679396	0.684388
YHR013C	ARD1	DIIKQGVNDIIV	0.675	0.693402	0.740085	0.682722	0.66089
YCR048W	ARE1	GPSIIMTLYLTL	1.4	0.502826	0.506195	0.51091	0.481342
YNR019W	ARE2	GPSVMCTLYLTF	1.125	0.591461	0.590638	0.582471	0.587413
YDL192W	ARF1	LEWLSNSLKNST	-0.583333	0.677469	0.682909	0.711462	0.759416
YDL137W	ARF2	LEWLSNNLKNQS	-1.04167	0.743318	0.684731	0.698658	0.705337
YOR094W	ARF3	SWISNNTNVPKK	-1.2	0.669824	0.685449	0.69492	0.696784
YOL058W	ARG1	ESKKTKGEELTL	-1.43333	0.657893	0.679731	0.678142	0.68041
YJL071W	ARG2	IKPSWENEKNIS	-1.40833	0.664708	0.704111	0.704167	0.675734
YJL088W	ARG3	FVNNKGNFKDLK	-1.04167	0.704383	0.668537	0.704315	0.740151
YHR018C	ARG4	LKQLDNLKSQLN	-0.908333	0.676885	0.674152	0.709364	0.691056
YER069W	ARG56	YAGIPENKIIGV	0.408333	0.716341	0.687231	0.668927	0.736853
YMR062C	ARG7	HEYVTINGDYRS	-1.16667	0.724299	0.678694	0.667467	0.690996
YOL140W	ARG8	DAFEKAIEAVYA	0.25	0.565957	0.549247	0.555952	0.536293
YMR042W	ARG80	DTSPAQEQSPAN	-1.61667	0.699589	0.717576	0.714071	0.676829
YML099C	ARG81	VYKDWEMNLMLS	-0.15	0.673107	0.639139	0.744614	0.708826
YDR173C	ARG82	GVETLLDIFMKF	0.983333	0.691981	0.719986	0.741074	0.741852
YDR376W	ARH1	TFEELWNGVEGI	-0.0916667	0.655118	0.708804	0.733462	0.710321
YGL157W	ARI1	TAAQMLEVQNEA	-0.241667	0.69918	0.70401	0.685146	0.68218
YNL020C	ARK1	LLLAGRKLSLDK	0.316667	0.699132	0.731504	0.682578	0.705779
YBR164C	ARL1	DWLIDVIKEEQL	-0.125	0.715386	0.675584	0.691611	0.764305
YPL051W	ARL3	ERNKKSRPPIYK	-2.375	0.67114	0.798763	0.755653	0.712595
YHL040C	ARN1	EKLPSKFTFKRE	-1.40833	0.682439	0.680914	0.704207	0.686869
YHL047C	ARN2	IAKRFAKALGRS	-0.125	0.70632	0.684241	0.704831	0.716713
YDR127W	ARO1	PFKAIFDAVTKE	0.0666667	0.732333	0.702563	0.739969	0.720053
YDR380W	ARO10	MVEAAALKRNKK	-0.658333	0.714297	0.717956	0.651932	0.720812
YGL148W	ARO2	QKARDFSRSVVH	-0.975	0.683606	0.712784	0.696654	0.695272
YDR035W	ARO3	EGVRNRRKALKK	-1.9	0.653644	0.684844	0.66538	0.703534
YBR249C	ARO4	AAVRQRREVNKK	-1.65	0.647965	0.703926	0.693515	0.685047
YPR060C	ARO7	VEVEYLLRRLEE	-0.375	0.655795	0.661971	0.700097	0.681042
YGL202W	ARO8	GDTLYEEFGISK	-0.575	0.744369	0.678667	0.711479	0.706539
YDR421W	ARO80	NDINNSRPITRK	-1.75	0.644907	0.688099	0.713764	0.649858
YHR137W	ARO9	SGIKEFFDNYKS	-0.958333	0.733678	0.69867	0.692967	0.730741
YHR129C	ARP1	LEDSTRVYSNLM	-0.408333	0.686554	0.680476	0.687886	0.697829
YDR106W	ARP10	DYYFRTGVKRLQ	-1.06667	0.763538	0.700899	0.686045	0.724921
YDL029W	ARP2	SGPSAMTKFGPR	-0.683333	0.681278	0.687206	0.667638	0.712806
YJR065C	ARP3	EIVRNFSLFNMV	0.7	0.68909	0.684162	0.674958	0.718274
YJL081C	ARP4	VGVERLLNDRFR	-0.466667	0.675593	0.715072	0.696169	0.692525
YNL059C	ARP5	EHKLGNTKYFED	-1.73333	0.703246	0.670731	0.700467	0.68594
YLR085C	ARP6	CTKHRFGYQNWI	-1.00833	0.683505	0.700876	0.69542	0.688531
YPR034W	ARP7	DRKQSQATNATN	-2.04167	0.667769	0.674291	0.698165	0.675446
YOR141C	ARP8	SRILQYKCIFTY	0.175	0.239285	0.241206	0.532962	0.500678
YMR033W	ARP9	MKGPAALWDVQF	0.208333	0.774731	0.712649	0.715497	0.731873
YPR199C	ARR1	LKHFIKVFSSKL	0.45	0.906886	0.873255	0.83411	0.816182
YPR200C	ARR2	CRESNLKLIVSG	0.116667	0.700918	0.72388	0.6739	0.67667
YPR201W	ARR3	ILKPYYIWNNRN	-0.933333	0.270527	0.280954	0.711215	0.720972
YLR392C	ART10	YVPPPTYTEMAS	-0.433333	0.668339	0.65232	0.704687	0.710013
YGR068C	ART5	VTGSVPAYCDDD	-0.216667	0.686053	0.701866	0.680279	0.684713
YLR242C	ARV1	LLLQKSGTYLLL	1.01667	0.633748	0.643099	0.615991	0.66109
YDR101C	ARX1	TSNGGVEETMKM	-0.783333	0.658639	0.693417	0.682021	0.681015
YPR085C	ASA1	GYEDGTIKLNKI	-0.691667	0.69482	0.668624	0.67363	0.720086
YMR116C	ASC1	NVIRVWQVMTAN	0.35	0.260922	0.283155	0.569693	0.582592
YOR058C	ASE1	VSKLNGFSFTDI	0.375	0.685011	0.662054	0.675551	0.663133
YJL115W	ASF1	ESTPKDAARSTN	-1.65833	0.724653	0.685007	0.671998	0.707384
YDL197C	ASF2	LADSKHCSGLHK	-0.65	0.696874	0.709088	0.68564	0.681707
YIL130W	ASG1	FGKYLPLNYPSE	-0.625	0.660771	0.681803	0.717748	0.715554
YJL170C	ASG7	IIFVVLLCKKSR	1.43333	0.322348	0.294794	0.312372	0.285196
YKL185W	ASH1	LFCNYITETVEN	0.0916667	0.712692	0.577731	0.695206	0.692722
YMR119W	ASI1	GYCKVHPVSDSK	-0.708333	0.631043	0.681733	0.701153	0.711378
YNL159C	ASI2	LVSQRITGPGVF	0.633333	0.673762	0.687723	0.679888	0.693827
YNL008C	ASI3	SEVKGYSKLNIV	-0.116667	0.643354	0.693482	0.713122	0.676671
YKL052C	ASK1	KPGTIIHFSTNR	-0.625	0.715369	0.667456	0.712831	0.713669
YGR097W	ASK10	NDTIKLNQSIYS	-0.725	0.703704	0.705861	0.715207	0.686469
YDL088C	ASM4	KLSNWLFGWNDL	-0.266667	0.782794	0.709004	0.766848	0.739383
YPR145W	ASN1	GRYAQIHEKHIE	-1.35	0.62824	0.754181	0.699118	0.705306
YGR124W	ASN2	RYAKIHEKHVSA	-1	0.722986	0.713642	0.713834	0.717516
YDR321W	ASP1	EIKHVFTGVYGG	0.158333	0.688921	0.683052	0.675779	0.684217
YLR155C	ASP3-1	QIRSVFSGVYGG	0.3	0.654613	0.723179	0.682004	0.699904
YLR157C	ASP3-2	QIRSVFSGVYGG	0.3	0.654613	0.723179	0.682004	0.699904
YLR158C	ASP3-3	QIRSVFSGVYGG	0.3	0.654613	0.723179	0.682004	0.699904
YLR160C	ASP3-4	QIRSVFSGVYGG	0.3	0.654613	0.723179	0.682004	0.699904
YPR093C	ASR1	VHTELLIYCHDE	-0.00833333	0.681339	0.678977	0.702583	0.71102
YBL069W	AST1	AQGKLIMNVEKF	0.025	0.701753	0.675484	0.746846	0.676166
YER101C	AST2	AQGKLIMKVEGF	0.283333	0.702679	0.736769	0.676802	0.719642
YDR184C	ATC1	TQKLNEKSSKES	-2.08333	0.618671	0.669238	0.736912	0.69323
YGL017W	ATE1	CMKAVILYSEQM	0.633333	0.683182	0.686163	0.683937	0.666642
YOR377W	ATF1	LCSIYKALLLGP	1.33333	0.663492	0.675836	0.682627	0.679954
YGR177C	ATF2	LFYQTIGEFASL	0.775	0.69518	0.746939	0.698685	0.713416
YGL180W	ATG1	LKILRQKMNHQN	-1.29167	0.236942	0.177783	0.69573	0.67694
YLL042C	ATG10	IFIFSWLGYEDS	0.6	0.650564	0.678109	0.630761	0.691232
YPR049C	ATG11	QVTAVVVSYQGV	1.05	0.602638	0.597105	0.586503	0.589875
YBR217W	ATG12	LIVSYCASVAFG	1.85833	0.379923	0.38404	0.375115	0.356634
YPR185W	ATG13	FFMSDMNLSKEG	-0.266667	0.620342	0.688148	0.763396	0.740511
YBR128C	ATG14	VTGPHDRWYVVG	-0.325	0.676152	0.641652	0.772747	0.746371
YCR068W	ATG15	RNWLGFCTKYEL	-0.483333	0.768664	0.701728	0.72623	0.75651
YMR159C	ATG16	TEAMNSEIDGTK	-1.025	0.733343	0.673628	0.69824	0.67454
YLR423C	ATG17	SLYTLNYNVKNP	-0.691667	0.690041	0.691348	0.718132	0.713193
YFR021W	ATG18	CLILSQYSILMD	1.24167	0.584519	0.648434	0.603971	0.657193
YOL082W	ATG19	DDNEKALTWEEL	-1.425	0.702425	0.692673	0.696601	0.715598
YNL242W	ATG2	INDKYKSNRTDS	-2.11667	0.715596	0.71678	0.681519	0.712726
YDL113C	ATG20	IWKEVKRHQDFA	-1.13333	0.740087	0.727449	0.721857	0.725059
YPL100W	ATG21	GECVLTKNNKFT	-0.566667	0.670234	0.633071	0.647497	0.695917
YCL038C	ATG22	SQVLPESERRLD	-1.2	0.654145	0.697051	0.666254	0.684519
YLR431C	ATG23	ANKNDAISKKVE	-1.18333	0.817666	0.708884	0.678361	0.702094
YLR189C	ATG26	PAETTDEGWTMI	-0.608333	0.670579	0.690425	0.720317	0.688162
YJL178C	ATG27	RSTAQRGGYSAV	-0.758333	0.661374	0.697158	0.713775	0.701606
YPL166W	ATG29	ALEEALMDRLQF	0.1	0.690185	0.69927	0.713422	0.705382
YNR007C	ATG3	PSIQHDYTMEGW	-1.08333	0.653938	0.658454	0.722531	0.722977
YDR022C	ATG31	QNEQLQMLSNSV	-0.741667	0.640405	0.705383	0.702729	0.742467
YIL146C	ATG32	SNRILALGYILL	1.29167	0.652656	0.663775	0.674111	0.663215
YLR356W	ATG33	AVIGVYGEGQFI	1.04167	0.658285	0.727602	0.703327	0.693897
YOL083W	ATG34	STLSRPFTWEEI	-0.491667	0.752156	0.751712	0.693104	0.737265
YJL185C	ATG36	WTLLSRFLDREW	-0.425	0.694667	0.693088	0.694524	0.673508
YLR211C	ATG38	ESAKQRRDKQKN	-3.1	0.700871	0.672021	0.711733	0.707512
YLR312C	ATG39	ECRKKNYFKCKH	-1.98333	0.190436	0.18447	0.698857	0.685975
YNL223W	ATG4	TVGIHSPIDEKC	-0.158333	0.680007	0.6581	0.708353	0.689828
YOR152C	ATG40	MEDILDETTELD	-0.7	0.765681	0.664459	0.713682	0.717213
YPL250C	ATG41	AQQNYRLWLSSV	-0.433333	0.324798	0.327989	0.670475	0.693013
YBR139W	ATG42	AFSDLSTLENAS	0.0333333	0.744238	0.701477	0.727434	0.725954
YPL149W	ATG5	PIKGGDKASSEL	-0.725	0.684472	0.690851	0.673153	0.685177
YHR171W	ATG7	FEWEDDESDEIA	-1.425	0.731076	0.681565	0.736859	0.742584
YBL078C	ATG8	YVTYSGENTFGR	-0.841667	0.705496	0.676099	0.720536	0.685125
YDL149W	ATG9	VKEYYKKSDVGR	-1.55	0.66749	0.651935	0.699809	0.705433
YPR026W	ATH1	KGATIKEIVLND	-0.05	0.681015	0.663498	0.69864	0.697871
YMR301C	ATM1	HLENELKDQQEL	-1.68333	0.726795	0.702885	0.724742	0.71068
YNR002C	ATO2	PFALPSNDKVFF	0.275	0.727276	0.734659	0.678669	0.716918
YDR384C	ATO3	LAFRAHTMPNAP	-0.1	0.670418	0.717696	0.691715	0.705378
YBL099W	ATP1	LKSATESFVATF	0.566667	0.703803	0.684271	0.707566	0.693917
YLR393W	ATP10	EKEALWKFAKRL	-0.841667	0.304151	0.303206	0.67617	0.720927
YNL315C	ATP11	EKLISLSQSMEN	-0.525	0.865016	0.704309	0.711448	0.724992
YJL180C	ATP12	KIHTAAIAAFKQ	0.316667	0.589056	0.635413	0.705141	0.69738
YLR295C	ATP14	VLDDAEETKESH	-1.35833	0.65319	0.685862	0.705407	0.672035
YPL271W	ATP15	GTAASEPTPITK	-0.483333	0.692963	0.668539	0.724876	0.734105
YDL004W	ATP16	VEVLENLQSVLK	0.441667	0.715482	0.711371	0.670335	0.689238
YDR377W	ATP17	FHLRHHKGAEEH	-1.68333	0.691465	0.664153	0.704804	0.710344
YML081C-A	ATP18	RFAKGGKFVEVD	-0.358333	0.670901	0.664183	0.69106	0.689644
YOL077W-A	ATP19	NYLKKHSEKQDA	-2.11667	0.769807	0.675882	0.693011	0.72401
YJR121W	ATP2	VAKAEKLAAEAN	-0.108333	0.72039	0.689806	0.662782	0.705477
YPR020W	ATP20	IGRRKLVGYKHH	-1.06667	0.676489	0.655562	0.716434	0.688011
YDR350C	ATP22	TNIIRETLKSLN	-0.375	0.591235	NA	0.715804	0.857143
YNR020C	ATP23	FADTRPFDEIYR	-0.933333	0.683037	0.771608	0.729445	0.730478
YMR098C	ATP25	LEEFLVRGTNNQ	-0.708333	0.654898	0.671341	0.723927	0.697697
YBR039W	ATP3	LVDIITGASSLG	1.33333	0.748254	0.69072	0.692293	0.68658
YPL078C	ATP4	ISEIEQLLSKLK	0.0416667	0.65255	0.716419	0.687778	0.70753
YDR298C	ATP5	IQKLNKVLEDSI	-0.15	0.688816	0.660386	0.676412	0.673147
Q0085	ATP6	TASYLKDAVYLH	0.0583333	0.719977	0.685204	0.677799	0.721113
YKL016C	ATP7	GYKDRFGNLNVM	-0.691667	0.672447	0.701227	0.700812	0.706632
Q0080	ATP8	RLYVSRLFISKL	0.591667	0.570119	0.77232	0.83042	0.771164
YML116W	ATR1	ARAAAEYDCTVA	0.183333	0.674144	0.725555	0.692417	0.711117
YMR279C	ATR2	RHRKSEDRSLEA	-2.25833	0.659613	0.746929	0.685613	0.726928
YAL020C	ATS1	VFGGCATTWIVL	1.725	0.685524	0.699154	0.694422	0.69981
YNL259C	ATX1	KTGKEVRSGKQL	-1.45833	0.663205	0.694384	0.694163	0.684375
YOR079C	ATX2	IPLVISYCISEE	1.04167	0.612945	0.578397	0.584609	0.566069
YFL010W-A	AUA1	RHSCGRQMRVLA	-0.6	0.253983	0.242306	0.662136	0.660578
YKL004W	AUR1	ATSITSLGVKRA	0.358333	0.669751	0.706131	0.709408	0.695027
YOR011W	AUS1	VIPHRGKKPVQN	-1.1	0.655005	0.706835	0.680378	0.680648
YLR114C	AVL9	AIGNCVQDEEKL	-0.416667	0.70391	0.653825	0.709712	0.723479
YOL078W	AVO1	QNLLSAYRMNHK	-1.075	0.624792	0.654445	0.704341	0.7034
YMR068W	AVO2	KLRNSNNTRAED	-2.19167	0.679253	0.663934	0.665272	0.674802
YJR001W	AVT1	LSTLGVGAAIIS	1.775	0.6504	0.700117	0.678635	0.711827
YEL064C	AVT2	AVNGSDGQHCQI	-0.483333	0.655789	0.65285	0.670769	0.703741
YKL146W	AVT3	YTSWQTIKMWSQ	-0.883333	0.674118	0.633509	0.653433	0.663374
YNL101W	AVT4	MLYTSYQSIFGV	0.7	0.711674	0.699469	0.717167	0.696211
YBL089W	AVT5	LSAIVFLGTSSH	1.18333	0.6891	0.718547	0.711621	0.719358
YER119C	AVT6	MITCLTAALKLN	1.25833	0.175523	0.173044	0.689744	0.683903
YIL088C	AVT7	LYVTVFNRSDEA	-0.0833333	0.683717	0.678463	0.674732	0.679817
YPR122W	AXL1	LPEPNFFRKAAF	-0.233333	0.689794	0.710961	0.717797	0.722686
YIL140W	AXL2	VKDIHGRIPEML	-0.141667	0.683444	0.704832	0.699298	0.691095
YIL124W	AYR1	NALKSKQKNKDD	-2.35833	0.729017	0.666545	0.678289	0.689911
YLL063C	AYT1	DKEWTNYATHIG	-1.275	0.709945	0.691483	0.709348	0.681764
YOR113W	AZF1	EQVRFKNINYKS	-1.40833	0.662965	0.683118	0.654769	0.653174
YGR224W	AZR1	FASNKKVTASLR	-0.308333	0.686242	0.687458	0.687033	0.705891
YOR134W	BAG7	LRRLTSPSRTQP	-1.3	0.696332	0.713377	0.718665	0.719211
YBR068C	BAP2	MSLMRKAYHFWC	0.00833333	0.591092	0.646007	0.743379	0.708969
YDR046C	BAP3	SSIFVRVYKFWC	0.733333	0.783702	0.647614	0.710152	0.685127
YIL015W	BAR1	STVLINVCKPTY	0.558333	0.63258	0.700972	0.671323	0.690053
YKR099W	BAS1	TDNGSVLPLNPS	-0.383333	0.717106	0.677485	0.706907	0.685967
YHR208W	BAT1	YGNWSKTVADLN	-0.725	0.702476	0.67085	0.707444	0.675788
YJR148W	BAT2	HGNWSRVVTDLN	-0.733333	0.648742	0.794957	0.690833	0.682971
YJL020C	BBC1	VFRIVARGYVGW	0.808333	0.724378	0.658549	0.672166	0.72921
YPL255W	BBP1	TSAGSNIFSTGQ	-0.208333	0.781996	0.721619	0.691076	0.706604
YHR040W	BCD1	YNPGLSMDFLTA	0.191667	0.704349	0.723591	0.691245	0.688648
YMR237W	BCH1	FLKNFTNDTFDN	-0.883333	0.743112	0.749296	0.703025	0.708004
YKR027W	BCH2	PDLPSTIKPLAD	-0.275	0.68632	0.699611	0.680189	0.705613
YJL095W	BCK1	KLRITSQENKTE	-1.68333	0.791646	0.741166	0.695962	0.664851
YER167W	BCK2	NNLQSFYFDNSN	-1.20833	0.684853	0.727943	0.676553	0.701669
YDR361C	BCP1	SIDELETEISTW	-0.425	0.688392	0.697971	0.707391	0.7287
YDR375C	BCS1	MVSSLRNANHIF	0.225	0.663343	0.698213	0.732068	0.6922
YIL033C	BCY1	VDVLKLNDPTRH	-0.7	0.736203	0.67658	0.694574	0.738303
YLR399C	BDF1	SDDDVSSESEEE	-1.95833	0.647555	0.668533	0.694982	0.704456
YDL070W	BDF2	EDSSDSSDSDSD	-2.15	0.626749	0.723137	0.658608	0.680095
YAL060W	BDH1	ILLTPNNHGEMK	-0.525	0.6915	0.67615	0.667166	0.709855
YAL061W	BDH2	RESINEAKLRHT	-1.5	0.622165	0.637564	0.68988	0.661356
YNL039W	BDP1	NEGSEEEPEIDQ	-2.19167	0.728005	0.675288	0.689167	0.686409
YOL164W	BDS1	SFPVVEPMGGST	0.275	0.71667	0.73634	0.697986	0.681231
YBR200W	BEM1	IQAKLKISVHDI	0.375	0.676066	0.685797	0.67832	0.669578
YER155C	BEM2	DFIKNPNDYFKQ	-1.50833	0.79967	0.657962	0.733646	0.732741
YPL115C	BEM3	EREKVDIHIPQV	-0.816667	0.708674	0.693699	0.724942	0.696447
YPL161C	BEM4	EQNLEALAKSFF	-0.158333	0.676603	0.718078	0.71714	0.749936
YLR412W	BER1	SFSDLTLHAIEY	0.241667	0.703669	0.676236	0.745842	0.701711
YIL004C	BET1	MVGVLFFWVWIT	2.125	0.135619	0.109971	0.205821	0.196763
YPR176C	BET2	SVTSKFKKYPYK	-1.25833	0.65313	0.615832	0.714556	0.711603
YKR068C	BET3	RILKDEIPIGED	-0.591667	0.664139	0.653026	0.714312	0.69035
YJL031C	BET4	KNRYLHLLEQHK	-1.59167	0.641585	0.698376	0.679633	0.704533
YML077W	BET5	VLESFLAPMVNQ	0.8	0.66714	0.752966	0.693373	0.683121
YJR053W	BFA1	EIRNMVINSTKD	-0.733333	0.673595	0.702851	0.707644	0.718924
YOR198C	BFR1	KEQEESEKDKEN	-3.375	0.654466	0.724846	0.721464	0.743419
YDR299W	BFR2	EAVKNDDIQIFG	-0.333333	0.699893	0.74352	0.690804	0.693317
YGR282C	BGL2	DNLKYSLDCDFS	-0.658333	0.670987	0.660365	0.692465	0.725492
Q0110	BI2	IPSMKYKLGNYL	-0.225	NA	NA	0.571429	NA
Q0115	BI3	KYNNYFKIPPKY	-1.54167	0.64637	0.672527	0.671955	0.703599
Q0120	BI4	AWLKFNEKWNNN	-1.55833	NA	NA	NA	NA
YHR101C	BIG1	QEIQKKPSQQVS	-1.65	0.637057	0.729624	0.692163	0.703852
YCL029C	BIK1	CPHHNPDNQQFF	-1.58333	0.757757	0.647022	0.683996	0.720028
YOR304C-A	BIL1	QAIEDKLNKMSR	-1.25833	0.695263	0.670231	0.703965	0.66759
YGL015C	BIL2	LNTSNECCTSDD	-0.975	0.68008	0.65714	0.676403	0.708511
YER016W	BIM1	VSNNLIIDEETF	0.0666667	0.724375	0.718373	0.713488	0.721381
YGR286C	BIO2	LQPMEAFKYDRS	-1.025	0.763552	0.698188	0.705155	0.715782
YNR058W	BIO3	EVLHEWKSHINQ	-1.125	0.672405	0.680266	0.73058	0.754877
YNR057C	BIO4	SVESLMTQQDVE	-0.475	0.691546	0.696705	0.683691	0.698879
YNR056C	BIO5	CIISIVVFPTCI	2.59167	0.278892	0.291399	0.297495	0.274466
YJR089W	BIR1	QLIDIAKKMGIL	0.8	0.269964	0.281645	0.713306	0.641747
YBR270C	BIT2	IGELLEGIRMSI	0.825	0.792867	0.664341	0.685138	0.702248
YJL058C	BIT61	IEELLAGIRMSI	1.00833	0.679539	0.731635	0.738548	0.699338
YKL061W	BLI1	VVNNRRQSRTPK	-1.88333	0.666875	0.655265	0.676263	0.738114
YFL007W	BLM10	DLEGVLWRSYYA	-0.216667	0.71722	0.704662	0.749764	0.738426
YLR408C	BLS1	TYQLIEKNRNSK	-1.73333	0.685429	0.671321	0.705539	0.678252
YER177W	BMH1	QPPAAAEGEAPK	-1.03333	0.733724	0.697143	0.728411	0.695186
YDR099W	BMH2	APAEQTQGEPTK	-1.60833	0.668812	0.68614	0.700479	0.719088
YPL217C	BMS1	GDDESRPRKMRR	-2.775	0.666215	0.682666	0.671842	0.68472
YBR141C	BMT2	DGPGLNNFGITL	0.075	0.673653	0.723623	0.697731	0.697272
YIL096C	BMT5	RKSKKDTDSDSD	-2.775	0.734025	0.656355	0.683168	0.716189
YLR063W	BMT6	NMRFFYRLYVKN	-0.583333	0.456407	0.444499	0.499989	0.478828
YJR025C	BNA1	CKTLNYARPQSN	-1.26667	0.704887	0.74811	0.692338	0.688781
YJR078W	BNA2	VATADIKNEDKN	-1.14167	0.777186	0.68426	0.685728	0.656761
YJL060W	BNA3	AVERLKLLKDYL	0.05	0.73501	0.724513	0.694408	0.675931
YBL098W	BNA4	YKLFKFLTRERS	-0.825	0.644423	0.669516	0.711661	0.704497
YLR231C	BNA5	AVNALNEAMDKL	0.1	0.772499	0.620175	0.666683	0.687522
YFR047C	BNA6	TPVIDFSLKLAH	0.6	0.718264	0.681934	0.681195	0.705489
YDR428C	BNA7	GKVAKYIFDNIC	0.316667	0.738692	0.705396	0.706396	0.68559
YNL271C	BNI1	GEASTGNRLSFK	-0.841667	0.735974	0.704371	0.710065	0.728236
YNL233W	BNI4	VHDDSRCYTHFY	-1.04167	0.759962	0.692928	0.729034	0.733662
YNL166C	BNI5	RGENGQFWIGTK	-1.2	0.723259	0.681214	0.76257	0.724905
YIL159W	BNR1	RTHAMLNDIQNI	-0.491667	0.784934	0.656068	0.736115	0.704348
YGR230W	BNS1	KQNIPRKPNVDI	-1.35833	0.689844	0.664145	0.68346	0.69146
YBL085W	BOI1	ESSAFEYPGGRL	-0.7	0.696851	0.683224	0.705114	0.712005
YER114C	BOI2	FGDNSKHKTDKI	-1.66667	0.698597	0.671754	0.741493	0.68151
YAL044W-A	BOL1	LKTPQEYESKAK	-1.75	0.801942	0.705015	0.71591	0.688202
YGL220W	BOL2	CYTEEEWSKIVV	-0.225	0.729743	0.703389	0.705128	0.709321
YAL046C	BOL3	TKKSTGKGPASS	-1.34167	0.654381	0.696572	0.722583	0.676457
YLR267W	BOP2	TFFDIRQKFVVV	0.783333	0.447705	0.447167	0.501029	0.484333
YNL042W	BOP3	KDNSVGKILNST	-0.708333	0.691866	0.728329	0.654087	0.680026
YNL275W	BOR1	IRDAKFCDKHED	-1.49167	0.695869	0.646396	0.698089	0.696048
YLR078C	BOS1	IIGIYYVLKWLR	1.08333	0.385491	0.398099	0.352207	0.349238
YCR032W	BPH1	AGTLDGRLAIWY	0.333333	0.675647	0.695834	0.696532	0.691964
YDL141W	BPL1	IFKSLIAKKVQS	0.4	0.4098	0.455926	0.690714	0.689232
YLL015W	BPT1	FYSLCEKGGYLK	-0.216667	0.666895	0.667772	0.688386	0.668663
YDL074C	BRE1	AFSSNDLLTVHL	0.641667	0.665186	0.680297	0.672262	0.722812
YLR015W	BRE2	IIDELEQIALQQ	0.158333	0.77588	0.719595	0.697464	0.697246
YDL231C	BRE4	SCAKDILGEENF	-0.308333	0.689145	0.632817	0.680981	0.692113
YNR051C	BRE5	RSHRKQPLKRKD	-2.83333	0.630941	0.65826	0.707682	0.671647
YGR246C	BRF1	KINYDAIDGLFR	-0.266667	0.690741	0.671488	0.701062	0.719564
YHR036W	BRL1	TASGEDSHLLKQ	-0.908333	0.707275	0.670879	0.648632	0.689002
YBL097W	BRN1	NYEDLATTQAAS	-0.691667	0.689387	0.671604	0.730175	0.714523
YPL084W	BRO1	VFDENMYSKYSS	-0.875	0.735016	0.689936	0.703636	0.720934
YGL007W	BRP1	ACFVFSPSAMVT	1.50833	0.656949	0.617948	0.647756	0.650911
YPR057W	BRR1	IAVNYGQKDLIE	-0.0666667	0.659047	0.679362	0.720229	0.674091
YER172C	BRR2	ADKELSFEINVK	-0.458333	0.786898	0.694256	0.692525	0.696714
YGL247W	BRR6	LNNKDTKSVRHA	-1.475	0.69198	0.729115	0.646522	0.687338
YOL077C	BRX1	AADPLSNDALFK	-0.0833333	0.655161	0.819028	0.688723	0.777424
YDL037C	BSC1	STIQTTSVDPTT	-0.416667	0.707543	0.656261	0.713191	0.707666
YDR275W	BSC2	SRFEVACEQKAA	-0.4	0.578601	0.606068	0.565319	0.592643
YLR465C	BSC3	DIPSEEGTKVIL	-0.075	0.682827	0.698673	0.711977	0.689775
YNL269W	BSC4	KKIVIIYVVRFH	1.00833	0.345772	0.331595	0.314648	0.294181
YNR069C	BSC5	GNTENGTLKKKH	-1.98333	0.64094	0.69337	0.690033	0.679806
YOL137W	BSC6	YPKFIKGHEEYF	-1.04167	0.720811	0.708301	0.726942	0.677546
YBR290W	BSD2	EKKYLNQSQNQA	-2.10833	0.733481	0.649953	0.65851	0.708744
YPR171W	BSP1	TRGPRRKLPTRV	-1.575	0.714088	0.629509	0.681698	0.690974
YFL025C	BST1	ICAWLLFFETIH	1.51667	0.479123	0.562627	0.470787	0.445994
YGR142W	BTN2	RSPKGNSIIEEI	-0.75	0.669517	0.640844	0.676077	0.712982
YPL069C	BTS1	ELLYIIDHLSEL	0.7	0.680481	0.659667	0.67664	0.709234
YDR252W	BTT1	RCSETKQQVMNS	-1.34167	0.692881	0.689176	0.645189	0.69199
YGR188C	BUB1	HFQYKGKPSRRF	-1.83333	0.709936	0.659911	0.684988	0.701811
YMR055C	BUB2	VDHLTDPDIYIP	-0.158333	0.715879	0.709948	0.688508	0.71221
YOR026W	BUB3	ASSIYIIFDYEN	0.283333	0.619359	0.654873	0.658989	0.653157
YGL174W	BUD13	KKVQSYTLQEDY	-1.49167	0.670608	0.712719	0.705803	0.684902
YAR014C	BUD14	VLMKQLDEIIRK	-0.00833333	0.745074	0.662481	0.694947	0.701426
YEL029C	BUD16	NIHQTDYIYARL	-0.575	0.626679	0.789901	0.776259	0.81992
YNR027W	BUD17	IPSIGKPKTIKI	0.1	0.699357	0.704028	0.682471	0.661462
YJL188C	BUD19	DAFTDPRQYHLT	-1.175	0.684624	0.69619	0.720723	0.713372
YKL092C	BUD2	RWFKKKKETGGS	-2	0.71871	0.719678	0.705041	0.691165
YLR074C	BUD20	VTEAESTASAST	-0.158333	0.688378	0.696876	0.70913	0.690012
YOR078W	BUD21	DRWLNRKALNKG	-1.6	0.691248	0.660788	0.672695	0.716835
YMR014W	BUD22	KAKFEGKKIKFD	-1.25	0.71246	0.705877	0.670254	0.686298
YCR047C	BUD23	SKFTGRKRRHRF	-2.10833	0.746621	0.675331	0.677181	0.676684
YER014C-A	BUD25	LIGFGNQVSKAL	0.7	0.741651	0.703529	0.724534	0.682376
YDR241W	BUD26	VVYYQMRCKKMT	-0.366667	0.414966	0.420445	0.655728	0.700702
YFL023W	BUD27	FRSQRLHMDSKP	-1.48333	0.671898	0.664473	0.714497	0.740035
YLR062C	BUD28	NLLLSGSLYQKN	-0.208333	0.646489	0.69777	0.742936	0.75881
YCL014W	BUD3	CAVGGPEKLKFY	0.00833333	0.771003	0.74547	0.713141	0.738057
YDL151C	BUD30	LLLLILNECYPA	1.49167	0.515797	0.562914	0.511944	0.523966
YCR063W	BUD31	VHCGCRGCASTD	0	0.660938	0.684876	0.667753	0.670222
YGR262C	BUD32	VRLRGRKRSMLG	-0.816667	0.648819	0.68173	0.714982	0.686274
YJR092W	BUD4	RTTGHNLKQDFN	-1.73333	0.641166	0.665127	0.711726	0.680789
YCR038C	BUD5	YQVSIAKVPRLT	0.183333	0.490393	0.485099	0.704571	0.717981
YLR319C	BUD6	ANLRAYFGPGFT	0.05	0.697567	0.684288	0.73106	0.706999
YOR299W	BUD7	FFTTCTIGCYDA	0.8	0.68943	0.682844	0.69052	0.683762
YLR353W	BUD8	IAIGFGVGITRE	1.03333	0.754669	0.723312	0.712344	0.663004
YGR041W	BUD9	IGIGFGVGIIRE	1.28333	0.711689	0.660075	0.734444	0.660842
YDL099W	BUG1	WRSIGSGPIMEF	0.0666667	0.69766	0.740909	0.689381	0.722684
YMR275C	BUL1	IDIPISVRQVTK	0.283333	0.687194	0.705004	0.702012	0.712385
YML111W	BUL2	VDIPVDVKKLQI	0.458333	0.708665	0.683814	0.747383	0.697912
YLR226W	BUR2	PIRTPDAKKPKI	-1.2	0.891079	0.708945	0.724156	0.705523
YER159C	BUR6	EEGQTQPEEESA	-2.18333	0.71557	0.669302	0.696588	0.685502
YNL305C	BXI1	ILRILANSNDDN	-0.366667	0.660575	0.651806	0.724589	0.674262
YKL005C	BYE1	FAFVVVKQEFIH	1.1	0.513551	0.523695	0.510027	0.53158
YHR114W	BZZ1	GLKGLFPTSYCK	-0.00833333	0.745828	0.717628	0.674429	0.730127
YDR531W	CAB1	ASRHSSTKKTST	-1.58333	0.654051	0.730307	0.694441	0.702695
YIL083C	CAB2	WVAHSKTKLATK	-0.533333	0.702545	0.702792	0.667286	0.686755
YKL088W	CAB3	DEEDEEDVKTEV	-2.01667	0.65232	0.674966	0.68385	0.685788
YGR277C	CAB4	ASPTCTPQNPCV	-0.25	0.778849	0.690529	0.72114	0.691708
YDR196C	CAB5	MKKLQNKKSSAV	-1.04167	0.691863	0.662065	0.659448	0.730227
YML102W	CAC2	KKRRIHPTPVDL	-1.24167	0.704775	0.742895	0.699991	0.694795
YDR423C	CAD1	RDLQSALVRQLL	0.075	0.664683	0.694446	0.736411	0.700523
YNL278W	CAF120	MPSATTKNPYAQ	-1.00833	0.709647	0.661591	0.738118	0.679091
YGR134W	CAF130	ITLAELDVGDSE	0.183333	0.713792	0.709954	0.724751	0.681671
YFL028C	CAF16	RDNQIPDKEIGI	-1.2	0.755149	0.653312	0.671187	0.674903
YOR276W	CAF20	AALESEDEDDEA	-1.34167	0.664334	0.669011	0.713823	0.656146
YKR036C	CAF4	GHNDGDINVWTL	-0.591667	0.729277	0.725274	0.714823	0.722155
YNL288W	CAF40	AQLLLTLNEETS	0.0666667	0.672539	0.717924	0.68638	0.682462
YER048C	CAJ1	QEKEHKKHTVAR	-2.31667	0.681899	0.662471	0.686028	0.701774
YFL029C	CAK1	SCQRILQELEKP	-0.85	0.744131	0.666541	0.682121	0.695472
YJR011C	CAL4	WLKDQIIGEMTV	0.208333	0.69552	0.659506	0.721109	0.670101
YPL048W	CAM1	EPKEIVDGKVLK	-0.625	0.684093	0.732735	0.707124	0.677521
YEL063C	CAN1	KTFWDKFWNVVA	-0.125	0.1825	0.202629	0.7131	0.756097
YKL007W	CAP1	SYRLGKNAAEGK	-1.23333	0.644953	0.680465	0.696979	0.672521
YIL034C	CAP2	AQAEVIRGLQSL	0.308333	0.651028	0.693373	0.665804	0.697917
YPL111W	CAR1	AIARCALGETLL	1.225	0.632969	0.648775	0.692469	0.677272
YLR438W	CAR2	GVETIAKCIDLL	1.09167	0.690084	0.705205	0.722121	0.698766
YML042W	CAT2	ALENENKRKAKL	-1.58333	0.875408	0.721041	0.801194	0.779775
YOR125C	CAT5	ICRVAIWSAERI	0.8	0.682123	0.633727	0.681634	0.703617
YMR280C	CAT8	NVSDLFQWQNAK	-0.875	0.649584	0.716054	0.755887	0.732491
YGR036C	CAX4	NQRSFNDKSKRD	-2.75833	0.685562	0.694582	0.685846	0.698619
YPL178W	CBC2	DEEREDDNYVPQ	-2.6	0.655198	0.686188	0.66977	0.708927
YJR060W	CBF1	RKSTRSDNPHEA	-2.39167	0.698832	0.674293	0.697785	0.700117
YGR140W	CBF2	NSFDGLLVYLSN	0.383333	0.666103	0.656896	0.654861	0.659574
YLR175W	CBF5	DSEEKKSKKSKK	-3.025	0.675296	0.681638	0.629604	0.708529
YNL161W	CBK1	SRFDYLTRKNAL	-0.875	0.673883	0.745307	0.672742	0.670523
YJL209W	CBP1	KHGVSAVKRYLR	-0.708333	0.685796	0.673224	0.672642	0.680344
YHL038C	CBP2	NIIGLLSNDEEH	-0.441667	0.688157	0.685689	0.689901	0.698866
YPL215W	CBP3	LPSERSRLSYTN	-1.2	0.746174	0.646113	0.684872	0.721634
YGR174C	CBP4	QDKQVKSWWRFW	-1.60833	0.718119	0.710625	0.750834	0.773031
YBR120C	CBP6	LFTAMRTVLFGK	0.908333	0.819046	0.620575	0.700942	0.707152
YIL043C	CBR1	PLSKMEDQVFVF	0.241667	0.67647	0.637742	0.68901	0.637647
YDL069C	CBS1	CIPLINYHLRKS	0.025	0.657061	0.689641	0.725205	0.69344
YDR197W	CBS2	ITKQKALDYHYL	-0.616667	0.655444	0.678649	0.703887	0.691255
YKL208W	CBT1	GHNWLIFTRRRL	-0.608333	0.713138	0.701347	0.709567	0.726745
YER168C	CCA1	ITHLKAILPKYL	0.633333	0.330859	0.317349	0.689046	0.701013
YLR220W	CCC1	AGAAWFFVKLLG	1.43333	0.507512	0.444343	0.658529	0.681808
YDR270W	CCC2	SQAGLMSNEEVL	-0.0416667	0.683841	0.714476	0.69657	0.69672
YKL011C	CCE1	KLKFLQNTYNND	-1.40833	0.62973	0.640903	0.662826	0.684403
YGR217W	CCH1	NNDDSANDLIDR	-1.64167	0.666335	0.694993	0.6398	0.657426
YPR025C	CCL1	DTSSTVEKKQKT	-1.80833	0.665606	0.719316	0.664138	0.708839
YGR150C	CCM1	KALKWEEQELNM	-1.24167	0.769329	0.689444	0.700179	0.721933
YKR066C	CCP1	PFIFKTLEEQGL	0.05	0.644439	0.736815	0.785722	0.700302
YAL021C	CCR4	EFMKTNTGSKKV	-1.03333	0.698667	0.65618	0.722177	0.683455
YMR038C	CCS1	EERKDALANNIK	-1.49167	0.737545	0.638526	0.680557	0.678173
YIL142W	CCT2	RARPRTANRQHM	-2.08333	0.70265	0.69555	0.683458	0.683176
YJL014W	CCT3	VDDIVSGVRKQE	-0.541667	0.685095	0.669216	0.670831	0.710586
YDL143W	CCT4	SILRIDDIAFSR	0.358333	0.733575	0.68601	0.716131	0.76241
YJR064W	CCT5	IDNVIISGKDEY	-0.225	0.656278	0.649537	0.699312	0.707307
YDR188W	CCT6	RAGRSTLKETPQ	-1.54167	0.742206	0.641228	0.660532	0.686271
YJL111W	CCT7	PQGAGRGRGMPM	-0.975	0.701592	0.653898	0.695816	0.683208
YJL008C	CCT8	QGPRPGNWDQED	-2.53333	0.689293	0.667222	0.716495	0.718836
YLR110C	CCW12	GALLAGAAALLL	2.26667	0.712006	0.684908	0.703288	0.698196
YLR390W-A	CCW14	SVFIAAVAAMLI	2.69167	0.574614	0.596868	0.593713	0.612404
YDR134C	CCW22	GALLAGAAALLL	2.26667	0.712006	0.684908	0.703288	0.698196
YBR131W	CCZ1	RDVTDWWESREI	-1.46667	0.767003	0.763316	0.752405	0.758178
YLR307W	CDA1	CIGDTDYIERYD	-0.891667	0.662868	0.706288	0.683832	0.704298
YLR308W	CDA2	VGGIDYIKEFLS	0.5	0.266788	0.260941	0.699865	0.702618
YDR182W	CDC1	VMPIFIYFYTVV	2.01667	0.349014	0.337796	0.410986	0.348898
YCR002C	CDC10	SSAHMSSNAIQR	-0.658333	0.73221	0.709614	0.706038	0.709274
YJR076C	CDC11	RLEKEAKIKQEE	-1.96667	0.701168	0.655798	0.699509	0.693962
YHR107C	CDC12	VKSLQVKKSHLK	-0.658333	0.830877	0.653061	0.697874	0.710273
YLR215C	CDC123	AKEESSDSENET	-2.18333	0.766905	0.638106	0.652513	0.646867
YDL220C	CDC13	DNDDDAGAVPTS	-1.1	0.691022	0.676081	0.710433	0.712177
YFR028C	CDC14	GGIRKISGSIKK	-0.458333	0.64039	0.693314	0.703011	0.717327
YAR019C	CDC15	DGFSVPITTFQT	0.2	0.676894	0.74011	0.70443	0.720273
YKL022C	CDC16	ADDDFDADMELE	-1.03333	0.708233	0.747954	0.68233	0.687673
YAL038W	CDC19	AGHSNTLQVSTV	0.0333333	0.696755	0.676422	0.699031	0.710604
YGL116W	CDC20	RRPSSTSQYLIR	-1.225	0.65252	0.705876	0.699809	0.685074
YOR074C	CDC21	NPHPRIQMKMSV	-0.841667	0.590227	0.658594	0.637986	0.687494
YHR166C	CDC23	ARMLARECRRHM	-0.916667	0.735714	0.659687	0.702857	0.701623
YAL041W	CDC24	ENNEKFLNIRLY	-1.025	0.658379	0.677159	0.728112	0.691377
YLR310C	CDC25	LGKKKPPSRLFR	-1.225	0.739634	0.690607	0.693553	0.720618
YFR036W	CDC26	NDNHNPFYIREE	-2.025	0.670011	0.739166	0.708072	0.738332
YBL084C	CDC27	IIDELQKCHMQE	-0.616667	0.688407	0.690672	0.699825	0.71133
YBR160W	CDC28	RRAAIHPYFQES	-1	0.67591	0.697531	0.719127	0.738057
YLR314C	CDC3	SPVPTKKKGFLR	-0.875	0.675226	0.692281	0.717285	0.693281
YOR257W	CDC31	NENEFIAICTDS	-0.241667	0.679351	0.709832	0.684107	0.712764
YOL139C	CDC33	ANGRHPQPSITL	-0.808333	0.702645	0.716315	0.698535	0.721781
YDR054C	CDC34	DVEDVERVSKKI	-0.833333	0.646755	0.692638	0.743682	0.663379
YDL165W	CDC36	QRDFLLFYNAIM	0.425	0.585922	0.480092	0.695269	0.678192
YDR168W	CDC37	HEEVKHTADTVD	-1.29167	0.682575	0.656722	0.711007	0.711352
YCR093W	CDC39	INRRQTPLQSNA	-1.33333	0.674169	0.658379	0.692164	0.707947
YFL009W	CDC4	TSLGLTRTTIIP	0.541667	0.680822	0.674689	0.67052	0.70002
YDR364C	CDC40	CSGAAGKIYVCD	0.583333	0.715808	0.730437	0.664277	0.671401
YLR229C	CDC42	PVIKKSKKCAIL	0.275	0.611065	0.603298	0.761181	0.752797
YGL155W	CDC43	EIFNDFSKRCCF	-0.15	0.731417	0.731935	0.734771	0.730432
YLR103C	CDC45	PFLEKLTLSGLL	0.908333	0.700467	0.687998	0.718178	0.709836
YDL126C	CDC48	GSNAEEDDDLYS	-1.55833	0.632501	0.674494	0.705897	0.699508
YMR001C	CDC5	GLKQKSTIVTVD	-0.0583333	0.66172	0.771986	0.690612	0.692769
YCR094W	CDC50	VHAENTTLREIL	-0.125	0.704226	0.710888	0.73142	0.680841
YDL132W	CDC53	RGDDGESYAYLA	-0.983333	0.696887	0.684223	0.693037	0.69245
YGL190C	CDC55	AATNNLFIFSAL	1.21667	0.662037	0.764903	0.726368	0.738242
YJL194W	CDC6	MTKISILKPFLH	0.6	0.611872	0.61927	0.716311	0.705578
YPL160W	CDC60	VPGNPGVVFQNI	0.45	0.80777	0.691812	0.720478	0.695143
YDL017W	CDC7	DLLDKDVLLISE	0.433333	0.674405	0.672412	0.698918	0.712288
YLR418C	CDC73	SLEKELISRGYR	-0.925	0.671625	0.699326	0.71702	0.731076
YJR057W	CDC8	STHIDHDKFSFF	-0.558333	0.67841	0.708729	0.710389	0.706959
YDL164C	CDC9	VELYENQSHMQN	-1.36667	0.625483	0.730794	0.707884	0.693533
YLR245C	CDD1	LLPMAFGPSHLN	0.566667	0.791392	0.728344	0.765856	0.720677
YGL003C	CDH1	NSLIFDAFNQIR	0.075	0.697777	0.774087	0.752434	0.711577
YBR029C	CDS1	FNVTKKSLTNHS	-0.85	0.777114	0.707584	0.694414	0.701155
YMR213W	CEF1	RLQAMLNSSSSI	0.0916667	0.674447	0.66309	0.691944	0.671046
YGL130W	CEG1	EPKYVDEDDWSD	-2.10833	0.694069	0.665979	0.694266	0.693585
YER061C	CEM1	NTSLLFKKWEGS	-0.666667	0.730049	0.674257	0.69964	0.714237
YMR168C	CEP3	FQSEYNISDILS	-0.175	0.729285	0.761272	0.709887	0.696829
YPL228W	CET1	SYEIFEGSKKVM	-0.391667	0.681202	0.675713	0.722325	0.675513
YOR112W	CEX1	DDGDSDSWDTNW	-2.125	0.691671	0.711574	0.717614	0.683637
YIL003W	CFD1	DKHEQPQIESPK	-2.33333	0.668853	0.699013	0.717896	0.681689
YDR301W	CFT1	IEFSMRSLCQGK	-0.158333	0.658245	0.711549	0.71241	0.720696
YLR115W	CFT2	VKKLVTDMLAKI	0.691667	0.647998	0.689214	0.696396	0.695071
YML036W	CGI121	RALVDAIQLRGV	0.641667	0.669588	0.65708	0.697106	0.663831
YGL029W	CGR1	RREKRNKALKER	-2.88333	0.695787	0.693176	0.708797	0.704032
YCL064C	CHA1	FPEKNIVNLKSA	-0.3	0.148698	0.15033	0.701793	0.692372
YLR098C	CHA4	LIGGNTNDGLSK	-0.416667	0.70108	0.741977	0.666898	0.69974
YGL206C	CHC1	MNSAMNVQPTGF	-0.116667	0.685443	0.638693	0.694012	0.696237
YER164W	CHD1	AMYDKITESQKK	-1.4	0.689314	0.67577	0.7326	0.694477
YBR274W	CHK1	STICRDIILIPN	0.808333	0.65363	0.651788	0.709798	0.666624
YPL008W	CHL1	RKFFSMRSLNSR	-1	0.659958	0.657775	0.686115	0.706068
YDR254W	CHL4	FQREQVAKGGLL	-0.275	0.649782	0.730275	0.728456	0.706345
YJL049W	CHM7	EIRKIMMEEQPR	-1.30833	0.665984	0.653456	0.682649	0.689871
YER026C	CHO1	GMISKSLKIPKP	-0.183333	0.691714	0.703348	0.6549	0.666924
YGR157W	CHO2	AWDIKQTLDSLA	-0.0916667	0.72342	0.669794	0.692306	0.725035
YNL192W	CHS1	MIVRFFKKVTFR	0.475	0.71056	0.699324	0.734969	0.741861
YBR038W	CHS2	KLDLPNVFHKKG	-0.775	0.731671	0.679837	0.732279	0.694611
YBR023C	CHS3	LNRKEESDSFVA	-0.95	0.690915	0.667005	0.67501	0.678861
YLR330W	CHS5	KNKKNKKKGKKK	-3.54167	0.682155	0.708881	0.727655	0.659988
YJL099W	CHS6	AWIADLDHTVQP	-0.0666667	0.700335	0.715272	0.706186	0.730503
YHR142W	CHS7	KDGDVVYDNGFM	-0.575	0.684802	0.69948	0.703499	0.713468
YER030W	CHZ1	DDEDEEDDDFKE	-3.00833	0.683109	0.658717	0.740676	0.710292
YDR267C	CIA1	GIVNFWSLEKAA	0.491667	0.624948	0.640569	0.707164	0.723991
YHR122W	CIA2	LGVVSKMLVTCK	1.24167	0.328871	0.323092	0.321355	0.284054
YHR052W	CIC1	SSESEAVKKAKS	-1.175	0.640736	0.729054	0.645706	0.689772
YMR198W	CIK1	KLKRTITLPQLD	-0.533333	0.813676	0.708464	0.676075	0.706743
YOR349W	CIN1	ELANILESDITL	0.558333	0.696657	0.727333	0.709108	0.708503
YDR387C	CIN10	GIDVHYVFRTYH	-0.2	0.633329	0.628915	0.695921	0.712686
YPL241C	CIN2	NKDTMQLFRAYL	-0.566667	0.862089	0.805331	0.768447	0.770486
YMR138W	CIN4	RDRLVESCHFTQ	-0.908333	0.690916	0.721902	0.737737	0.705792
YOR028C	CIN5	KMIESLKSKLKE	-0.85	0.666883	0.704531	0.707034	0.678282
YEL061C	CIN8	DNEGSRKMLKIE	-1.44167	0.692234	0.63249	0.66363	0.658975
YPL014W	CIP1	LKLKRDLLRLKR	-0.808333	0.6364	0.666349	0.69542	0.667835
YGR207C	CIR1	ELIEKLKEVKAI	0.0333333	0.349073	0.330984	0.69806	0.673228
YOR356W	CIR2	PEGGDGPKYTLT	-1.18333	0.7323	0.709051	0.70074	0.674683
YLR346C	CIS1	IAEENSSTESLF	-0.35	0.679965	0.772369	0.715348	0.702858
YJL158C	CIS3	AIHLEAVSLVDC	1.3	0.594056	0.627972	0.606934	0.591273
YNR001C	CIT1	YKELVKKIESKN	-1.30833	0.709543	0.705996	0.729555	0.721918
YCR005C	CIT2	YKELVKNIESKL	-0.666667	0.826827	0.848033	0.735311	0.769621
YPR001W	CIT3	EALTKASNVNKL	-0.366667	0.621785	0.679005	0.694952	0.699387
YIL035C	CKA1	PWFAPIREQIEK	-0.783333	0.746539	0.751314	0.714295	0.730253
YOR061W	CKA2	AMDHKFFKTKFE	-0.875	0.726024	0.690447	0.688281	0.688055
YGL019W	CKB1	EFAKCEFETPAV	-0.0666667	0.743336	0.736592	0.714646	0.729901
YOR039W	CKB2	DVDLTKSGGFKT	-0.583333	0.755292	0.673425	0.676469	0.676802
YLR133W	CKI1	FSSFKFLDTSYL	0.35	0.66346	0.731171	0.755202	0.741678
YBR135W	CKS1	ISNDMQVPPQIS	-0.308333	0.695918	0.680752	0.715301	0.729156
YNL298W	CLA4	PKDLTSLLEWKE	-0.908333	0.64959	0.712574	0.696201	0.704743
YGR108W	CLB1	RKNGYDIMTLHE	-1.19167	0.646441	0.685248	0.750482	0.687396
YPR119W	CLB2	RKNGYDIMTLHE	-1.19167	0.646441	0.685248	0.750482	0.687396
YDL155W	CLB3	IALAEHRVERSN	-0.616667	0.724297	0.677937	0.682637	0.752932
YLR210W	CLB4	QIVEEWIVSTEA	0.233333	0.646346	0.613865	0.631548	0.614954
YPR120C	CLB5	MHSNFQNLFNLK	-0.566667	0.688191	0.72564	0.689257	0.726573
YGR109C	CLB6	YFKVFDWCKQKR	-1.09167	0.653056	0.714093	0.667906	0.693964
YGR167W	CLC1	LRLKGNAKAPGA	-0.433333	0.737599	0.720859	0.704075	0.704284
YGR110W	CLD1	FNNILTKEMQKI	-0.416667	0.682772	0.751941	0.679718	0.723101
YLR117C	CLF1	ELAKKWKQEQAL	-1.28333	0.659114	0.675029	0.668239	0.684086
YGL215W	CLG1	FERNYFPYSAVY	-0.516667	0.620654	0.594716	0.604916	0.610444
YMR199W	CLN1	SLSLRNHNSSQL	-0.833333	0.713457	0.689347	0.72528	0.691038
YPL256C	CLN2	LISFGMGNTQVI	1.03333	0.681744	0.687379	0.677392	0.721402
YAL040C	CLN3	DFNDSSNLKKTR	-1.83333	0.665215	0.720879	0.735765	0.743846
YOR250C	CLP1	KAMILTSYRYLE	-0.0166667	0.637142	0.716212	0.65053	0.700443
YMR012W	CLU1	NKTNNKKKHGKK	-3.18333	0.695921	0.729976	0.728674	0.666802
YKL137W	CMC1	LEKLCQKQSSTK	-1.2	0.665573	0.758365	0.73955	0.708874
YBL059C-A	CMC2	KKQESDNDANSK	-2.70833	0.671756	0.679167	0.713291	0.693035
YMR194C-B	CMC4	KMKQRKLTPGDS	-1.75	0.654738	0.644459	0.704048	0.67802
YBR109C	CMD1	INIQQFAALLSK	0.65	0.676101	0.683901	0.665937	0.653945
YLR271W	CMG1	EHCPGVNEDDHK	-1.925	0.719169	0.682929	0.711238	0.69526
YIL002W-A	CMI7	DNNDLAKSSSQK	-1.84167	0.626216	0.694373	0.701134	0.710689
YDR461C-A	CMI8	YPGAKTLTYTSR	-0.858333	0.665283	0.679754	0.693356	0.71191
YFR014C	CMK1	EKPEGKDTKTEE	-2.71667	0.647957	0.720172	0.669149	0.700666
YOL016C	CMK2	TLHDDRESKSED	-2.3	0.66859	0.719225	0.687056	0.678661
YML057W	CMP2	KVHEHDAKNDSK	-2.24167	0.726248	0.650254	0.725289	0.679531
YDL156W	CMR1	FTDDSGTIKQEE	-1.39167	0.684302	0.721647	0.717864	0.707561
YOR093C	CMR2	IYLLSDYEKDNI	-0.391667	0.678812	0.689123	0.677227	0.739838
YPR013C	CMR3	HERKRNKVLNTT	-1.99167	0.630211	0.691176	0.718769	0.688817
YLR003C	CMS1	LNKKSSVKILLY	0.166667	0.608526	0.618614	0.700006	0.685603
YLR433C	CNA1	KILKGAEKKPQL	-0.891667	0.692137	0.722712	0.682471	0.696419
YKL190W	CNB1	EVAKSLTLQYDV	0.05	0.69067	0.669058	0.703677	0.693423
YAL058W	CNE1	LTTSVLCCVVFT	2.09167	0.366005	0.362059	0.353029	0.342348
YDR357C	CNL1	YNSLKKGASKSK	-1.46667	0.789942	0.68981	0.72889	0.699418
YBR063C	CNM1	ATSILLWYSNYS	0.316667	0.696577	0.697935	0.729768	0.748856
YNL225C	CNM67	HLYDHILEKMVK	-0.358333	0.712807	0.686799	0.671282	0.716459
YFR046C	CNN1	LELQSRIESYLF	0.0666667	0.747671	0.681832	0.698094	0.708234
YBR155W	CNS1	WDKQKALERRSV	-1.6	0.721744	0.687999	0.733968	0.712226
YIL157C	COA1	IDLLAENTKTPI	0.0833333	0.709364	0.683956	0.694242	0.698617
YPL189C-A	COA2	ELKRKDALSKKI	-1.16667	0.762065	0.738727	0.65329	0.721794
YJL062W-A	COA3	ALKKEYEAKKKA	-1.55	0.658842	0.669016	0.690935	0.681326
YLR218C	COA4	DGTTSKDSEKKK	-2.45833	0.65534	0.640107	0.699989	0.715313
YMR244C-A	COA6	IEQEAKQRERNQ	-2.59167	0.714968	0.686571	0.698468	0.700073
Q0105	COB	ENVLFYIGRVNK	-0.0916667	0.656625	0.681298	0.707142	0.744658
YLL050C	COF1	VLERVSRGAGSH	-0.341667	0.661868	0.713326	0.705679	0.702149
YGL223C	COG1	LVIDQITQLRQQ	-0.158333	0.612418	0.619074	0.695582	0.697696
YGR120C	COG2	LSLTLVSIIKTA	1.625	0.197516	0.188465	0.635468	0.600617
YER157W	COG3	LLRNGDIDTITK	-0.341667	0.668635	0.691651	0.701057	0.707908
YPR105C	COG4	IKARNMKIDRTQ	-1.275	0.666271	0.724093	0.693991	0.668225
YNL051W	COG5	VMLNSVSISLNK	0.758333	0.657824	0.657582	0.72123	0.701465
YNL041C	COG6	TDEFDMLIGIDH	-0.0666667	0.724855	0.689634	0.713189	0.679947
YGL005C	COG7	LSTKNIDDGMIS	-0.2	0.641875	0.715845	0.723652	0.688059
YML071C	COG8	KRAELASKYIYS	-0.675	0.681615	0.703137	0.729133	0.697696
YDR381C-A	COI1	DKLGFLDRRRNE	-1.78333	0.697862	0.637524	0.65778	0.708366
YER130C	COM2	NLNQHVKTHASL	-0.725	0.660126	0.701681	0.672235	0.678109
YDL145C	COP1	IGAPASGLRIRV	0.7	0.691994	0.691986	0.687649	0.698086
YBR003W	COQ1	EFLTNSILTRRK	-0.6	0.605149	0.696879	0.687156	0.755657
YOL008W	COQ10	AMLKPSSKEGSP	-0.816667	0.713577	0.72253	0.69743	0.693521
YLR290C	COQ11	KGVVTLEEILKA	0.533333	0.731669	0.692191	0.703816	0.720483
YNR041C	COQ2	AVDYILRLFGFL	1.48333	0.524035	0.550478	0.729103	0.711449
YBR230W-A	COQ21	LSQRVKKEYAAN	-1.10833	0.680045	0.690523	0.724727	0.690882
YOL096C	COQ3	VGNYFMAIQRLN	0.191667	0.171962	0.148691	0.71327	0.749097
YDR204W	COQ4	KYNSQKRATTPA	-1.73333	0.667009	0.672568	0.692902	0.730617
YML110C	COQ5	FGICAIHWGIKV	1.33333	0.419686	0.401904	0.399549	0.371022
YGR255C	COQ6	NMIIDTLGGNEK	-0.391667	0.701017	0.683119	0.748608	0.722041
YGL119W	COQ8	AKLFKEIFAYKV	0.433333	0.673493	0.6468	0.657482	0.671223
YLR201C	COQ9	TVNLIKSQLVRG	0.266667	0.668039	0.601894	0.607186	0.605555
YBL045C	COR1	MRIRSDMSMMRW	-0.616667	0.715018	0.71148	0.703099	0.716326
YNL336W	COS1	EAQLSCSEESLA	-0.225	0.666419	0.699897	0.690573	0.690566
YNR075W	COS10	EAQLSCNYEPLP	-0.616667	0.665837	0.679633	0.722074	0.692309
YBR203W	COS111	VGENNYYAESII	-0.233333	0.69869	0.705767	0.696907	0.73095
YGL263W	COS12	YIKEAQSACNDV	-0.433333	0.685194	0.64319	0.704245	0.679387
YBR302C	COS2	EAQLSRSEVLLV	0.416667	0.622298	0.626065	0.646061	0.649958
YML132W	COS3	EAQLSRSEVLLV	0.416667	0.622298	0.626065	0.646061	0.649958
YFL062W	COS4	EAQLSCSEESLA	-0.225	0.666419	0.699897	0.690573	0.690566
YJR161C	COS5	QLSRNEESLMKK	-1.53333	0.794229	0.71075	0.689879	0.711063
YGR295C	COS6	EAQLSCSEESLA	-0.225	0.666419	0.699897	0.690573	0.690566
YDL248W	COS7	QLSRNEESLMKK	-1.53333	0.794229	0.71075	0.689879	0.711063
YHL048W	COS8	EAQSARNEKPLK	-1.775	0.67001	0.71114	0.699948	0.670948
YKL219W	COS9	EAQLTRKQAPPV	-0.933333	0.688404	0.708912	0.706315	0.700687
YOR316C	COT1	ANCNTADCLEDH	-0.75	0.716233	0.699432	0.683035	0.690207
Q0045	COX1	AVHSFNTPAVQS	0.0583333	0.689857	0.663019	0.683863	0.688707
YPL172C	COX10	YPGEAKRPQERF	-1.975	0.733033	0.666849	0.693938	0.685734
YPL132W	COX11	PEVIDTRKDNSN	-1.69167	0.711997	0.680265	0.678445	0.694929
YLR038C	COX12	EKGIFAGDINSD	-0.491667	0.746159	0.704979	0.697186	0.703878
YGL191W	COX13	NPVVNRHIEHDD	-1.425	0.695017	0.718314	0.692779	0.708481
YML129C	COX14	QQLQSPTAPPTE	-1.28333	0.667565	0.720918	0.721273	0.732576
YER141W	COX15	LSEASKLASKPL	-0.025	0.731292	0.676526	0.694322	0.707598
YJL003W	COX16	VARLKDESENVW	-0.841667	0.76087	0.703137	0.676104	0.701455
YLL009C	COX17	MKGYGFEVPSAN	-0.391667	0.667836	0.65833	0.701242	0.695484
YGR062C	COX18	NIILNWIYPYQR	-0.233333	0.831881	0.724726	0.679149	0.726452
YLL018C-A	COX19	NGKTIKDATDNK	-1.76667	0.691521	0.699816	0.679589	0.658392
Q0250	COX2	SLPKFLEWLNEQ	-0.583333	NA	NA	NA	NA
YDR231C	COX20	QASSEKKWYKFW	-1.56667	0.679022	0.671564	0.741915	0.767989
YHR116W	COX23	LTARRKNRQQWE	-2.28333	0.709273	0.675369	0.719646	0.689082
YDR119W-A	COX26	GAVYFFSKARKA	0.0333333	0.628271	0.680147	0.719059	0.722366
Q0275	COX3	LFLYVVFYWWGV	1.75	NA	NA	NA	NA
YGL187C	COX4	NPVGVPNDDHHH	-1.56667	0.652086	0.683797	0.72625	0.721831
YNL052W	COX5A	NPWGGYSQVQSK	-1.36667	0.675452	0.700228	0.714003	0.742492
YIL111W	COX5B	NPWGGYSQVQSK	-1.36667	0.675452	0.700228	0.714003	0.742492
YHR051W	COX6	VPLKEELFPSSS	-0.158333	0.675342	0.672686	0.736055	0.700721
YMR256C	COX7	PNAIRGIKAKKA	-0.608333	0.642159	0.707417	0.731266	0.715311
YLR395C	COX8	ACYVQLKKSGAF	0.258333	0.652	0.686104	0.699033	0.694084
YDL067C	COX9	YAELAERKKQEN	-1.975	0.692912	0.68978	0.689427	0.693748
YKL179C	COY1	AAGVGSVHGINR	0.275	0.659826	0.669084	0.721459	0.67922
YOR303W	CPA1	NVTKLAKERVLF	0.05	0.663614	0.741998	0.688164	0.681327
YJR109C	CPA2	RSWDEFIGFKAY	-0.575	0.643598	0.585587	0.723475	0.766413
YGR247W	CPD1	VQEWEVLGRVDV	0.0666667	0.676576	0.707077	0.734225	0.714708
YDR155C	CPR1	KARIVVAKSGEL	0.275	0.635006	0.655839	0.697955	0.6732
YHR057C	CPR2	AKCGEWTPELSS	-0.666667	0.741442	0.721505	0.71404	0.71498
YML078W	CPR3	RAEIVIEEAGEL	0.141667	0.676662	0.681173	0.675348	0.691578
YCR069W	CPR4	HEKPHTVSLRHK	-1.70833	0.746103	0.695926	0.726856	0.707835
YDR304C	CPR5	KAEASEAAHDEL	-0.908333	0.648995	0.703231	0.698881	0.691156
YLR216C	CPR6	EKAKKSLSKMFS	-0.933333	0.690316	0.695033	0.700598	0.674522
YJR032W	CPR7	EKTRKNISKFFS	-1.28333	0.716133	0.698183	0.697381	0.728779
YNR028W	CPR8	NRSSKIVSIRED	-1.05	0.7334	0.693994	0.680219	0.723176
YJL172W	CPS1	VYEYIVNVNEYA	0.0833333	0.675735	0.689058	0.697101	0.692782
YNL130C	CPT1	IYALSIKHPKEI	0.075	0.726782	0.72272	0.718609	0.706637
YPL109C	CQD1	DLVRTDQLCPNY	-0.65	0.657092	0.706041	0.666279	0.696293
YLR253W	CQD2	WKKFIPKTWLSS	-0.525	0.484444	0.491151	0.694413	0.706574
YOR100C	CRC1	EMTHSLFKKYGI	-0.391667	0.755248	0.688985	0.717114	0.693758
YDL142C	CRD1	YALKRNAFKLLK	-0.266667	0.676646	0.704798	0.690339	0.674076
YDR223W	CRF1	KASNGHIELIGE	-0.383333	0.674722	0.72338	0.672562	0.675401
YHR209W	CRG1	WSTFYYLCRKRE	-1.025	0.755196	0.646184	0.683491	0.702908
YGR189C	CRH1	LFSVLVALLALL	3.06667	0.491999	0.468656	0.634622	0.686854
YGR218W	CRM1	IGGLLKPSELDD	-0.141667	0.719878	0.67288	0.748216	0.702926
YLR429W	CRN1	LKLEQKIGELSK	-0.625	0.786749	0.649376	0.684191	0.674203
YHR146W	CRP1	TGFFGKLKKLFK	-0.0916667	0.729725	0.717623	0.755493	0.76764
YLR213C	CRR1	INDWLSSWKRSK	-1.26667	0.712542	0.742131	0.76803	0.744373
YNL247W	CRS1	KKLHEEYFGEDK	-2	0.623474	0.66925	0.695539	0.651186
YOR031W	CRS5	TCEKSKCNCEKC	-1.14167	0.748377	0.631957	0.673022	0.690427
YOL063C	CRT10	FKITTEHGTTQQ	-1.125	0.662675	0.706392	0.667909	0.681347
YNL027W	CRZ1	EEARQEKSGQES	-2.46667	0.666672	0.650405	0.643869	0.711364
YPR174C	CSA1	ESPTEDSVPHAE	-1.39167	0.709989	0.664118	0.696204	0.72223
YLR241W	CSC1	YAVSELEGPMLD	0.075	0.648704	0.647082	0.68874	0.710804
YGL238W	CSE1	NQVKLNQLLVGN	-0.166667	0.636146	0.645732	0.600411	0.653845
YNR010W	CSE2	DVLDDLYRKLQR	-1.05	0.685079	0.71286	0.713859	0.713744
YKL049C	CSE4	MQLARRIRGQFI	-0.133333	0.660376	0.632078	0.684668	0.697826
YLR087C	CSF1	EKQYVKILDDTH	-1.20833	0.668669	0.721524	0.708178	0.723176
YBR036C	CSG2	LSVTLGEGKYHH	-0.466667	0.661827	0.709575	0.664066	0.706006
YBR161W	CSH1	IEKNHAKFTDLT	-0.833333	0.742877	0.719331	0.705021	0.709824
YMR025W	CSI1	CKQWEISNMLKK	-0.933333	0.691946	0.635409	0.753764	0.721322
YOL007C	CSI2	SVHLDQLLDGKE	-0.558333	0.677934	0.65946	0.720114	0.707889
YNL232W	CSL4	GATEKRKCAKPF	-1.125	0.666773	0.707858	0.650983	0.697552
YCR086W	CSM1	LNKKREKKDETE	-2.875	0.678552	0.756577	0.680533	0.733855
YIL132C	CSM2	YIWKYYADSLFE	-0.3	0.654999	0.715902	0.726145	0.745225
YMR048W	CSM3	QDELDAMKEMGF	-0.8	0.663866	0.733475	0.713863	0.681161
YPL200W	CSM4	ISLVFLWVSIEV	2.16667	0.164753	0.180912	0.169745	0.144583
YDR179C	CSN9	SWETKLKQNILE	-1.00833	0.641127	0.647111	0.711784	0.719368
YLR380W	CSR1	RSVYDYNGSLKV	-0.65	0.680809	0.701314	0.677708	0.694162
YPR030W	CSR2	GPEPPRYDEISS	-1.55	0.617496	0.652538	0.745703	0.664131
YIL169C	CSS1	LLSLLRVLKQPH	0.475	0.667784	0.652997	0.658767	0.690961
YFR020W	CSS2	EHKGSIEAGFTS	-0.675	0.732529	0.697608	0.714838	0.682048
YOL159C	CSS3	YSDGRNYKESSI	-1.65	0.687839	0.624201	0.663389	0.715796
YBR042C	CST26	IWLVYKLYCFIF	1.79167	0.316467	0.314507	0.374142	0.370573
YIL036W	CST6	DNQSLPNSEKIK	-1.68333	0.702922	0.705847	0.723165	0.69975
YLR394W	CST9	SSKKNNKFRRIR	-2.20833	0.692132	0.736699	0.671755	0.699244
YDR256C	CTA1	KHASELSSNSKF	-1.06667	0.714149	0.646977	0.682282	0.722699
YMR094W	CTF13	YRCEKISQVLVI	0.516667	0.461697	0.527799	0.48641	0.435173
YMR078C	CTF18	VRKNVTWNNLWE	-1.05833	0.652605	0.711394	0.713943	0.695151
YPL018W	CTF19	CNVCLFPDMYAR	0.425	0.7543	0.699725	0.716966	0.702682
YLR381W	CTF3	LKSLSKYSVQNS	-0.625	0.648389	0.707024	0.675817	0.695943
YPR135W	CTF4	NIREARYEQQLK	-1.8	0.66844	0.710417	0.708184	0.75708
YHR191C	CTF8	KVIFKDRPLPIM	0.225	0.618778	0.602366	0.664833	0.620261
YDR151C	CTH1	HTSVKALQRMTW	-0.541667	0.684613	0.681261	0.73071	0.723453
YPL181W	CTI6	EKKYSNNTNAIQ	-1.81667	0.640847	0.67416	0.680737	0.680105
YKL139W	CTK1	NNNNNNNDDDDK	-3.53333	0.710248	0.670776	0.708829	0.678783
YJL006C	CTK2	GESSINSSTRHA	-1.05833	0.681145	0.689393	0.693244	0.672237
YML112W	CTK3	ALNDIAKASYIY	0.325	0.659752	0.637165	0.652653	0.70051
YMR180C	CTL1	RKAAERDNMLTT	-1.29167	0.701271	0.711387	0.714835	0.693147
YHR109W	CTM1	EVSQYAAFFQDD	-0.516667	0.692501	0.731833	0.704832	0.732731
YCR015C	CTO1	SLKDLIMQVTKM	0.316667	0.604882	0.702927	0.720401	0.785228
YBR291C	CTP1	FTIYEKVLVMLA	1.46667	0.20202	0.202015	0.298049	0.273786
YPR124W	CTR1	QNLLPAEKFTHN	-0.933333	0.657614	0.668177	0.69395	0.698426
YHR175W	CTR2	SPEIDDSSLACH	-0.425	0.67901	0.685264	0.700483	0.712525
YLR411W	CTR3	YDKESDDRKCCL	-1.63333	0.650401	0.698717	0.687199	0.675485
YCR054C	CTR86	NENSEIISIDED	-1.05	0.633908	0.666034	0.681783	0.67071
YOL145C	CTR9	ENNDNDDNDGLF	-2.10833	0.735186	0.666747	0.681169	0.733114
YLR286C	CTS1	QCNFSYLESNYF	-0.525	0.706133	0.791737	0.676011	0.70238
YDR371W	CTS2	SPYLKHLDSRKQ	-1.61667	0.73225	0.668111	0.708837	0.735818
YGR088W	CTT1	GYAKTWSIASAN	-0.2	0.654456	0.694526	0.720922	0.706122
YPL260W	CUB1	NDSEPESEYQQE	-2.70833	0.718508	0.706977	0.688224	0.696248
YMR264W	CUE1	LQSDKDLQSLLT	-0.416667	0.676067	0.69092	0.697222	0.698787
YKL090W	CUE2	SSYFRIEGKKKK	-1.63333	0.700004	0.66557	0.664387	0.695609
YGL110C	CUE3	DKKLARAGNNAI	-0.791667	0.775908	0.76265	0.688208	0.701278
YML101C	CUE4	HTMENIFAGKLD	-0.325	0.682214	0.698337	0.716282	0.719025
YOR042W	CUE5	EDEFLINSDDEM	-1.025	0.741547	0.689626	0.680988	0.771211
YGR003W	CUL3	NADDPSYYHYLS	-1.26667	0.686866	0.67226	0.704236	0.707561
YHR053C	CUP1-1	SEETKKSCCSGK	-1.43333	0.790822	0.723243	0.687715	0.701923
YHR055C	CUP1-2	SEETKKSCCSGK	-1.43333	0.790822	0.723243	0.687715	0.701923
YGL166W	CUP2	YKQVSSHNSHSQ	-1.75833	0.700924	0.68171	0.655922	0.704505
YPL177C	CUP9	EELKKLSNPDMN	-1.51667	0.691251	0.680567	0.670805	0.75456
YPR158W	CUR1	IKKEVSRRLNGR	-1.41667	0.671167	0.71311	0.63558	0.658409
YMR240C	CUS1	EESEKQLYTVLK	-1.06667	0.668683	0.682881	0.693817	0.681536
YNL286W	CUS2	KNEDSEVEDDLI	-1.39167	0.677333	0.663438	0.732975	0.673452
YNL155W	CUZ1	YLVHNNADEKSN	-1.40833	0.65991	0.729977	0.679384	0.727691
YMR160W	CVM1	NPKNLINDVRRT	-1.39167	0.652294	0.616908	0.711952	0.696484
YDR163W	CWC15	EYHQEFLHKHVR	-1.58333	0.651448	0.672918	0.701362	0.750361
YDL209C	CWC2	GPLLDYLSSDED	-0.625	0.696846	0.689096	0.711195	0.716692
YDR482C	CWC21	KARLTEEQHRHE	-2.36667	0.68376	0.71097	0.701285	0.70866
YGR278W	CWC22	SRTPPARRQRHR	-2.675	0.679273	0.661857	0.714314	0.712211
YGL128C	CWC23	ARLVSNEPILLD	0.375	0.66668	0.741653	0.743135	0.706971
YLR323C	CWC24	SDLQKMLNKRKS	-1.56667	0.689384	0.675401	0.707819	0.672437
YNL245C	CWC25	KPLSKPAPDLDY	-1.025	0.671215	0.68175	0.643533	0.6768
YPL064C	CWC27	FQERIKNKNILK	-1.21667	0.723162	0.734865	0.744775	0.733407
YGL027C	CWH41	WTALVVNILGRF	1.25833	0.641015	0.626014	0.643143	0.625766
YCR017C	CWH43	FYHVFDEPRYYL	-0.55	0.707395	0.709959	0.748605	0.75627
YKL096W	CWP1	AGALAVAAAYLL	2.05833	0.674716	0.663238	0.684259	0.70217
YKL096W-A	CWP2	GAGALAAAAMLL	1.94167	0.684231	0.645918	0.733475	0.687712
YML054C	CYB2	YEGPTLTEFEDA	-0.858333	0.692103	0.713477	0.687461	0.693524
YNL111C	CYB5	LMLGVAYYLLNE	1.09167	0.615348	0.682568	0.593213	0.654967
YJR048W	CYC1	NDLITYLKKACE	-0.325	0.690763	0.674682	0.687229	0.672987
YOR037W	CYC2	EGWNSDNVYKLS	-1.175	0.600413	0.595666	0.719493	0.723113
YAL039C	CYC3	MISGPSSSSSAP	-0.0166667	0.798816	0.683973	0.710793	0.727879
YEL039C	CYC7	NDLITYMTKAAK	-0.308333	0.851708	0.659412	0.743676	0.699749
YBR112C	CYC8	VRQVEEDENYDD	-2.11667	0.80244	0.694315	0.717467	0.683357
YDL117W	CYK3	IGWSVFAEWLCV	1.44167	0.515799	0.511604	0.518396	0.490309
YDR430C	CYM1	KTVSPNWEVKEL	-0.841667	0.688897	0.71524	0.685337	0.68025
YJL005W	CYR1	LQMVKNAKDLST	-0.358333	0.68228	0.704968	0.688398	0.684751
YAL012W	CYS3	EDIKQALKQATN	-1.175	0.637384	0.670067	0.693902	0.686559
YGR155W	CYS4	IVTKMDLLSYLA	1.13333	0.472433	0.484	0.682429	0.664695
YOR065W	CYT1	RKFVFNPPKPRK	-1.6	0.654355	0.73329	0.708902	0.673479
YKL087C	CYT2	GFRLRFWKSLGF	0.05	0.699785	0.732427	0.68546	0.725973
YDR016C	DAD1	DEQPTLSQSKTK	-1.88333	0.659515	0.767538	0.716908	0.699887
YKR083C	DAD2	ETMVRIRVDGNE	-0.775	0.692895	0.658268	0.646323	0.68439
YBR233W-A	DAD3	KQEQESLGSNSK	-2.025	0.635724	0.685797	0.657334	0.674252
YDR320C-A	DAD4	NLEATNNKKPPL	-1.35833	0.697336	0.696186	0.699262	0.693236
YML070W	DAK1	LCEFLKGVQSAL	0.883333	0.675492	0.690851	0.710152	0.717241
YFL053W	DAK2	ALLDGFVTAAGY	1.14167	0.71686	0.739767	0.764653	0.725848
YIR027C	DAL1	TPLGQTLLDSRR	-0.733333	0.662695	0.678142	0.676802	0.674678
YIR029W	DAL2	DGGVKRIRVWGY	-0.575	0.741504	0.665165	0.688402	0.722713
YIR032C	DAL3	EHYSDGDVCIII	0.333333	0.669136	0.691638	0.657248	0.703063
YIR028W	DAL4	SIYDGTEEKIVY	-0.475	0.712505	0.698267	0.676262	0.701875
YJR152W	DAL5	TDFENPNFRYTL	-1.11667	0.879817	0.707634	0.727917	0.783663
YIR031C	DAL7	KPSAKPVDLSKL	-0.533333	0.894563	0.796461	0.751369	0.766451
YKR034W	DAL80	HSRASVQSHPQH	-1.59167	0.677535	0.720626	0.725449	0.728682
YIR023W	DAL81	KNVTINTRETPL	-0.841667	0.666857	0.675488	0.681699	0.706651
YNL314W	DAL82	SQMRPPSQGDKI	-1.475	0.658453	0.691187	0.730952	0.697163
YGR113W	DAM1	TEKKINTRPPFR	-1.75833	0.663723	0.6486	0.700433	0.701974
YJR150C	DAN1	AAAIAGAAALLL	2.34167	0.756162	0.706964	0.703469	0.721505
YJR151C	DAN4	TAIVAVVALLLL	3.08333	0.346497	0.359472	0.348749	0.336872
YPL170W	DAP1	IGTLIPEPGVNV	0.791667	0.653139	0.697967	0.680524	0.684388
YHR028C	DAP2	WAKRAFDGQFVK	-0.6	0.746704	0.723376	0.722648	0.710413
YJL149W	DAS1	NSDTIARIATVM	0.416667	0.597594	0.592498	0.676899	0.692454
YDR020C	DAS2	MDLEKDRYYDLS	-1.35833	0.660726	0.698678	0.686009	0.695603
YML113W	DAT1	KNSDSTEKNATI	-1.54167	0.711936	0.759604	0.72065	0.683269
YGR092W	DBF2	GLEHSDPFSTFY	-0.533333	0.730271	0.69431	0.711842	0.712271
YPR111W	DBF20	GSEHSDPFSTFY	-0.916667	0.723659	0.725237	0.754175	0.740991
YDR052C	DBF4	IDSLIENLRFQI	0.383333	0.6437	0.712865	0.738744	0.743992
YPL119C	DBP1	KNGYGNSNASWW	-1.50833	0.709308	0.671742	0.69534	0.73869
YDL031W	DBP10	AKNARPSKKRKF	-2.00833	0.674876	0.68151	0.769603	0.73356
YNL112W	DBP2	DGGWGNRGRSNY	-2.00833	0.702651	0.631553	0.70821	0.693713
YGL078C	DBP3	DLTKKPKKITFD	-1.20833	0.651411	0.625486	0.695762	0.688921
YOR046C	DBP5	EVEKIVKKVLKD	-0.433333	0.651204	0.659401	0.719846	0.725218
YNR038W	DBP6	SLKNYHNNTAQA	-1.375	0.674744	0.685403	0.66591	0.709156
YKR024C	DBP7	MAEKQIASEFNY	-0.6	0.666635	0.657173	0.729606	0.712289
YHR169W	DBP8	KKKQNDGKSLRS	-2.4	0.737353	0.725898	0.6773	0.695765
YLR276C	DBP9	KNGKVDPLKNFK	-1.44167	0.665506	0.702342	0.711614	0.690556
YKL149C	DBR1	RQTKAFISKFMT	-0.35	0.716764	0.646651	0.722633	0.718861
YCL016C	DCC1	KRLGKKTVVTSR	-0.925	0.677841	0.755207	0.708735	0.692686
YHR144C	DCD1	FSFTEEPRIVMI	0.508333	0.677874	0.720118	0.702973	0.674522
YIR030C	DCG1	LITMIRFVNSQK	0.4	0.648925	0.697276	0.645805	0.708258
YOR180C	DCI1	KQLQEGNRRHKL	-2.23333	0.916659	0.700011	0.762158	0.773983
YLR422W	DCK1	DSQHKHDYSHSG	-2.34167	0.690535	0.739834	0.674365	0.682947
YLR128W	DCN1	IDEFYECLQDQQ	-1.01667	0.73018	0.712192	0.709391	0.699042
YOL149W	DCP1	YLLENEPKDSFA	-0.783333	0.752025	0.71079	0.725584	0.680763
YNL118C	DCP2	GSNELLSILHRK	-0.391667	0.652083	0.735941	0.717502	0.743409
YLR361C	DCR2	QSMLDGNSPESV	-0.708333	0.707892	0.678756	0.694768	0.702318
YLR270W	DCS1	IPKIPKIVNGFK	0.141667	0.651325	0.648839	0.68594	0.702823
YOR173W	DCS2	PEKGSGFNTNLG	-1.00833	0.756218	0.720475	0.696366	0.698308
YFR012W	DCV1	FDTSAQSDRKHS	-1.71667	0.704716	0.679136	0.711098	0.726803
YKL046C	DCW1	ISIVACALWLVF	2.68333	0.288646	0.293703	0.289761	0.285512
YPL194W	DDC1	LTQVEKPRGIFD	-0.525	0.664248	0.68328	0.694044	0.726724
YER143W	DDI1	GNAEFAASLLFQ	0.575	0.703916	0.700385	0.715847	0.725132
YNL335W	DDI2	SKKVICNTFGYN	-0.333333	0.806896	0.6594	0.708032	0.669945
YFL061W	DDI3	SKKVICNTFGYN	-0.333333	0.806896	0.6594	0.708032	0.669945
YOR022C	DDL1	NASEIYVKRKTG	-1	0.182454	0.225497	0.67981	0.737089
YOR163W	DDP1	ALNRSAIIKDDK	-0.6	0.715115	0.70095	0.707578	0.697595
YOL052C-A	DDR2	GAAVGGALAFLI	2.09167	0.671678	0.682397	0.687946	0.716129
YMR173W	DDR48	GGRNQYGGDDDY	-2.18333	0.681025	0.690515	0.708938	0.687855
YOR204W	DED1	GNSGGSNNSSWW	-1.39167	0.682505	0.711353	0.715301	0.714378
YHR019C	DED81	SLYPRFSGRCKP	-0.858333	0.678661	0.670334	0.695859	0.711113
YKL054C	DEF1	YDYNSKNSRGFY	-1.83333	0.698838	0.652505	0.696368	0.703527
YFL001W	DEG1	AKYSKKKNNKNK	-2.85	0.652852	0.682842	0.658827	0.719111
YAL013W	DEP1	SEINDDFHQWAQ	-1.4	0.702574	0.69247	0.71258	0.741908
YBR201W	DER1	SPYDWFRNTETP	-1.65	0.743711	0.731068	0.701031	0.750685
YDR051C	DET1	PKWTDCEGDLTT	-1.09167	0.733657	0.743754	0.703629	0.71989
YIL049W	DFG10	HVAPYAIIPFII	1.74167	0.168422	0.134528	0.729171	0.718606
YOR030W	DFG16	RTNHIYNYENSD	-2.06667	0.67939	0.664173	0.697319	0.708174
YMR238W	DFG5	SVLTGGAVWMLF	1.60833	0.660889	0.642362	0.71596	0.721262
YDR411C	DFM1	RVGQTNSPSDSQ	-1.61667	0.730207	0.660692	0.712425	0.70007
DFP2	DFP2	DFQNCFPRQRIL	-0.683333	0.282833	0.286742	0.706136	0.700873
YOR236W	DFR1	GYCFEFTLYNRK	-0.6	0.69675	0.678523	0.725776	0.722793
YOR245C	DGA1	YGVPDAELKIVG	0.325	0.65895	0.68575	0.705234	0.733753
YOR311C	DGK1	LFMNAVIKTFKK	0.491667	0.700698	0.698683	0.70591	0.694102
YNL130C-A	DGR1	VFKSKCKKIYIG	0.0333333	0.428681	0.485397	0.707738	0.717202
YKL121W	DGR2	CADCGTILNNFR	0.15	0.716109	0.780287	0.718565	0.742574
YDL160C	DHH1	MAMPPGQSQPQY	-1.01667	0.688912	0.737319	0.720682	0.733771
YKL078W	DHR2	AAVAKQKVSDSK	-0.541667	0.671115	0.63713	0.681091	0.64772
YMR316W	DIA1	VANTTNMNMNLM	0.00833333	0.756522	0.718089	0.692852	0.697841
YOR080W	DIA2	WRKFGINSYSYS	-0.908333	0.706148	0.812652	0.722228	0.745126
YDL024C	DIA3	NTTRYNASLVNQ	-1.01667	0.743231	0.68106	0.718749	0.76274
YHR011W	DIA4	CLREFMNGQRYI	-0.475	0.704767	0.656106	0.700222	0.704002
YPR082C	DIB1	VSPYDYNHKRVS	-1.33333	0.703603	0.653353	0.692471	0.6928
YLR348C	DIC1	KKHRVGMPKEDK	-2.18333	0.667655	0.711889	0.660505	0.678662
YKR035W-A	DID2	DKLAQRLRALRG	-0.816667	0.650037	0.717456	0.706223	0.691507
YKL002W	DID4	LQARLNTLKKQT	-0.916667	0.597406	0.610786	0.646309	0.715385
YGR227W	DIE2	WTTEPYLQRIIW	-0.4	0.706655	0.729634	0.759565	0.747046
YLR437C	DIF1	HETMVNGSKRRL	-1.25833	0.649458	0.629303	0.696146	0.675786
YPL049C	DIG1	TKKSSSHHRTGK	-2.23333	0.676987	0.699824	0.687327	0.70698
YDR480W	DIG2	ETIWTEWHNLKK	-1.36667	0.679402	0.693346	0.767821	0.684988
YPL266W	DIM1	LYAFHQVGIHFS	0.625	0.675454	0.695388	0.686339	0.730833
YDR263C	DIN7	PAAISGTVPSIF	1.14167	0.665131	0.688838	0.730281	0.699838
YLR129W	DIP2	NSARKRVFGTVI	-0.0666667	0.649736	0.659428	0.697193	0.702267
YPL265W	DIP5	EWFYEKFLGNIF	-0.025	0.691994	0.711557	0.755723	0.737713
YOL021C	DIS3	ITSKRKAELLLK	-0.291667	0.749412	0.759336	0.766915	0.679503
YDR403W	DIT1	GEGGHFVIKKIS	-0.0416667	0.203201	0.203273	0.681462	0.689348
YDR402C	DIT2	NLKLKFNENIME	-0.708333	0.645153	0.6328	0.717828	0.671579
YIR004W	DJP1	LVAEATKKKRHT	-1.05833	0.689926	0.697232	0.716225	0.706737
YDL174C	DLD1	KTDPNEPANDYR	-2.44167	0.708334	0.66294	0.680416	0.679397
YDL178W	DLD2	DPNGILNPYKYI	-0.65	0.61378	0.609583	0.724988	0.690709
YEL071W	DLD3	DPNGILNPYKYI	-0.65	0.61378	0.609583	0.724988	0.690709
YJL065C	DLS1	DEDDDEDVTDQE	-2.625	0.66778	0.685439	0.663448	0.66907
YMR126C	DLT1	SKADSYRSVIRH	-1.06667	0.658629	0.691249	0.640693	0.693065
YHR115C	DMA1	EINNNLGVRLVD	-0.158333	0.71546	0.678362	0.702292	0.718908
YNL116W	DMA2	LMETSKDVDSHP	-0.966667	0.722087	0.735662	0.693199	0.707296
YER179W	DMC1	VIGEKGITDSSD	-0.358333	0.707843	0.734038	0.748942	0.717037
YMR211W	DML1	WYEDEDSGDDDM	-2.16667	0.683281	0.663759	0.689299	0.706441
YJR120W	DMO1	CKDQTVTQILAT	0.025	0.661601	0.702835	0.657173	0.649531
YDL157C	DMO2	KKLSNDGETQAN	-1.8	0.647601	0.663357	0.690948	0.671906
YHR164C	DNA2	PIIKEILQEYES	-0.358333	0.737732	0.720011	0.688684	0.694191
YER166W	DNF1	NAASLIGTQQNN	-0.625	0.693991	0.675418	0.699971	0.717595
YDR093W	DNF2	AETLLSQRSRDR	-1.40833	0.726195	0.657991	0.701807	0.740739
YMR162C	DNF3	NQIIQARLKDLE	-0.625	0.6939	0.698799	0.700601	0.671306
YOR005C	DNL4	QVPEEDFPVVNY	-0.55	0.741944	0.693347	0.703799	0.691092
YLL001W	DNM1	YKKAATLISNIL	0.508333	0.771802	0.667495	0.721763	0.697333
YKL213C	DOA1	VPRFKDIFDDLS	-0.266667	0.714003	0.724979	0.735382	0.727156
YDR069C	DOA4	AYVLFYHRVYGV	0.75	0.666119	0.629426	0.698179	0.682926
YGL240W	DOC1	ETNNVFQDAILR	-0.466667	0.670861	0.694849	0.707094	0.688912
YHR044C	DOG1	IVIQVNNPLTRA	0.475	0.705606	0.713982	0.667056	0.65227
YHR043C	DOG2	IVIQVNNPLTRD	0.0333333	0.639339	0.64673	0.622562	0.761905
YNL001W	DOM34	PLPDLDEDDGEE	-1.70833	0.674326	0.732744	0.680653	0.690358
YDR273W	DON1	QVHPSRQELSFT	-0.941667	0.750233	0.652467	0.716414	0.718712
YDR141C	DOP1	GCGEDLKKDILS	-0.441667	0.651723	0.685002	0.721791	0.697974
YDR068W	DOS2	ESKDDDDDDDWE	-3.09167	0.654543	0.641046	0.736282	0.68236
YDR440W	DOT1	RRNRGTPVKYTR	-2.15833	0.688429	0.711345	0.694823	0.698223
YIL010W	DOT5	EVLEVAEKFKEE	-0.708333	0.695772	0.670945	0.688043	0.703997
YER088C	DOT6	LPSINTIFKDML	0.608333	0.771929	0.689244	0.723057	0.680832
YLR307C-A	DPA10	EEVETVSEHVKV	-0.483333	0.664259	0.717715	0.67751	0.678611
YJL090C	DPB11	RQTRNQTKELDS	-2.4	0.664662	0.716749	0.679489	0.726562
YPR175W	DPB2	SSKKTIQEEIYI	-0.7	0.780479	0.701151	0.687588	0.708134
YBR278W	DPB3	DIEVDHTKSTDP	-1.35	0.688352	0.662973	0.694439	0.689043
YDR121W	DPB4	DVETRVQNLEQT	-1.225	0.689182	0.707945	0.690548	0.735242
YGL041W-A	DPC13	PLMTVLGLEKKK	-0.0333333	0.720454	0.630225	0.718001	0.687818
YPL107W	DPC25	RQEEIKKRTALV	-1.14167	0.634724	0.603631	0.698857	0.711479
YGR021W	DPC29	EVTSLYTNASNA	-0.266667	0.737788	0.668488	0.706849	0.72282
YKL065W-A	DPC7	EIKKIYQNEKKI	-1.45	0.656487	0.698234	0.694995	0.757157
YIL103W	DPH1	YGRGETPKHAIE	-1.39167	0.756596	0.669173	0.685676	0.697497
YKL191W	DPH2	FDREDAMKKENK	-2.26667	0.621449	0.705301	0.708531	0.675347
YLR172C	DPH5	AWVPPTEDDSDE	-1.425	0.658617	0.671712	0.710352	0.685406
YLR143W	DPH6	GKEHRFGLHIRS	-1.10833	0.71692	0.67948	0.690216	0.687145
YOR114W	DPI34	NILPMTYLLKKK	-0.0833333	0.636688	0.644341	0.661748	0.731608
YMR130W	DPI35	VSNLEVLEELFP	0.516667	0.715043	0.709614	0.711333	0.732052
YJL133C-A	DPI8	ATRRHLAHAPKL	-0.716667	0.827094	0.73706	0.787656	0.809797
YDR294C	DPL1	YKLGPGEDTATK	-1.19167	0.679349	0.72491	0.723113	0.691089
YPR183W	DPM1	FYVCYQLYHLVF	1.125	0.331246	0.362573	0.36337	0.3466
YDR284C	DPP1	DEELHPLSDEGM	-1.16667	0.768815	0.682645	0.683357	0.699375
YLL018C	DPS1	SLFPRDPKRLRP	-1.34167	0.700868	0.696536	0.709418	0.717117
YKR071C	DRE2	QPINLDSISDDL	-0.341667	0.84871	0.683993	0.704113	0.709594
YGR093W	DRN1	AYRTYDISLTEN	-0.808333	0.647805	0.665079	0.66942	0.719363
YLL008W	DRS1	NSNKKKGFKSRR	-2.56667	0.725521	0.738027	0.670327	0.693723
YAL026C	DRS2	FSSSRDDISFDI	-0.3	0.665005	0.663067	0.71657	0.683831
YOL073C	DSC2	PLGVQFLDTFRR	-0.108333	0.772489	0.699894	0.72722	0.709485
YOR223W	DSC3	IVNVMFCLVRGF	1.875	0.424691	0.38236	0.434856	0.405778
YGL196W	DSD1	IVNDVWLPFQKW	0.141667	0.714807	0.687142	0.707604	0.750532
YER124C	DSE1	HLSGSTIDTTVV	0.491667	0.69375	0.676202	0.664421	0.660354
YHR143W	DSE2	TSTNTIYATVTI	0.491667	0.664869	0.666338	0.674658	0.700803
YOR264W	DSE3	EIASCSSSIYSE	0.0833333	0.736048	0.68588	0.711307	0.679911
YNR067C	DSE4	LAFSGGLANSIA	1.2	0.694138	0.660699	0.712733	0.711366
YEL070W	DSF1	PIAAIKEILDQV	0.758333	0.617271	0.660444	0.659159	0.672172
YBR007C	DSF2	IYKEKYMKQGPK	-1.73333	0.642271	0.760476	0.751351	0.651543
YMR276W	DSK2	QGALDSLLNGDV	0.15	0.687887	0.714954	0.663029	0.705984
YNL258C	DSL1	DIYEIRGTALDD	-0.525	0.661894	0.735683	0.702478	0.694809
YIR010W	DSN1	GLSLSFSKKLDL	0.325	0.653003	0.689912	0.668352	0.701005
YMR287C	DSS1	DCLEGMLELEKL	0.108333	0.648414	0.706518	0.716419	0.680371
YPR017C	DSS4	LSLRSLQIMGRN	-0.0166667	0.708816	0.743248	0.699844	0.69866
YGL043W	DST1	TCEACGNRWKFS	-0.716667	0.706294	0.687528	0.734242	0.731584
YDL219W	DTD1	EGPVTIILDSDQ	-0.0416667	0.698516	0.704486	0.708301	0.694461
YBR180W	DTR1	LIFQRKYTAKEF	-0.466667	0.653797	0.70288	0.683419	0.689148
YOL087C	DUF1	PLVHEVNGNEGK	-0.941667	0.769174	0.662021	0.687725	0.672868
YFR044C	DUG1	AYLQYYSESPEN	-1.29167	0.688206	0.760186	0.703244	0.710761
YBR281C	DUG2	LTEILSKVFNRL	0.5	0.700733	0.654461	0.714425	0.688649
YNL191W	DUG3	RTRPPTAVAHIA	-0.225	0.330656	0.342806	0.689791	0.697815
YDL101C	DUN1	KIPKTYSELSCL	-0.158333	0.694886	0.642472	0.662998	0.722793
YGL061C	DUO1	KPTASSSRKMFR	-1.25	0.757327	0.685698	0.718628	0.715085
YBR208C	DUR12	SGDIVAVIETLA	1.325	0.536403	0.605364	0.533076	0.485967
YHL016C	DUR3	QSSHFGQVDEII	-0.266667	0.697215	0.754176	0.651594	0.716386
YML080W	DUS1	LESADKKKDVKA	-1.275	0.702418	0.723519	0.685958	0.698338
YLR401C	DUS3	KHKSSSYANRDS	-2.1	0.674417	0.7118	0.693573	0.694693
YLR405W	DUS4	VQRSASVVERQE	-0.85	0.694986	0.693094	0.70069	0.693524
YBR252W	DUT1	ARGAGGFGSTGN	-0.425	0.716469	0.725191	0.702943	0.691716
YDR370C	DXO1	KTTPRNVELFGM	-0.508333	0.679994	0.705143	0.663186	0.692331
YKR054C	DYN1	VASSTEQLLQEM	-0.0666667	0.713933	0.672576	0.674086	0.673345
YDR424C	DYN2	IGPLAFLVFKTA	1.575	0.172633	0.187658	0.684474	0.655659
YMR299C	DYN3	KMFAKYRENSRI	-1.24167	0.663662	0.670347	0.679796	0.703467
YHR068W	DYS1	FASGKPIKKVKN	-0.716667	0.717006	0.694305	0.691703	0.703387
YDR359C	EAF1	TPQEILQRFQKQ	-1.425	0.711103	0.752833	0.684973	0.677511
YPR023C	EAF3	TSSQYEGVALGM	0.025	0.663079	0.674887	0.685128	0.70424
YEL018W	EAF5	DDTVQFMRRALE	-0.766667	0.75014	0.68733	0.633394	0.696957
YJR082C	EAF6	YVKQQHGQSQND	-2.2	0.709909	0.678958	0.680076	0.710436
YNL136W	EAF7	ATRVSSRLRNKK	-1.44167	0.718075	0.683342	0.732954	0.729292
YKL204W	EAP1	LPPGLNSKKNIK	-0.916667	0.664686	0.650378	0.694882	0.695753
YMR171C	EAR1	EFDDYESRMHGI	-1.25	0.688056	0.700144	0.709533	0.75015
YGR015C	EAT1	LNFFAEETLDFE	-0.0333333	0.711659	0.665417	0.710746	0.757723
YKL172W	EBP2	NRPGKSRRARRF	-2.34167	0.657151	0.679272	0.712561	0.675286
YDR206W	EBS1	DSMRGNSRNNMF	-1.53333	0.701642	0.731546	0.712703	0.703873
YLR284C	ECI1	RQLGSKQRKHRL	-2.09167	0.837904	0.801736	0.770545	0.800566
YGR146C	ECL1	NNYNLWFRLSSS	-0.766667	0.629281	0.706974	0.720807	0.682985
YAL059W	ECM1	NRFGVLPDDVEE	-0.75	0.681018	0.726367	0.730348	0.696681
YEL030W	ECM10	DNPETKNGRENK	-3	0.641931	0.643308	0.663228	0.686325
YDR446W	ECM11	VKTLANEILNII	1	0.717421	0.70445	0.673113	0.664362
YHR021W-A	ECM12	STFTLNLEDVSK	-0.233333	0.622139	0.645346	0.716677	0.704542
YBL043W	ECM13	PLTRFHSCPITA	0.191667	0.292151	0.310693	0.300187	0.250459
YHR132C	ECM14	KYFCDFLLDPEI	0.241667	0.712165	0.726824	0.747319	0.735571
YBL001C	ECM15	DKIDVVLKKISQ	-0.15	0.635729	0.730593	0.712828	0.706084
YMR128W	ECM16	FQTITGEEKEKK	-1.68333	0.74395	0.712027	0.726738	0.688561
YDR125C	ECM18	IVSFLSDETKSP	-0.025	0.706256	0.721476	0.728822	0.727544
YLR390W	ECM19	PTPPTPPTPPQQ	-1.69167	0.667691	0.705564	0.691581	0.711096
YBR065C	ECM2	KKSKPRANKLTI	-1.38333	0.683678	0.707888	0.69836	0.727164
YBL101C	ECM21	YDEIVPLMSDEE	-0.566667	0.756556	0.676206	0.705924	0.700991
YLR228C	ECM22	PSMTTTNFSAFM	0.2	0.655489	0.737827	0.691933	0.703208
YPL021W	ECM23	DDGTKNFIFKNK	-1.39167	0.728448	0.684385	0.704814	0.709588
YJL201W	ECM25	GLQVMNEMKQRW	-0.991667	0.761808	0.686355	0.704291	0.713984
YJR106W	ECM27	ATLINILLELFS	1.69167	0.643024	0.617015	0.641879	0.622389
YHL030W	ECM29	SRIELELKNIGL	0.025	0.764877	0.759101	0.67752	0.691142
YOR092W	ECM3	LVSYFIKVQMKL	0.983333	0.425	0.460233	0.481165	0.493426
YLR436C	ECM30	TQLRYTSRGLYR	-1.21667	0.705629	0.67334	0.711206	0.686254
YBR176W	ECM31	LWNEFLSSINEK	-0.458333	0.700481	0.78562	0.710272	0.761618
YER176W	ECM32	EQEVIFTDLTAY	0.0333333	0.691132	0.708393	0.753095	0.731642
YBR078W	ECM33	MGVVAAVGVALL	2.575	0.635919	0.647382	0.691555	0.663986
YHL043W	ECM34	ENKLWNTEYFFC	-0.741667	0.666741	0.664201	0.725915	0.75063
YLR299W	ECM38	DYWRKRGISSVY	-1.1	0.726976	0.727403	0.687343	0.686719
YKR076W	ECM4	TPLGPKPDIRPL	-0.608333	0.658368	0.681351	0.705992	0.748762
YMR176W	ECM5	DNGRIIITGIPN	-0.00833333	0.698121	0.651242	0.664461	0.698292
YLR443W	ECM7	QRVIKPSSALQF	-0.125	0.657569	0.70697	0.698484	0.713096
YBR076W	ECM8	KCLYVQVITKSN	0.133333	0.269409	0.243064	0.552435	0.545031
YKR004C	ECM9	FLDKNKKEQSDS	-2.01667	0.82776	0.714625	0.698224	0.656891
YFR027W	ECO1	HKSGKLLLPVYI	0.416667	0.598163	0.640228	0.641563	0.629657
YGR007W	ECT1	YIARNQKKGMSI	-0.758333	0.680619	0.659585	0.676862	0.692759
YGL222C	EDC1	REAKNLPKPSFL	-0.925	0.70391	0.691086	0.701364	0.701698
YER035W	EDC2	PHEAALPKPSFV	-0.15	0.745647	0.691948	0.709863	0.703916
YEL015W	EDC3	LFVTDGSLLLDL	1.425	0.707495	0.663002	0.712692	0.692735
YBL047C	EDE1	LEAATNFLLDSA	0.633333	0.682438	0.676708	0.741744	0.703133
YBR033W	EDS1	DSELGCCCCFFN	0.641667	0.709384	0.683284	0.67918	0.722375
YPL095C	EEB1	AEFLGSFDELVL	0.941667	0.705814	0.731718	0.723325	0.723332
YAL003W	EFB1	VQSTDIAAMQKL	0.175	0.707594	0.657447	0.710628	0.730568
YGR271C-A	EFG1	VVGEDEKDDFFE	-0.941667	0.709699	0.672386	0.703654	0.73808
YHL039W	EFM1	IFLMKKAYDLQI	0.583333	0.643472	0.671349	0.683504	0.667182
YBR271W	EFM2	AVKYLYRQIVRN	-0.333333	0.618399	0.624185	0.680858	0.685554
YJR129C	EFM3	IAPIRIYKITKQ	0.0333333	0.704721	0.650137	0.665747	0.705798
YIL064W	EFM4	ATICSVAFVKQN	0.783333	0.215903	0.232002	0.621724	0.626564
YGR001C	EFM5	ANFECSSWKFAS	-0.208333	0.640345	0.652421	0.720154	0.713257
YNL024C	EFM6	KERTHLFQLIRK	-1.06667	0.691024	0.693608	0.704238	0.693528
YMR212C	EFR3	SLSSRGKIFSST	-0.2	0.664227	0.649343	0.691296	0.705435
YPL037C	EGD1	LVEGQTFDADVE	-0.15	0.647533	0.694438	0.691145	0.691079
YHR193C	EGD2	GDLVNAIMSLSK	0.591667	0.678609	0.713472	0.704809	0.687137
YIR007W	EGH1	TSNDLPAECVIS	0.2	0.688192	0.688673	0.726932	0.713254
YCR075W-A	EGO2	NDITLAVYTSAQ	0.175	0.635796	0.665433	0.69011	0.688948
YNR034W-A	EGO4	REGVVPPVGITN	0.075	0.642666	0.676761	0.684754	0.728121
YNL327W	EGT2	GSLLLGLISFLL	2.30833	0.652439	0.644782	0.662558	0.675352
YDR036C	EHD3	KCEEVNDGLRWK	-1.425	0.78473	0.636969	0.699847	0.692934
YBR177C	EHT1	AEFFTKFDELVV	0.608333	0.633815	0.69812	0.663454	0.659683
YMR031C	EIS1	DDQDAISNQEKK	-2.23333	0.727902	0.674016	0.752351	0.671552
YDR147W	EKI1	GKTDYLDTKLIF	-0.25	0.719736	0.731609	0.724443	0.753312
YNL230C	ELA1	PTTRPYIYEPRK	-1.725	0.673907	0.649797	0.687897	0.703361
YPL046C	ELC1	LELLLAADYLSI	1.5	0.647233	0.717114	0.674215	0.722562
YKL160W	ELF1	RGRGALVDSDDE	-1.23333	0.706705	0.641235	0.730666	0.694421
YOR144C	ELG1	WEHLHSGFSKNK	-1.45833	0.702282	0.729216	0.714528	0.731781
YKL048C	ELM1	KTYLNFADNGQI	-0.616667	0.677347	0.765451	0.680894	0.669708
YJL196C	ELO1	SASGKKKINKNN	-1.81667	0.692937	0.752413	0.696543	0.701603
YCR034W	ELO2	SPSPKPQHRRKR	-2.86667	0.723812	0.683558	0.751424	0.71652
YLR372W	ELO3	KTSNTKVSSRKA	-1.45833	0.651651	0.694618	0.692805	0.700021
YGR200C	ELP2	DLSTRIYSLAYE	-0.208333	0.672652	0.657662	0.745642	0.673789
YPL086C	ELP3	YELDGPYMSKRI	-0.883333	0.660468	0.748503	0.680095	0.677599
YPL101W	ELP4	IPAKKTKISLDY	-0.416667	0.663869	0.689302	0.682285	0.686792
YMR312W	ELP6	LNEKESTKLFYR	-1.26667	0.709931	0.691808	0.685698	0.688531
YIL029C	EMA17	VYLSVIILMGNG	1.70833	0.256012	0.238858	0.229128	0.195298
YLR050C	EMA19	PTFLIPLRLCFV	1.65	0.33126	0.341401	0.343691	0.315018
YCR100C	EMA35	SVLYAIDFSAAF	1.425	0.688981	0.71789	0.708318	0.725034
YCL045C	EMC1	SNKKLKSQWLIK	-1.08333	0.670383	0.658891	0.733774	0.710168
YDR056C	EMC10	QQGGAGADQKTE	-1.64167	0.675372	0.63594	0.676885	0.686165
YJR088C	EMC2	DKITAELILNKI	0.325	0.665118	0.661305	0.688371	0.685926
YKL207W	EMC3	DNVEQRVLKQYM	-1.09167	0.64493	0.658008	0.690767	0.682064
YGL231C	EMC4	AHYNNGLQWFSD	-1.01667	0.738313	0.718126	0.703801	0.712998
YIL027C	EMC5	REWASNTVKKEK	-1.925	0.675157	0.709295	0.688873	0.706961
YLL014W	EMC6	VMAWTFGYALIG	1.425	0.441504	0.461555	0.643188	0.665152
YLR186W	EMG1	FCHGAEDAWNIL	0.183333	0.703761	0.720124	0.726256	0.728635
YDR512C	EMI1	VIWQERETTANK	-1.18333	0.702767	0.649437	0.747184	0.700582
YDR516C	EMI2	SGVGAALCALVA	2.00833	0.619757	0.583855	0.588151	0.577536
YGL200C	EMP24	YLRRFFEVTSLV	0.525	0.359009	0.316945	0.54389	0.560075
YLR080W	EMP46	RINQDIKKVKLL	-0.491667	0.133369	0.156294	0.69908	0.692393
YFL048C	EMP47	RIRQEIIKTKLL	-0.283333	0.256587	0.211279	0.680246	0.679652
YER140W	EMP65	VARYKMVSKRIW	-0.266667	0.640758	0.666721	0.708662	0.724693
YLR083C	EMP70	FVRKIYSSIKVD	0.125	0.586555	0.642369	0.683074	0.647493
YNL313C	EMW1	GWDRLVEARSQI	-0.608333	0.72659	0.688816	0.729565	0.724038
YDR040C	ENA1	TIHTEVNIGIKQ	-0.141667	0.716532	0.755256	0.71904	0.72083
YDR039C	ENA2	TIHTEVNIGIKQ	-0.141667	0.716532	0.755256	0.71904	0.72083
YDR038C	ENA5	TLQSEINISVKH	-0.241667	0.687974	0.693925	0.664945	0.676446
YOL158C	ENB1	KQQSWLRRVIGY	-0.9	0.661251	0.714769	0.68496	0.706858
YNL084C	END3	RHELQALQAEIN	-0.791667	0.626952	0.601347	0.727841	0.70206
YGR254W	ENO1	FAGENFHHGDKL	-0.866667	0.700328	0.711336	0.695921	0.718141
YHR174W	ENO2	YAGENFHHGDKL	-1.20833	0.772781	0.724562	0.693305	0.697552
YBR247C	ENP1	QEANDDLMIDVN	-0.691667	0.709882	0.688131	0.645768	0.709289
YGR145W	ENP2	RRRASKNAFRGM	-1.525	0.701621	0.682201	0.710144	0.681845
YDL161W	ENT1	GSNNRGYTLIDL	-0.541667	0.715577	0.757028	0.68772	0.709175
YLR206W	ENT2	YTPDQGVSLIDL	0.0833333	0.7103	0.689536	0.701334	0.694274
YJR125C	ENT3	HTSSKEIDLLSF	-0.191667	0.715117	0.70566	0.702328	0.739737
YLL038C	ENT4	SFRPKSSNNPFR	-1.65833	0.658525	0.688705	0.748261	0.719625
YDR153C	ENT5	FSDLFSYSKSLV	0.458333	0.752567	0.734728	0.676631	0.733024
YGR071C	ENV11	INFHSGSIFDAC	0.558333	0.701971	0.699899	0.737181	0.695967
YPL236C	ENV7	SQLLNLLQDLDT	-7.40149e-17	0.729178	0.713975	0.682396	0.710133
YOR246C	ENV9	TVHQLRDRGFDI	-0.708333	0.726747	0.706618	0.735272	0.72432
YNL080C	EOS1	LERILHEMHPPA	-0.441667	0.744307	0.708571	0.705219	0.722304
YFL024C	EPL1	KQNSSITQKNSS	-1.76667	0.67503	0.718555	0.711656	0.710652
YMR124W	EPO1	DSEIEMLKGRLQ	-0.8	0.675837	0.712078	0.665217	0.668086
YIL005W	EPS1	ILGNMEKKKNQD	-1.61667	0.759543	0.74147	0.718256	0.747714
YHR123W	EPT1	VYALSIKRSKLT	0.183333	0.211232	0.204064	0.684046	0.676507
YMR049C	ERB1	AGADNTARLWTT	-0.475	0.775901	0.696564	0.712707	0.731877
YHR032W	ERC1	SSGCRRLMVGYN	-0.316667	0.679116	0.689556	0.699116	0.69671
YDR414C	ERD1	LDAEYYIKFASK	-0.291667	0.706821	0.673014	0.698558	0.689882
YBL040C	ERD2	KVIRGKGFKLPK	-0.6	0.641395	0.692874	0.68133	0.66815
YLR246W	ERF2	SPAHSFEKIQKI	-0.633333	0.666633	0.70838	0.702914	0.681585
YGR175C	ERG1	VFTPFLFGELIG	1.50833	0.686948	0.736992	0.713256	0.723536
YPL028W	ERG10	GGGASSIVIEKI	0.775	0.701755	0.685944	0.672307	0.721719
YHR007C	ERG11	IIWEKRNPEQKI	-1.275	0.70891	0.718625	0.718579	0.685472
YMR208W	ERG12	LLPGNTNLPWTS	-0.191667	0.798398	0.684729	0.71245	0.706048
YML126C	ERG13	DDKFRRSYDVKK	-2.19167	0.841423	0.66478	0.712955	0.749567
YMR202W	ERG2	DMGKNLLQNKKF	-1.15	0.686377	0.703203	0.722271	0.666967
YJL167W	ERG20	TAFLNKVYKRSK	-0.825	0.724089	0.662686	0.687229	0.697203
YNL280C	ERG24	RKVPYKIIPYVY	-0.166667	0.499027	0.501976	0.527552	0.500161
YGR060W	ERG25	KRAENNAQKKTN	-2.56667	0.501293	0.489617	0.675581	0.702111
YGL001C	ERG26	INKTLAWMDEGL	-0.05	0.767174	0.689649	0.703022	0.68457
YLR100W	ERG27	LKDQIVETRTPI	-0.408333	0.649972	0.678154	0.677458	0.736282
YER044C	ERG28	YKQREYYTGVAW	-1.275	0.679872	0.70862	0.702285	0.702994
YMR134W	ERG29	DTGNTIKCEFIL	0.158333	0.686489	0.710863	0.69735	0.707018
YLR056W	ERG3	IYENDPNTKKNN	-2.325	0.755195	0.685711	0.75093	0.720169
YGL012W	ERG4	KHCPYVFIPYVF	0.675	0.270725	0.275409	0.526876	0.525516
YMR015C	ERG5	KKRDPITGEVFE	-1.16667	0.67763	0.655499	0.683455	0.686358
YML008C	ERG6	ETPSQTSQEATQ	-1.75	0.733274	0.711661	0.72437	0.736988
YHR072W	ERG7	GMYSRAYETHTL	-0.741667	0.711756	0.680842	0.691717	0.709216
YMR220W	ERG8	RKEKDPETYLDK	-2.5	0.690983	0.676266	0.675171	0.707696
YHR190W	ERG9	LGFYYIYTLHRA	0.333333	0.519436	0.476318	0.536365	0.472666
YPL096C-A	ERI1	CDSEMFASSKDE	-0.941667	0.777388	0.702819	0.692529	0.702751
YFR041C	ERJ5	ELPNGKVIYSRK	-0.908333	0.762521	0.727534	0.639748	0.733759
YML130C	ERO1	TREPISYKLDIQ	-0.875	0.686619	0.652527	0.646272	0.708891
YAR002C-A	ERP1	HLGKFFVKQKIL	0.258333	0.155504	0.149421	0.666283	0.724938
YAL007C	ERP2	QFLFTGRQKNYV	-0.641667	0.735206	0.701518	0.705732	0.729269
YDL018C	ERP3	EFIFRESRKHNV	-1.09167	0.753696	0.66723	0.686699	0.768554
YOR016C	ERP4	QFFFTSRQKNYV	-0.758333	0.647183	0.661606	0.696801	0.716266
YHR110W	ERP5	YLKNFFVKQKVV	0.166667	0.178489	0.141556	0.554041	0.543716
YGL002W	ERP6	SLRSFFVKQKVL	0.35	0.167054	0.202187	0.63501	0.646738
YOR393W	ERR1	YAGHRFHDGNKL	-1.29167	0.706658	0.766997	0.719668	0.732339
YPL281C	ERR2	YAGHRFHDGNKL	-1.29167	0.706658	0.766997	0.719668	0.732339
YMR323W	ERR3	YAGHRFHDGNKL	-1.29167	0.706658	0.766997	0.719668	0.732339
YCR075C	ERS1	SRGHDLASEYPL	-0.85	0.675584	0.687655	0.695154	0.716953
YBR239C	ERT1	LMILGNFMPILN	1.5	0.568883	0.562017	0.693484	0.688303
YGR029W	ERV1	FWEKRWKDGWDE	-2.21667	0.703061	0.659726	0.793198	0.717879
YGL054C	ERV14	IMALIAESGDDF	0.783333	0.698767	0.70257	0.688009	0.658251
YBR210W	ERV15	TALLENDANLIS	0.333333	0.717213	0.688171	0.716043	0.689541
YPR037C	ERV2	RVSLEKEAKQHG	-1.45	0.668401	0.67852	0.696922	0.732544
YML012W	ERV25	YLKNYFKTKHII	-0.508333	0.188983	0.181031	0.688617	0.714819
YGR284C	ERV29	GELSVDEKKKIY	-1.01667	0.627661	0.685927	0.693766	0.692677
YML067C	ERV41	QPDDKTKGILDR	-1.725	0.703285	0.660779	0.725603	0.732862
YAL042W	ERV46	KAQRSIWGKKSQ	-1.65	0.669496	0.694689	0.6728	0.667843
YOR244W	ESA1	PVFTASQLRFAW	0.433333	0.718091	0.711533	0.75136	0.725595
YNL125C	ESBP6	KYFLRMVYPMKV	0.191667	0.382501	0.42602	0.491485	0.486119
YMR219W	ESC1	SRGQNTHPSVDK	-1.85	0.712455	0.670839	0.690047	0.707233
YDR363W	ESC2	MEDEDMVDVIID	0.0166667	0.724382	0.721939	0.70327	0.675378
YOL017W	ESC8	KRSLRRNARKGL	-1.75833	0.668698	0.706133	0.715796	0.726757
YDR365C	ESF1	KKKSKSSKKVKV	-1.775	0.646833	0.659149	0.718958	0.695632
YNR054C	ESF2	SKDLGNVLTNLL	0.258333	0.703393	0.653664	0.693744	0.686717
YIL151C	ESL1	SKLGINSGLCTN	0.05	0.667067	0.708989	0.67596	0.690155
YKR096W	ESL2	TKLGEQRHLCTD	-1.15	0.708778	0.690516	0.712171	0.68461
YGR098C	ESP1	PVIYGLPIKFVS	1.2	0.384917	0.393849	0.705043	0.69774
YJR017C	ESS1	SGSGVHVIKRVG	0.225	0.664136	0.636777	0.695816	0.706358
YLR233C	EST1	EDITVQVPDTPT	-0.533333	0.661668	0.685766	0.720481	0.696257
YLR318W	EST2	QAYIYIYIHIVN	0.825	0.083692	0.059685	0.187884	0.201134
YIL009C-A	EST3	SLSTFPFVYKYL	0.583333	0.134074	0.120629	0.762769	0.735156
YHL010C	ETP1	KKKRNKNKKAGK	-3.11667	0.688064	0.708265	0.67428	0.707161
YBR026C	ETR1	GKGKKKMVVLEW	-0.558333	0.699853	0.725109	0.71007	0.673936
YOR051C	ETT1	KFQDVLDNFLQG	-0.366667	0.692162	0.677515	0.699651	0.727189
YMR111C	EUC1	SSTGTPEHDQDT	-1.90833	0.700279	0.664548	0.695993	0.684303
YDR518W	EUG1	EVSTEDTVHDEL	-0.891667	0.654516	0.711994	0.66814	0.681828
YLR300W	EXG1	RKYPNQCGTISN	-1.39167	0.694773	0.652776	0.720261	0.704058
YDR261C	EXG2	LAITIAALCASL	2.38333	0.559276	0.585115	0.554733	0.545025
YOR033C	EXO1	ISLLSQFVYKGK	0.375	0.67104	0.685142	0.710808	0.688507
YBR163W	EXO5	ELKKIILESSMK	-0.15	0.672659	0.688054	0.740279	0.656682
YJL085W	EXO70	DELTTVLNQLVR	-0.00833333	0.652269	0.667152	0.680611	0.684056
YBR102C	EXO84	DEFIKKNSDKIR	-1.6	0.613701	0.665875	0.642888	0.709171
YDL121C	EXP1	NGKKNEAYEGFV	-1.25833	0.731584	0.711409	0.709242	0.688664
YOR317W	FAA1	VKDKVDAVYSSS	-0.341667	0.685731	0.670867	0.695624	0.68932
YER015W	FAA2	YAEGSLVKTEKL	-0.366667	0.686897	0.709764	0.702349	0.702494
YIL009W	FAA3	KSEVERVYKENS	-1.73333	0.676138	0.684439	0.711389	0.724551
YMR246W	FAA4	KPDVERVYKENT	-1.79167	0.672869	0.657976	0.683058	0.718856
YFR019W	FAB1	LMVPDPWYREGN	-0.908333	0.74315	0.699666	0.713441	0.738298
YDL045C	FAD1	DDTLERAGRIKN	-1.49167	0.722653	0.696188	0.706669	0.674105
YIL019W	FAF1	SGKFNGKKKSRR	-2.30833	0.652978	0.678999	0.713149	0.672073
YDR021W	FAL1	INPMPANFAELS	0.175	0.654239	0.72319	0.733669	0.709257
YNL023C	FAP1	IQEDSPVMDNNT	-1.125	0.64861	0.699661	0.693198	0.75122
YDL166C	FAP7	PRSDDEDDEDSE	-2.975	0.653799	0.688623	0.664563	0.701936
YJL157C	FAR1	QRIHQTLEVPNL	-0.641667	0.73429	0.64956	0.700973	0.715389
YLR238W	FAR10	IIAIVFKILSPN	1.73333	0.324491	0.36875	0.337007	0.303887
YNL127W	FAR11	DLLNKESEYLNI	-0.633333	0.711663	0.797789	0.69604	0.713478
YMR052W	FAR3	LEYLQDTYQVLK	-0.466667	0.725452	0.73964	0.680418	0.724316
YFR008W	FAR7	TYRLLLRLHAQD	-0.35	0.627337	0.653921	0.655202	0.704132
YMR029C	FAR8	KNNEVLLHKIKI	-0.383333	0.629187	0.708409	0.704159	0.725627
YKL182W	FAS1	EIIDNWEKYEQS	-1.575	0.728084	0.671042	0.698202	0.713276
YPL231W	FAS2	LQAVAVAVSTKK	0.75	0.673865	0.62708	0.666464	0.652398
YBR041W	FAT1	DWEAIDAQTIKL	-0.258333	0.782168	0.753195	0.750803	0.740269
YKL187C	FAT3	NGPVNNNAHLVA	-0.283333	0.674301	0.743417	0.696116	0.682304
YER183C	FAU1	IVCGDGSIHWFQ	0.483333	0.797817	0.740122	0.727904	0.741258
YKL060C	FBA1	KSLETFRTTNTL	-0.716667	0.722816	0.731478	0.68228	0.698388
YLR377C	FBP1	IDKFLDHIGKSQ	-0.591667	0.694691	0.712237	0.680402	0.715632
YJL155C	FBP26	QLLNDSPLEDKF	-0.8	0.717999	0.681445	0.693388	0.729556
YDR339C	FCF1	HAYVIEKLPDVF	0.358333	0.687117	0.709534	0.715576	0.722397
YLR051C	FCF2	YKKMKEMRKKRR	-2.83333	0.674545	0.745149	0.687248	0.718544
YMR277W	FCP1	QLEEELMDMLDD	-0.775	0.668022	0.670297	0.680809	0.666548
YPR062W	FCY1	ERPQDWFEDIGE	-1.75833	0.674229	0.698758	0.719885	0.713728
YER056C	FCY2	ILRPLELKYFGR	-0.0833333	0.694265	0.655843	0.686875	0.727255
YER060W	FCY21	IARPFELKYFGR	-0.333333	0.718722	0.717267	0.724168	0.715657
YER060W-A	FCY22	IVRPLELKYFGR	-0.05	0.659276	0.715751	0.721311	0.72592
YDR539W	FDC1	KVNENWKRYGYK	-2.2	0.684425	0.72243	0.67778	0.685106
YOR388C	FDH1	GSYATRAYGQKK	-1.425	0.675148	0.700904	0.702077	0.686504
YMR144W	FDO1	FSTIDGSIKDIK	-0.1	0.690317	0.682702	0.652137	0.684187
YCR028C	FEN2	NEEMAEISNPFR	-1.11667	0.729446	0.69276	0.711834	0.685164
YBR101C	FES1	NEDDYLAVKYVL	-0.225	0.727053	0.66425	0.674305	0.699518
YMR058W	FET3	KHQFLTKAKRFF	-0.8	0.717576	0.719605	0.698963	0.687739
YMR319C	FET4	EKRFPEVMMLEK	-0.816667	0.686426	0.672471	0.684796	0.721847
YFL041W	FET5	ILAENEIEVSRG	-0.075	0.710623	0.69914	0.704292	0.704105
YOR390W	FEX1	YAWTRGLTNPIC	-0.0833333	0.68375	0.696098	0.697722	0.696812
YPL279C	FEX2	YAWTRGLTNPIC	-0.0833333	0.68375	0.696098	0.697722	0.696812
YPR104C	FHL1	ITEVNVSLEEKL	0.0916667	0.708706	0.706826	0.683277	0.685089
YGR131W	FHN1	RRQMGIPTISQV	-0.366667	0.680452	0.68722	0.669197	0.692049
YBR040W	FIG1	YSSDSSTLHSKV	-0.716667	0.684655	0.68707	0.685711	0.714751
YCR089W	FIG2	FFMIMVMVINFI	2.70833	0.196083	0.202061	0.216722	0.173918
YNL325C	FIG4	LCFSKDIQLDFQ	0.125	0.702313	0.642074	0.723132	0.704641
YDR130C	FIN1	IELQLTEIPKHK	-0.6	0.787196	0.667741	0.685424	0.716517
YJR093C	FIP1	QQPNQNQNQNSK	-3.15	0.662811	0.689922	0.702917	0.772177
YER032W	FIR1	IHNDIPSHRKLK	-1.275	0.657845	0.659902	0.683384	0.714764
YIL065C	FIS1	AVASFFLRNKRR	-0.375	0.709006	0.670863	0.710908	0.703618
YDR534C	FIT1	LMGAALAAVIFL	2.63333	0.649953	0.686101	0.6848	0.659618
YOR382W	FIT2	GALALGLISYLL	2.01667	0.696448	0.67603	0.69039	0.700229
YOR383C	FIT3	LMGAALAAVMLL	2.5	0.642679	0.639012	0.680277	0.687978
YIL131C	FKH1	TTNANVNNSSLS	-0.666667	0.660792	0.663829	0.729982	0.700403
YNL068C	FKH2	DTDGAKISIINN	-0.375	0.701878	0.70472	0.706389	0.697336
YLR342W	FKS1	HTPSLKTWSTIK	-0.741667	0.725024	0.697658	0.706317	0.715255
YMR306W	FKS3	TTPTLPTFRTVA	0.116667	0.696099	0.698145	0.69891	0.673052
YPL221W	FLC1	TKKANILDPDYL	-0.666667	0.750868	0.705144	0.668675	0.700915
YAL053W	FLC2	SNENARNNNPYL	-1.96667	0.735425	0.674052	0.694593	0.68667
YGL139W	FLC3	RKPPGFFDEGFM	-0.758333	0.692906	0.700168	0.775827	0.69006
YAR050W	FLO1	SVFIASLLLAII	2.825	0.308325	0.337873	0.313823	0.305518
YKR102W	FLO10	SIFIASLLLAIV	2.825	0.239399	0.234886	0.22999	0.222468
YIR019C	FLO11	FMWLLLALPVVF	2.53333	0.379628	0.406702	0.38099	0.342616
YHR211W	FLO5	SVFIASLLLAII	2.825	0.308325	0.337873	0.313823	0.305518
YER109C	FLO8	NENDFNFINWEG	-1.30833	0.710687	0.703446	0.767224	0.715345
YAL063C	FLO9	SVFIASLLLAII	2.825	0.308325	0.337873	0.313823	0.305518
R0010W	FLP1	LDYLSSYINRRI	-0.3	0.698097	0.691488	0.706475	0.705169
YBR008C	FLR1	PSLRTRSSYTEE	-1.575	0.686998	0.747886	0.683603	0.685456
YIL134W	FLX1	TFCVYENLKHRL	-0.291667	0.737672	0.713865	0.754082	0.727665
YIL098C	FMC1	RTANVVGLDVPT	0.275	0.660842	0.667012	0.694693	0.670363
YDR236C	FMN1	ATPPYQVFKQQL	-0.583333	0.687621	0.648431	0.647207	0.748373
YHR176W	FMO1	KKAPYFLPAPHT	-0.633333	0.721409	0.708292	0.691463	0.708259
YER182W	FMP10	FSSEQGNPKEEK	-2.175	0.754654	0.711544	0.726385	0.677869
YDR070C	FMP16	RIEQNRPDDGVY	-1.75833	0.638213	0.661509	0.633978	0.730301
YBR047W	FMP23	QAKEVFDKMQKE	-1.54167	0.64025	0.731798	0.71512	0.711411
YLR077W	FMP25	TNGNKSCLYWRV	-0.75	0.691326	0.62835	0.669132	0.686064
YLR454W	FMP27	TYNSYTEPEELR	-1.75833	0.680562	0.750947	0.673648	0.709499
YPL103C	FMP30	YCPELGKTECFD	-0.566667	0.696382	0.68394	0.686669	0.695308
YFL046W	FMP32	FALVLAYMRLLT	1.76667	0.22893	0.24542	0.422712	0.421018
YJL161W	FMP33	MKQLEKAGVRFE	-0.725	0.696251	0.676666	0.688128	0.686086
YPL222W	FMP40	DAKFMMQASCSS	-0.05	0.706479	0.657169	0.693296	0.68603
YNL168C	FMP41	ENRPGPYEFRET	-2.15	0.81665	0.741563	0.69624	0.687054
YMR221C	FMP42	NERGLSSNYQTI	-1.18333	0.672653	0.67452	0.723444	0.719871
YDL222C	FMP45	DGGLAGPVTVRD	-0.0833333	0.746928	0.678451	0.686749	0.693826
YKR049C	FMP46	PADIDKYIIQRK	-0.866667	0.692974	0.651417	0.698127	0.704905
YGR052W	FMP48	NFEKPCLIQDGK	-0.85	0.682529	0.728922	0.680938	0.753346
YER038W-A	FMP49	KTSSKGNARTLL	-0.816667	0.715462	0.70253	0.716152	0.680168
YER004W	FMP52	LDISASLEKIAT	0.583333	0.689537	0.673838	0.663918	0.689284
YMR020W	FMS1	RREATRISDLLK	-1	0.659884	0.74517	0.685143	0.705064
YBL013W	FMT1	RCGALSEKLVFL	0.8	0.706461	0.687311	0.686766	0.701876
YDR110W	FOB1	DQTRDFGTSMEL	-1.05	0.717698	0.705473	0.712841	0.698919
YNL256W	FOL1	IKLADAIYKGLE	0.308333	0.665551	0.663974	0.692925	0.711878
YGR267C	FOL2	EEFLTLLGRRSI	0.0666667	0.73175	0.714772	0.714873	0.700538
YMR113W	FOL3	ELLRIHNSHLRN	-0.9	0.679434	0.738947	0.693304	0.736986
YKR009C	FOX2	AAVKLSQAKSKL	0.0333333	0.762309	0.742644	0.836228	0.809235
YNR047W	FPK1	SRSNSHRTFFKR	-1.8	0.744937	0.683782	0.774469	0.698815
YNL135C	FPR1	TLVFDVELLKVN	0.975	0.273671	0.227715	0.610488	0.60635
YDR519W	FPR2	FDVELVDVKSAA	0.633333	0.712877	0.660459	0.68074	0.678187
YML074C	FPR3	LTFDVKLVSMKN	0.366667	0.634727	0.699725	0.661664	0.697201
YLR449W	FPR4	ELTFDVKLVSMK	0.366667	0.663473	0.711141	0.691013	0.680933
YLL043W	FPS1	EDSHYGNAKKVT	-1.55833	0.696542	0.680416	0.700882	0.714634
YMR178W	FPY1	SELENKFSNQES	-1.725	0.772843	0.697709	0.707555	0.702017
YLL029W	FRA1	SYKWLKRETSPL	-1.19167	0.673194	0.704098	0.695252	0.7297
YEL047C	FRD1	RTAAESIANDRK	-1.25	0.672373	0.743561	0.669106	0.678781
YLR214W	FRE1	IDVELEEESFTW	-0.383333	0.727283	0.758539	0.680469	0.714553
YKL220C	FRE2	KAIEYFEEYQCW	-0.816667	0.66686	0.74116	0.755912	0.688653
YOR381W	FRE3	KAIEYFEEYQSW	-1.09167	0.690614	0.699829	0.706042	0.736399
YNR060W	FRE4	RMIEYLEEYQAW	-0.833333	0.727496	0.711649	0.711222	0.70091
YOR384W	FRE5	KWIEYVEEFQNW	-1.08333	0.717989	0.741195	0.716083	0.717448
YLL051C	FRE6	RIIEYFEEYQCW	-0.641667	0.700971	0.760549	0.702184	0.722602
YOL152W	FRE7	EECYLHSESFGY	-0.766667	0.644234	0.684177	0.700341	0.660582
YLR047C	FRE8	GGLHFHGESFAL	0.258333	0.737687	0.687073	0.691702	0.705312
YPL141C	FRK1	VLGFFKRRSMKI	0.166667	0.690999	0.664937	0.710649	0.730193
YCL026C-A	FRM2	KTFINNVINVYH	0.05	0.661006	0.686102	0.65461	0.663165
YDR373W	FRQ1	IIGALNLYDGLI	1.46667	0.850593	0.675114	0.749134	0.725347
YLR060W	FRS1	ASFVEVNAEVFL	1.19167	0.71333	0.708871	0.716436	0.709274
YFL022C	FRS2	NPAARLDEDLYE	-1.14167	0.722136	0.691518	0.624481	0.700088
YOR324C	FRT1	YVKNLLTRFFTR	-0.141667	0.752665	0.71065	0.720712	0.715992
YAL028W	FRT2	ICYTFKHLVSHK	0.0666667	0.659726	0.655088	0.679611	0.702273
YOR271C	FSF1	KPIEKVYFNRGI	-0.55	0.73292	0.740599	0.749073	0.676978
YHR049W	FSH1	EQITSSLQEASE	-0.875	0.649964	0.661616	0.658677	0.680835
YMR222C	FSH2	VRKVAQWLQQLT	-0.225	0.5781	0.583307	0.683001	0.684689
YOR280C	FSH3	DLLDMIDSLGKL	0.5	0.655015	0.733715	0.671348	0.704329
YBR207W	FTH1	VPLIIDSSGSAN	0.616667	0.674351	0.685289	0.709852	0.725534
YER145C	FTR1	DKEVLHVKADSL	-0.375	0.666705	0.733802	0.708616	0.717557
YCR076C	FUB1	SGGFGGSGSGFI	0.441667	0.682288	0.700624	0.699771	0.694686
YBL042C	FUI1	GVSTGYEKIRYI	-0.3	0.292382	0.32733	0.743022	0.725823
YPL262W	FUM1	EWVVPEHMLGPK	-0.375	0.768393	0.710393	0.73481	0.747629
YAL035W	FUN12	LLKKLKVVFGIE	0.958333	0.685372	0.685095	0.693584	0.712914
YAL008W	FUN14	LSFVLASLNANK	0.791667	0.696366	0.643876	0.663498	0.692815
YAL034C	FUN19	GWLQDSNFTKYL	-0.675	0.901062	0.714379	0.701804	0.693884
YAL022C	FUN26	YVFVFIIDFIIR	2.125	0.249297	0.24101	0.216872	0.208344
YAL019W	FUN30	YDENSKPKGTKE	-2.54167	0.692549	0.715008	0.698468	0.691215
YHR128W	FUR1	GLGDFGDRYYCV	-0.166667	0.701588	0.691706	0.70633	0.714687
YBR021W	FUR4	SVYEHEHEKTFI	-1.00833	0.699368	0.712166	0.714	0.711496
YCL027W	FUS1	GIVPGDCLQEYD	-0.225	0.673214	0.695911	0.706194	0.697875
YMR232W	FUS2	SGSRVVRKLFEL	0.0333333	0.688464	0.710763	0.698534	0.694184
YBL016W	FUS3	DLKKLIWNEIFS	-0.05	0.665483	0.703163	0.721781	0.691794
YDR024W	FYV1	IMICFLERRKGN	-0.025	0.584798	0.691556	0.665494	0.63946
YIL097W	FYV10	FCESDSIKMYPT	-0.366667	0.679771	0.717213	0.711197	0.701177
YOR183W	FYV12	LYVCIYISAFIK	1.775	0.146969	0.139509	0.150377	0.123474
YHR059W	FYV4	AFTAKWKAENKQ	-1.3	0.663254	0.670943	0.679559	0.703371
YCL058C	FYV5	ELLYLIIAGLHI	1.84167	0.735421	0.66493	0.693856	0.697903
YNL133C	FYV6	VSIKKLGRKLEN	-0.675	0.645997	0.64788	0.742634	0.710528
YLR068W	FYV7	LDKIKTDDTYTS	-1.18333	0.699755	0.693408	0.68318	0.716563
YGR196C	FYV8	KDLFASIGKKKL	-0.3	0.663462	0.699724	0.7218	0.706731
YGL254W	FZF1	LYKPSVWDLFEY	-0.183333	0.680172	0.683391	0.705111	0.727863
YBR179C	FZO1	KLMVEEINLDID	0.108333	0.812319	0.681647	0.707992	0.70159
YLR088W	GAA1	KSVVVRSKEKQS	-1.08333	0.45096	0.431747	0.699172	0.701133
YLR459W	GAB1	GIPNFKLKVTQI	0.191667	0.735192	0.676787	0.692109	0.68705
YOR178C	GAC1	PILSQEVDRWRL	-0.541667	0.756026	0.731306	0.724534	0.7398
YMR250W	GAD1	KETTTRNYRGTC	-1.825	0.729759	0.685149	0.689715	0.730863
YBR020W	GAL1	SKPALGSCLYEL	0.283333	0.69535	0.678652	0.700568	0.697276
YBR019C	GAL10	ETYGSKIVYRFS	-0.475	0.704719	0.702245	0.669486	0.71376
YOL051W	GAL11	NVWDWNNWTSAT	-1.075	0.775974	0.758394	0.752761	0.74426
YLR081W	GAL2	HDDKPWYKAMLE	-1.48333	0.77128	0.695688	0.745977	0.752725
YDR009W	GAL3	SKPALGTCLYEQ	-0.316667	0.685967	0.643901	0.669601	0.683233
YPL248C	GAL4	DDEDTPPNPKKE	-2.85833	0.78626	0.701602	0.703412	0.708254
YBR018C	GAL7	NLDGQIHYLQRL	-0.625	0.82544	0.696557	0.698053	0.714878
YML051W	GAL80	TLNVSNISHYSL	0.141667	0.709642	0.699058	0.704436	0.702193
YER027C	GAL83	KYVTQILYTPLQ	-0.0166667	0.716973	0.711894	0.686607	0.697153
YKR039W	GAP1	KPRWYRIWNFWC	-1.01667	0.435441	0.401875	0.791308	0.815505
YHR089C	GAR1	GGSRGGFRGGRR	-1.53333	0.735283	0.677711	0.655651	0.713416
YMR307W	GAS1	LSIAAGVGFALV	2.25833	0.658482	0.646761	0.66229	0.652331
YLR343W	GAS2	LLISMIAAGILL	2.75	0.563064	0.538404	0.53329	0.531169
YMR215W	GAS3	LALFAGLISALL	2.54167	0.658545	0.649425	0.718057	0.719031
YOL132W	GAS4	LCLLFFTFSLFF	2.51667	0.359456	0.38191	0.361367	0.357524
YOL030W	GAS5	FRALAELYNLVL	1.08333	0.67168	0.690118	0.714901	0.686291
YFL021W	GAT1	GNLSLDWLNLNL	0.241667	0.772331	0.765547	0.727259	0.741914
YMR136W	GAT2	QTLDSEYNTILQ	-0.741667	0.690745	0.794189	0.687047	0.721578
YLR013W	GAT3	VPKSLYGVTRTR	-0.516667	0.66311	0.708408	0.691045	0.702393
YIR013C	GAT4	RIPKELTGTVRF	-0.375	0.662189	0.681713	0.717949	0.691886
YCL011C	GBP2	GCSLQISYARRD	-0.558333	0.655146	0.649906	0.719079	0.693508
YOR260W	GCD1	EYEYEDDGLFER	-1.825	0.712226	0.671733	0.682618	0.706905
YNL062C	GCD10	KLAEHGAKKQKI	-1.19167	0.670109	0.647894	0.723393	0.719943
YER025W	GCD11	TIKKGTTLEPIA	-0.0666667	0.719525	0.680597	0.691973	0.687264
YJL125C	GCD14	EKVNEILRSTEK	-1.275	0.724124	0.71035	0.683325	0.697179
YGR083C	GCD2	VPVILREYKGSA	0.208333	0.659616	0.670219	0.736985	0.712451
YDR211W	GCD6	QNADEESSSEEE	-2.38333	0.687133	0.68452	0.686561	0.701682
YLR291C	GCD7	KQIDVHLDKNKA	-1.21667	0.694345	0.69966	0.683346	0.688984
YER163C	GCG1	LTALLETVNKYR	-0.0583333	0.672653	0.692226	0.711152	0.688342
YGL195W	GCN1	WAVGGVELTTDI	0.7	0.723508	0.686781	0.745237	0.775377
YDR283C	GCN2	KTGKSSVIDLQR	-0.791667	0.650361	0.800769	0.689435	0.733857
YFR009W	GCN20	QSADAAGVVKKH	-0.45	0.746268	0.706144	0.675109	0.690163
YKR026C	GCN3	AVSEELIKMWYD	-0.1	0.709756	0.762447	0.720727	0.722809
YEL009C	GCN4	EVARLKKLVGER	-0.533333	0.691766	0.686739	0.685554	0.726211
YGR252W	GCN5	VKEIPEYSHLID	-0.358333	0.697802	0.696151	0.714089	0.72193
YPL075W	GCR1	LKYCKRRHNTPS	-1.8	0.75078	0.720802	0.741105	0.751946
YNL199C	GCR2	GCVRSMLRDLQR	-0.458333	0.679139	0.69325	0.669242	0.677344
YDL226C	GCS1	KNEQDEDKWDDF	-2.825	0.662206	0.682132	0.750731	0.707073
YDR019C	GCV1	KMPLVPTHYYKQ	-0.925	0.655381	0.656312	0.71193	0.699367
YMR189W	GCV2	CPSVEEIANETE	-0.633333	0.659496	0.645584	0.704938	0.68683
YAL044C	GCV3	LEQYEKTLVHDD	-1.23333	0.64298	0.713631	0.693706	0.694753
YOR120W	GCY1	VHPNWSPFEVFK	-0.416667	0.764563	0.712319	0.720957	0.767778
YEL042W	GDA1	KADNWKCKIQSA	-1.10833	0.633691	0.648747	0.677107	0.702485
YPR184W	GDB1	FYDLWDAYEDDS	-1.11667	0.694216	0.713057	0.770207	0.731347
YPL110C	GDE1	AIRRGLTKKNEK	-1.55833	0.657282	0.656454	0.729126	0.710434
YOR375C	GDH1	VSDAMFDQGDVF	0.208333	0.714932	0.698512	0.727135	0.727977
YDL215C	GDH2	IGGLKREAEASA	-0.275	0.724129	0.713565	0.723996	0.665638
YAL062W	GDH3	VADAMLDQGDVF	0.508333	0.692732	0.686059	0.717396	0.710037
YER136W	GDI1	LVLKQRQEQEKQ	-1.79167	0.674348	0.759043	0.670283	0.705344
YOR355W	GDS1	SITLDDLENIFN	0.0333333	0.696184	0.726354	0.75309	0.716756
YBR187W	GDT1	LMYIYQAFTTQD	0.025	0.637363	0.68822	0.676376	0.692075
YJR031C	GEA1	ELIISKREIEKE	-0.816667	0.786403	0.674674	0.709083	0.739784
YEL022W	GEA2	DNKPKLSDVEKD	-1.96667	0.694321	0.718709	0.712132	0.684763
YJR040W	GEF1	KRFTTNRNGNVI	-1.14167	0.715173	0.67677	0.747051	0.715996
YAL048C	GEM1	LMKLFKSSKFSK	-0.241667	0.639065	0.748224	0.707211	0.741099
YOR205C	GEP3	EKKKNPYWYYQW	-2.45833	0.655048	0.690854	0.729098	0.741825
YHR100C	GEP4	KFEKKLYNFLGF	-0.366667	0.72901	0.705671	0.68071	0.720649
YLR091W	GEP5	PLMFHCTRWEVD	-0.225	0.786637	0.695541	0.693399	0.68879
YGL057C	GEP7	ELPAQKSTVISE	-0.333333	0.729589	0.673946	0.705113	0.760642
YGL020C	GET1	ALDAVDDAIILD	1.01667	0.644787	0.673964	0.709321	0.723147
YER083C	GET2	FVLIVLGLLTYL	2.69167	0.393958	0.366312	0.370325	0.357086
YDL100C	GET3	DGKVIYELEDKE	-1.20833	0.679421	0.671235	0.712284	0.741951
YOR164C	GET4	QDMMSGFLGGSK	-0.275	0.661537	0.672441	0.690738	0.690711
YCL073C	GEX1	FRHNRSNKKLGC	-1.59167	0.737721	0.735186	0.70695	0.742452
YKR106W	GEX2	FRHNRSNKKSGC	-1.975	0.717579	0.619362	0.68473	0.730146
YKL104C	GFA1	FPRNLAKSVTVE	-0.141667	0.60063	0.584648	0.592342	0.605685
YMR255W	GFD1	LILQRLKTSLKI	0.575	0.646393	0.688759	0.634656	0.600229
YCL036W	GFD2	AKDAFTSTLPTH	-0.408333	0.730727	0.700667	0.712106	0.68827
YDR358W	GGA1	KEESGTTSLPTI	-0.691667	0.711453	0.695552	0.709279	0.736993
YHR108W	GGA2	AEETAVFTLPNV	0.425	0.699537	0.68793	0.729075	0.724189
YDL198C	GGC1	SLIPRFDNLLSK	0.00833333	0.743115	0.721784	0.70253	0.709815
YHR061C	GIC1	YQCSETSTPRNT	-1.59167	0.683432	0.665876	0.705272	0.740191
YDR309C	GIC2	LYSFNQLEPLQT	-0.35	0.686986	0.65168	0.70984	0.696768
YGR066C	GID10	ALNTYSSGFEIA	0.308333	0.6896	0.661577	0.661923	0.660067
YLR149C	GID11	WARRSFSSYDLC	-0.516667	0.701705	0.686052	0.702728	0.707774
YDL176W	GID12	LYTFIVKKVKRD	-0.183333	0.668036	0.702538	0.639412	0.702557
YCL039W	GID7	DGKIKIWKISRN	-0.983333	0.772524	0.650142	0.68571	0.71598
YMR135C	GID8	HHNQIGVPRVEN	-1.16667	0.682219	0.666519	0.68841	0.67057
YNL153C	GIM3	YAKFGDNINLER	-0.933333	0.676624	0.720035	0.701897	0.701599
YEL003W	GIM4	WKKDNKIQVVKN	-1.46667	0.648815	0.676412	0.743405	0.706745
YML094W	GIM5	QQQQQKKESSTA	-2.44167	0.726441	0.673853	0.733369	0.721099
YDR507C	GIN4	ENVLNKEGVLQK	-0.808333	0.767757	0.70086	0.689934	0.673141
YBR045C	GIP1	GAQIISLDEDVF	0.533333	0.741881	0.689124	0.683236	0.746722
YER054C	GIP2	MDGFNDPFAAAA	0.183333	0.802819	0.700453	0.71578	0.755463
YPL137C	GIP3	LNNLSMERSIRL	-0.275	0.675647	0.656138	0.704804	0.725558
YAL031C	GIP4	HRIASKIRSKLR	-0.958333	0.693023	0.735072	0.687464	0.684566
YDR152W	GIR2	AKGLAKTEIANQ	-0.475	0.646711	0.665168	0.698825	0.673867
YDR096W	GIS1	TQEMENTKLAES	-1.34167	0.762982	0.751748	0.684398	0.69904
YNL255C	GIS2	ETGHISKDCPKA	-1.05833	0.686155	0.703821	0.710078	0.685394
YLR094C	GIS3	YVVKGWCDSRFL	0.183333	0.689829	0.711948	0.712853	0.727302
YML006C	GIS4	AGTDKSQRCAIM	-0.4	0.655783	0.734908	0.745519	0.771161
YCR098C	GIT1	AEIISVRQVDQS	-0.075	0.741087	0.668722	0.684696	0.661106
YEL011W	GLC3	PSRVALVLALKE	0.758333	0.726631	0.768343	0.686363	0.688694
YER133W	GLC7	SLPRQAGGRKKK	-1.81667	0.631486	0.705364	0.691687	0.738034
YMR311C	GLC8	DEDEDDSTTKEP	-2.68333	0.68179	0.718316	0.670848	0.686553
YPR109W	GLD1	INDNNENASNSV	-1.3	0.658685	0.692693	0.699151	0.689396
YDL207W	GLE1	NNNMESFPEMSP	-1.30833	0.732337	0.708463	0.734796	0.716398
YER107C	GLE2	TTDEEVKEKKKR	-2.60833	0.672103	0.711223	0.692697	0.685844
YKR058W	GLG1	CFPDDIFEYAVE	0.141667	0.76732	0.753446	0.757161	0.778173
YJL137C	GLG2	DRVQRAFPKPDT	-1.54167	0.70899	0.663852	0.693231	0.715578
YCL040W	GLK1	SGVGAALCALVA	2.00833	0.619757	0.583855	0.588151	0.577536
YPR035W	GLN1	ADMTKEFERESS	-1.51667	0.673803	0.7281	0.737054	0.711626
YER040W	GLN3	IADELDWLKFGI	0.458333	0.868354	0.895914	0.926117	0.886571
YOR168W	GLN4	NRIVSLKDATSK	-0.608333	0.702605	0.667798	0.703887	0.674645
YML004C	GLO1	YSIEVVPHGLIA	1.01667	0.595647	0.59348	0.613643	0.599967
YDR272W	GLO2	IMDKLRAMKNRM	-0.666667	0.640355	0.685614	0.651661	0.726204
YER122C	GLO3	KLGSYLRDYLRK	-1.05833	0.695608	0.682148	0.702182	0.712298
YOR040W	GLO4	VMQELRKLKNAM	-0.45	0.621953	0.65732	0.721937	0.69673
YPL091W	GLR1	HPTSAEELVTMR	-0.566667	0.64251	0.74248	0.722462	0.712614
YDL171C	GLT1	DYKLLKELASQV	-0.25	0.596403	0.673046	0.664851	0.665774
YEL046C	GLY1	GNAIREIKTYKY	-1.01667	0.694655	0.620564	0.711982	0.661828
YDR506C	GMC1	CAVDAIFYWLLM	1.78333	0.504194	0.466991	0.670924	0.633771
YLR445W	GMC2	IKETIQRLTDDR	-1.29167	0.686146	0.66538	0.648099	0.673817
YKR030W	GMH1	IDLSKKLSFYNY	-0.341667	0.559187	0.549724	0.654311	0.715385
YFL017C	GNA1	FSNAGVEMQIRK	-0.408333	0.707442	0.764617	0.697454	0.706457
YHR183W	GND1	HGGNVSSSTYQA	-0.783333	0.675285	0.716174	0.694381	0.676192
YGR256W	GND2	HGGNISSSTYQA	-0.758333	0.760501	0.684454	0.683403	0.711951
YDR508C	GNP1	GPYWKRVLDFWC	-0.308333	0.759432	0.718866	0.760698	0.744254
YOR320C	GNT1	ASYIQSREICLV	0.575	0.588472	0.583402	0.650578	0.642137
YJL184W	GON7	LLDGGDGDEDAV	-0.425	0.674827	0.725642	0.695625	0.692771
YNL274C	GOR1	NEDWPNESKPLV	-1.525	0.670909	0.6547	0.716465	0.706353
YHL031C	GOS1	TTLCILFLFFTW	1.98333	0.391153	0.411221	0.391107	0.381129
YMR292W	GOT1	VDKLAGVRVLPV	1.025	0.717446	0.690331	0.66287	0.677483
YHR005C	GPA1	IIQQNLKKIGII	0.633333	0.202393	0.186812	0.709489	0.681577
YER020W	GPA2	LENTLKDSGVLQ	-0.35	0.683439	0.749964	0.690584	0.693461
YOR371C	GPB1	LQFILPSMNLAN	0.791667	0.645202	0.666872	0.698171	0.685812
YAL056W	GPB2	TKSIFPSVNPSA	-0.0333333	0.655983	0.682626	0.680212	0.70877
YGR149W	GPC1	FDDSSSVSSKSD	-1.01667	0.713726	0.675756	0.726251	0.706782
YDL022W	GPD1	PDMIEELDLHED	-0.983333	0.822928	0.674514	0.694228	0.73809
YOL059W	GPD2	PEMIEELDIDDE	-0.95	0.646962	0.668178	0.694361	0.72047
YGL121C	GPG1	TLSMYPRRRFYH	-1.15833	0.63778	0.577455	0.71701	0.701799
YPR160W	GPH1	YSDTIWNVEPVT	-0.3	0.74285	0.717152	0.739014	0.718454
YGR216C	GPI1	VKDLYKRLTIQA	-0.266667	0.103933	0.0910957	0.530635	0.505313
YGL142C	GPI10	PFDYSDIPAADI	-0.0333333	0.684341	0.711079	0.697167	0.729884
YDR302W	GPI11	GALVGYTIGAYI	1.34167	0.711551	0.634001	0.65532	0.675852
YMR281W	GPI12	FVFVNEFDVYTY	0.6	0.680312	0.727367	0.728461	0.702999
YLL031C	GPI13	RLIKHINDIFWK	-0.275	0.65809	0.787898	0.663011	0.771347
YJR013W	GPI14	PTQPTVSNKKNN	-1.91667	0.664999	0.695825	0.729109	0.721319
YNL038W	GPI15	SKQEKPLSRPKD	-2.30833	0.668477	0.699033	0.708674	0.727411
YHR188C	GPI16	EKFLGKKKTKTD	-1.80833	0.653853	0.724127	0.743431	0.658427
YDR434W	GPI17	QKLHAIDGEDEL	-0.925	0.668238	0.629254	0.700016	0.676531
YBR004C	GPI18	QTILFAAFLPPA	1.30833	0.676017	0.687349	0.677593	0.713436
YDR437W	GPI19	LLYLYDNDHTST	-0.591667	0.688297	0.693181	0.678676	0.761311
YPL076W	GPI2	LSTWDARTPILD	-0.191667	0.709054	0.696702	0.703891	0.706132
YDR331W	GPI8	NTAKATYDLYTN	-0.975	0.66699	0.673551	0.677201	0.69429
YKL152C	GPM1	AGAAAVANQGKK	-0.2	0.760139	0.669451	0.685036	0.708129
YDL021W	GPM2	EKVRNEGFIKNP	-1.4	0.755317	0.649301	0.694034	0.737089
YOL056W	GPM3	QMVRDEGFEKNP	-1.58333	0.6696	0.619273	0.652578	0.706742
YOR262W	GPN2	EWEEKQGMDFVR	-1.525	0.67817	0.691611	0.706415	0.710207
YLR243W	GPN3	QKEPNDQIDVEE	-2.06667	0.668444	0.727246	0.655403	0.69122
YIL053W	GPP1	DYLYAKDDLLKW	-0.716667	0.701641	0.716869	0.732047	0.725267
YER062C	GPP2	DYLYAKDDLLKW	-0.716667	0.701641	0.716869	0.732047	0.725267
YDL035C	GPR1	IDLIAFLRNGPL	0.958333	0.811575	0.686842	0.709625	0.764217
YKR067W	GPT2	LVRQKREHEKKE	-2.49167	0.673106	0.64355	0.706755	0.718671
YKL026C	GPX1	EELLNQPPEEQI	-1.3	0.83176	0.700182	0.730561	0.692603
YBR244W	GPX2	SLDQEIQSLLSK	-0.366667	0.673898	0.634302	0.68897	0.691527
YLL035W	GRC3	KNVMRRGQFMKR	-1.49167	0.718333	0.786829	0.671653	0.689835
YPL223C	GRE1	EYDDDSGNQGVW	-1.71667	0.773781	0.704718	0.691888	0.690804
YOL151W	GRE2	TASQILKFEGRI	0.00833333	0.735231	0.655337	0.692854	0.743014
YHR104W	GRE3	WTWLDGKFPTFA	-0.116667	0.708681	0.709956	0.767567	0.735092
YDR517W	GRH1	LAPPPQKQSSSD	-1.33333	0.749638	0.708815	0.798254	0.716976
YJR090C	GRR1	DEASGTPDEDML	-1.125	0.71661	0.66866	0.682891	0.676402
YBR121C	GRS1	FIAQAEAEAETD	-0.308333	0.680247	0.656811	0.697317	0.678075
YPR081C	GRS2	DKSTFGLSPVKI	-0.025	0.672207	0.660331	0.668322	0.714567
YCL035C	GRX1	ELEELLEPILAN	0.2	0.470232	0.471325	0.425537	0.386314
YDR513W	GRX2	GKLAEILKPVFQ	0.341667	0.672532	0.68212	0.69833	0.713601
YDR098C	GRX3	EDPDFLQHALQS	-0.908333	0.694948	0.712881	0.697439	0.71617
YER174C	GRX4	EEDPEYFQHALQ	-1.55833	0.750038	0.680656	0.710522	0.710466
YPL059W	GRX5	LVPEEEEETKDR	-1.975	0.721265	0.674311	0.716634	0.726249
YDL010W	GRX6	FSVEQREKPSNN	-1.84167	0.699253	0.699722	0.694154	0.693722
YBR014C	GRX7	FTVKANSQSESA	-0.575	0.6748	0.713007	0.673419	0.678221
YLR364W	GRX8	LEEELTKIGLLP	0.216667	0.690611	0.704425	0.718731	0.692831
YGR032W	GSC2	HTPSLKTWSTIK	-0.741667	0.725024	0.697658	0.706317	0.715255
YML048W	GSF2	FGIKKNDLKKSN	-1.35	0.72195	0.688852	0.698663	0.7179
YJL101C	GSH1	VKKNKPSIESKC	-1.21667	0.782844	0.741036	0.682181	0.694292
YOL049W	GSH2	AGFGCLDSIILY	1.44167	0.758997	0.704785	0.709291	0.704227
YJL103C	GSM1	VMGQFLPIFEMD	0.783333	0.709746	0.716217	0.746159	0.702041
YLR293C	GSP1	ALPLPDEDDADL	-0.475	0.722505	0.707576	0.659301	0.687311
YOR185C	GSP2	ALPLPDEDDADL	-0.475	0.722505	0.707576	0.659301	0.687311
YFR015C	GSY1	DDNDTSAYYEDN	-2.23333	0.854501	0.751617	0.682685	0.694482
YLR258W	GSY2	DDDDDGPYADDS	-2.23333	0.692457	0.720054	0.712255	0.701045
YEL043W	GTA1	MNNLFNPHSHDS	-1.25833	0.751185	0.692441	0.711399	0.709409
YDR221W	GTB1	FEYEPPKFNLSE	-1.15	0.685037	0.632885	0.671168	0.705891
YGR102C	GTF1	FVVKEGLLKNRK	-0.4	0.682926	0.716402	0.720473	0.682005
YGR154C	GTO1	VPLGPKPDISRL	-0.133333	0.74144	0.682843	0.701484	0.707846
YMR251W	GTO3	TPLGPKPDIRPP	-1.05833	0.705592	0.68133	0.721689	0.702732
YML121W	GTR1	LENIKKAKEFFQ	-0.833333	0.724189	0.68637	0.734534	0.718111
YGR163W	GTR2	ASQAKNSIEDDV	-0.891667	0.667066	0.710291	0.736278	0.706519
YGL181W	GTS1	GGNLPQGYFYTQ	-0.833333	0.69623	0.696078	0.712065	0.701489
YIR038C	GTT1	SKEKARALGSNF	-0.925	0.676962	0.69589	0.723387	0.700787
YLL060C	GTT2	VKKLLEIRSKSS	-0.483333	0.364639	0.373788	0.67551	0.685882
YEL017W	GTT3	SMVSCLLTLYVL	2.03333	0.482272	0.476954	0.475266	0.472855
YMR217W	GUA1	ITSKPPATVEWE	-0.558333	0.736686	0.714995	0.70225	0.687693
YDL238C	GUD1	KVWVAGQQVYQI	0.158333	0.665912	0.66195	0.705162	0.688174
YLR289W	GUF1	INQEAYQAFLRR	-0.8	0.699532	0.708231	0.704424	0.700014
YDR454C	GUK1	YKELKDFIFAEK	-0.65	0.751962	0.702177	0.686049	0.696963
YGL084C	GUP1	EEEKRHGIYLKC	-1.40833	0.633108	0.660721	0.714436	0.674195
YPL189W	GUP2	EEEKRHGINLKC	-1.59167	0.655494	0.719056	0.693291	0.687711
YGL245W	GUS1	DGKSVNKYGAKK	-1.625	0.67893	0.719649	0.684274	0.675389
YHL032C	GUT1	EGEHEQVLENFQ	-1.44167	0.698992	0.653692	0.692807	0.712034
YIL155C	GUT2	EKTVNFIKTFGV	0.158333	0.734524	0.684856	0.69741	0.693793
YIL041W	GVP36	QTAISMNDEDDA	-1.04167	0.701923	0.699341	0.702522	0.7216
YJL091C	GWT1	VFLYRKRIFIKL	0.691667	0.50099	0.468497	0.591332	0.621337
YMR192W	GYL1	GAGWSGFKKVFK	-0.25	0.751132	0.692208	0.700829	0.682337
YOR070C	GYP1	QSLYKDATSHWL	-0.766667	0.685054	0.679919	0.710844	0.706159
YPL249C	GYP5	RKGWTGFKKVFK	-1.05833	0.655811	0.741644	0.677915	0.712562
YJL044C	GYP6	QTILKNKKKISQ	-1.23333	0.685817	0.682593	0.735644	0.665719
YDL234C	GYP7	RHEGQRSKNSVK	-2.35833	0.703135	0.675706	0.69594	0.675101
YFL027C	GYP8	IRDILKLGHPTR	-0.475	0.642271	0.690708	0.728981	0.668789
YJL110C	GZF3	QRTVKQEGNKGG	-2	0.699524	0.700187	0.697526	0.726716
YPR008W	HAA1	GFADLDNFMSSL	0.366667	0.66529	0.711867	0.658599	0.713607
YFL031W	HAC1	NSFELNDFFITS	0.0333333	0.718155	0.761479	0.713691	0.715204
YPR005C	HAL1	SVLQRRQSTQNS	-1.50833	0.648774	0.733461	0.713653	0.724373
YJL165C	HAL5	VVYRHLHTKVSK	-0.425	0.661031	0.654898	0.676279	0.686906
YOL089C	HAL9	DYSFVNTFRDYE	-1.06667	0.773249	0.698594	0.681432	0.712158
YJR069C	HAM1	AQFKEYLYQNDF	-1.06667	0.712662	0.681517	0.697138	0.711443
YLR256W	HAP1	YTVLEDDANDEK	-1.425	0.680557	0.71929	0.685223	0.661451
YGL237C	HAP2	ATSTAAAADKKT	-0.433333	0.752629	0.696293	0.665848	0.669038
YBL021C	HAP3	QLMYEQDDEEVP	-1.45833	0.645667	0.645979	0.727911	0.707209
YKL109W	HAP4	DEDVDFLKVQVF	0.05	0.792336	0.701956	0.679913	0.738128
YOR358W	HAP5	LIDVVPRRPLPQ	-0.025	0.70212	0.74449	0.756866	0.710771
YMR290C	HAS1	KTPNTKRRKTHK	-2.91667	0.724622	0.775305	0.762309	0.727949
YPL001W	HAT1	RRIIESINKSQG	-0.991667	0.678829	0.671535	0.667362	0.650078
YEL056W	HAT2	GGPPKVNKDIIS	-0.533333	0.703695	0.695256	0.733387	0.683287
YCL026C-B	HBN1	KTYIKNDVEIFN	-0.65	0.67852	0.772681	0.697333	0.733265
YKR084C	HBS1	TIAAGKISEITQ	0.3	0.689774	0.70439	0.724517	0.733842
YDL223C	HBT1	ISGGTFGFRSEI	0.258333	0.71503	0.718005	0.682594	0.710375
YJL033W	HCA4	DLESLTAKLIQG	0.116667	0.673111	0.672527	0.715152	0.684575
YNL281W	HCH1	DLIKEHSKDIQV	-0.733333	0.700055	0.682552	0.686055	0.688332
YCR065W	HCM1	NHPSNDSGNEKN	-2.64167	0.63627	0.676522	0.649397	0.684129
YLR192C	HCR1	PDDFEFGDDDFM	-1.05833	0.791933	0.733668	0.690019	0.733781
YKL017C	HCS1	ADVRYPNIDDYL	-0.7	0.679169	0.747019	0.734493	0.734585
YNL021W	HDA1	ILDSFEEWSDEE	-1.03333	0.682782	0.69312	0.71868	0.726136
YDR295C	HDA2	FRSTRSNTPNYT	-1.65	0.769935	0.704536	0.740556	0.715213
YPR179C	HDA3	KKKSRAKKPGNV	-2.025	0.705056	0.762455	0.677188	0.69337
YDR014W-A	HED1	KKQLLPSKTVDN	-1.125	0.688063	0.631002	0.679301	0.697303
YNL014W	HEF3	MGDEYVSSDEDF	-0.991667	0.647611	0.724751	0.729608	0.726269
YDR458C	HEH2	NGEIMTCWEWKE	-0.991667	0.672211	0.699119	0.714991	0.667288
YBL032W	HEK2	PQENHDNKEEQS	-3.125	0.664382	0.711282	0.689643	0.662669
YKR017C	HEL1	ELLCKGICKAAE	0.458333	0.662159	0.685515	0.688129	0.683202
YDR266C	HEL2	GKQKQLLFHIGV	0.025	0.742449	0.692583	0.683552	0.689432
YDR232W	HEM1	VKQLEVSSGIKQ	-0.3	0.644235	0.705628	0.691744	0.694152
YDR047W	HEM12	FFLEECHRIGSK	-0.283333	0.741812	0.751678	0.715291	0.736768
YDR044W	HEM13	LEVTTKPREWVK	-0.916667	0.76078	0.6626	0.674137	0.699529
YER014W	HEM14	VDGFNDALQLSK	-0.225	0.690183	0.726384	0.66965	0.700202
YOR176W	HEM15	DLSLVFGNHEST	-0.15	0.741494	0.713256	0.667394	0.720536
YGL040C	HEM2	APEFLDWLDEEN	-0.941667	0.681595	0.676965	0.74539	0.730448
YDL119C	HEM25	WGIYEELVKRFM	-0.0666667	0.716065	0.698438	0.704729	0.714138
YDL205C	HEM3	KILDEINLDRIK	-0.433333	0.644824	0.717771	0.682152	0.695507
YOR278W	HEM4	LLDAIELYQRHK	-0.475	0.668614	0.672221	0.710198	0.685932
YOR227W	HER1	LNDLSNVRHSKT	-1.05	0.690101	0.659522	0.686767	0.691736
YMR293C	HER2	DSTVLDFVESIS	0.491667	0.651322	0.735926	0.705386	0.712447
YOR237W	HES1	KNLWMRENEITI	-0.775	0.697517	0.722385	0.66903	0.752643
YMR207C	HFA1	ELTRLVDSKRKR	-1.5	0.674237	0.659399	0.685196	0.74935
YMR110C	HFD1	ILISTIYAHCSS	1.16667	0.478509	0.50036	0.582167	0.571479
YPL254W	HFI1	LNWLIKGILTED	0.333333	0.702882	0.647617	0.729597	0.775762
YKR051W	HFL1	RRDVQSRSSMAC	-1.04167	0.645003	0.65875	0.716391	0.687962
YGL251C	HFM1	DLDFLGSDIEFE	-0.0833333	0.709077	0.706263	0.728754	0.706291
YGR187C	HGH1	DDDEEDEIVEVA	-1.10833	0.65581	0.658514	0.721447	0.675253
YPL127C	HHO1	IKLNKKKVKLST	-0.683333	0.612211	0.607601	0.657858	0.670022
YEL059W	HHY1	SRIKWHVGTAYS	-0.5	0.669924	0.66057	0.692109	0.696443
YLL022C	HIF1	LSQLVKKKPRRH	-1.5	0.779955	0.677073	0.691291	0.685805
YDR317W	HIM1	EVISSYQIDMIV	0.866667	0.614422	0.625299	0.665988	0.647548
YGR191W	HIP1	RSFVTRFLHFWC	0.358333	0.682901	0.748101	0.793982	0.759518
YBL008W	HIR1	WTKDLGCWSLYK	-0.516667	0.696774	0.702064	0.698297	0.733324
YOR038C	HIR2	TTRYAKEMNIIS	-0.516667	0.743456	0.666682	0.672547	0.716137
YJR140C	HIR3	FDRVRLLVDKIT	0.225	0.231264	0.237199	0.677778	0.688466
YER055C	HIS1	DIMVFEISNCRV	0.733333	0.76665	0.692623	0.685612	0.677565
YFR025C	HIS2	SQFVNDPFWANI	-0.1	0.728062	0.784561	0.778583	0.734475
YOR202W	HIS3	TNDVPSTKGVLM	-0.0833333	0.645739	0.662402	0.679241	0.691902
YCL030C	HIS4	MSKLGLIPKDFQ	-0.0666667	0.73283	0.681343	0.689146	0.697112
YIL116W	HIS5	YFKETLYKLANE	-0.783333	0.645148	0.76535	0.670567	0.702837
YIL020C	HIS6	FEDCCRWNEKQG	-1.61667	0.705665	0.682742	0.652064	0.683654
YBR248C	HIS7	LEHGLKVRMDEE	-1.025	0.677391	0.761965	0.710968	0.70554
YJR055W	HIT1	QILLDKLNAVKK	-0.025	0.666293	0.639312	0.681648	0.638938
YDR420W	HKR1	VIKQQNHQTTKI	-1.1	0.666667	0.743931	0.654243	0.706122
YMR161W	HLJ1	IVLPMIKDYLFS	1.2	0.707969	0.696843	0.69052	0.664584
YDR528W	HLR1	FKIFAKLFCTRK	0.341667	0.696443	0.690672	0.711197	0.710658
YER057C	HMF1	DMEMEAIAAERD	-0.691667	0.684565	0.72779	0.734506	0.692529
YML075C	HMG1	RLKDGSVTCIKS	-0.291667	0.714268	0.685132	0.725657	0.734063
YLR450W	HMG2	NKGPPCKTSALL	-0.375	0.675988	0.660857	0.754825	0.722613
YOL095C	HMI1	SLRGCKSVFRRI	-0.133333	0.719836	0.76151	0.668617	0.657862
YCL066W	HMLALPHA1	GYWEDVFVHLAL	0.65	0.765594	0.748104	0.77284	0.764259
YCL067C	HMLALPHA2	LLSGEPLAKKKE	-0.691667	0.718346	0.768888	0.691592	0.702098
YDR174W	HMO1	KDKKKDKSNSSI	-2.325	0.653892	0.727715	0.705616	0.698743
YCR097W	HMRA1	RVWFINKRMRSK	-1.09167	NA	NA	NA	NA
YCR096C	HMRA2	LLSGEPLAKKKE	-0.691667	0.718346	0.768888	0.691592	0.702098
YOR032C	HMS1	SHDMDFNNAGDF	-1.05	0.70356	0.709884	0.685578	0.727956
YJR147W	HMS2	QLITLLSKHLRT	0.2	0.646671	0.705729	0.705149	0.681205
YBR034C	HMT1	RSRKNEGSYLMH	-1.725	0.687281	0.69885	0.696166	0.697325
YLR205C	HMX1	LYFLVKSFLSIV	1.925	0.364436	0.20055	0.567306	0.76788
YGL077C	HNM1	ELENEHVPWGKK	-1.65833	0.677724	0.65696	0.736747	0.691396
YDL125C	HNT1	HKELLAKLEGSD	-0.791667	0.685467	0.72055	0.69167	0.684293
YDR305C	HNT2	FVSSDPGLTQWL	0.2	0.718024	0.707012	0.734905	0.754261
YOR258W	HNT3	LELEFNSHFELK	-0.408333	0.671024	0.728419	0.695419	0.684091
YDL227C	HO	KSCGNNAGARIC	-0.325	0.467848	0.436975	0.708558	0.709943
YPR117W	HOB2	FYPVTSEFSKNK	-0.85	0.776508	0.758113	0.727673	0.672706
YJR075W	HOC1	QFWKNTPKVEQK	-1.825	0.681903	0.708475	0.727294	0.693048
YMR032W	HOF1	PYNFIQLLHQGL	0.141667	0.717839	0.700702	0.732634	0.71667
YLR113W	HOG1	NQAIQYANEFQQ	-1.24167	0.684958	0.745305	0.716422	0.684749
YNR055C	HOL1	WYLQSVNLRDGV	-0.2	0.712929	0.663488	0.68168	0.688731
YDR158W	HOM2	LIAEILLARNLI	1.73333	0.667108	0.657192	0.704338	0.716269
YER052C	HOM3	DERLEQLKRLGI	-0.95	0.663284	0.690684	0.721224	0.728032
YJR139C	HOM6	VLGDVIKIAQRL	0.916667	0.768464	0.72521	0.733537	0.722243
YIL072W	HOP1	ISVSKKTLKSNW	-0.558333	0.702094	0.670873	0.69029	0.705779
YGL033W	HOP2	NEFLEEIGFEDI	-0.25	NA	NA	NA	NA
YMR251W-A	HOR7	GVALAGALAFLI	2.44167	0.661357	0.662101	0.687354	0.687658
YPR068C	HOS1	RDMVELMKFYEL	-0.15	0.685215	0.691915	0.722258	0.708638
YGL194C	HOS2	MEKENSGLIAFS	-0.133333	0.702276	0.710594	0.704562	0.713251
YPL116W	HOS3	SRKHTTRSGGRW	-2.10833	0.654807	0.656096	0.707	0.682847
YIL112W	HOS4	SVLQQTSKEPFW	-0.7	0.695616	0.699281	0.72058	0.743626
YMR172W	HOT1	TIGWLQESLAGI	0.683333	0.66377	0.70462	0.701086	0.711827
YKL084W	HOT13	HLYFQNPPPAMC	-0.291667	0.750294	0.706383	0.705442	0.735548
YPR193C	HPA2	KAPKILYKRKGY	-1.21667	0.70031	0.649565	0.667794	0.702225
YEL066W	HPA3	KTDKVLYKRNGY	-1.575	0.629053	0.720646	0.673296	0.701075
YBR215W	HPC2	NGTMKRGGVKNK	-1.58333	0.627086	0.620774	0.710601	0.682446
YOL155C	HPF1	ALVGIFVLAFFN	2.38333	0.244993	0.256934	0.319968	0.259727
YIL110W	HPM1	SIICIETNKAIR	0.45	0.827027	0.687652	0.715987	0.693573
YDR138W	HPR1	NISNGSSTQDMK	-1.25	0.658253	0.750394	0.723598	0.682501
YDR399W	HPT1	NDIFIPEQEHKQ	-1.49167	0.653433	0.694004	0.728445	0.712611
YNL004W	HRB1	GCDLDISYAKRL	-0.125	0.719856	0.670298	0.717496	0.71357
YOL013C	HRD1	KIVIPDKFIQHI	0.45	0.68577	0.725933	0.690765	0.656012
YLR207W	HRD3	PGWDFNVQIFAI	0.6	0.600638	0.612816	0.621547	0.614545
YLR301W	HRI1	NGLNWEVIEYHA	-0.458333	0.742689	0.683405	0.729742	0.718483
YOR267C	HRK1	REENAHLETYKV	-1.48333	0.683297	0.705324	0.695193	0.704859
YOL123W	HRP1	NRRNNGYHPYNR	-2.94167	0.665294	0.663728	0.702112	0.674713
YDR291W	HRQ1	DTHTNEIIKKEI	-1.075	0.717748	0.673084	0.69561	0.70128
YPL204W	HRR25	PQDKPAGQSIWL	-0.8	0.691423	0.69819	0.68003	0.678976
YOL133W	HRT1	DNQPWQLARCGR	-1.48333	0.708054	0.727691	0.688166	0.70881
YLR097C	HRT3	FFSRVKSFKDPG	-0.566667	0.672424	0.702983	0.711921	0.718703
YMR186W	HSC82	EVPADTEMEEVD	-0.933333	0.692037	0.680636	0.711502	0.686544
YHL002W	HSE1	SVVSQPPPGYEQ	-0.85	0.653303	0.681644	0.714864	0.705525
YGL073W	HSF1	YNDHRLPKRAKK	-2.35	0.731805	0.739081	0.692253	0.697315
YMR288W	HSH155	NEEYIEELDLVL	-0.183333	0.662891	0.684642	0.702327	0.689764
YOR319W	HSH49	LNKEALKHNMLK	-0.858333	0.62981	0.760376	0.657266	0.724602
YKL138C-A	HSK3	IYYMEQMLGKTQ	-0.5	0.679178	0.713421	0.669573	0.723277
YKL101W	HSL1	DVERVIRNAGRS	-0.875	0.668633	0.679859	0.687333	0.69894
YBR133C	HSL7	HNVCGRAFSLPL	0.408333	0.652167	0.701861	0.714927	0.709748
YBR272C	HSM3	STGSETKIADCR	-0.833333	0.679757	0.710215	0.675665	0.689955
YOR020C	HSP10	RDAEILAKIAKD	-0.383333	0.671099	0.682006	0.66793	0.698162
YLL026W	HSP104	NEDSMEIDDDLD	-1.55	0.650353	0.679414	0.697843	0.699792
YFL014W	HSP12	GRVHGEEDPTKK	-2.075	0.69757	0.693069	0.723669	0.690051
YJL159W	HSP150	PVHLEAIDLIDC	0.816667	0.697111	0.731299	0.706353	0.711099
YBR072W	HSP26	KIEVSSQESWGN	-1.075	0.718674	0.66643	0.68168	0.678278
YCR021C	HSP30	EPEAEQAVEDTA	-1.14167	0.656505	0.662289	0.672716	0.697739
YDR533C	HSP31	STAVRSIDALKN	-0.133333	0.692214	0.681706	0.670888	0.730876
YPL280W	HSP32	STTIRAINALYS	0.341667	0.623914	0.676697	0.663314	0.687114
YOR391C	HSP33	STTIRAINALYS	0.341667	0.623914	0.676697	0.663314	0.687114
YDR171W	HSP42	EFEENPNPTVEN	-1.78333	0.740364	0.663713	0.754337	0.708209
YLR259C	HSP60	MPGGMPGMPGMM	0.258333	0.711922	0.706179	0.700573	0.699486
YDR258C	HSP78	EEGEVVEEEAEK	-1.55	0.688248	0.682057	0.662338	0.69324
YPL240C	HSP82	EVPADTEMEEVD	-0.933333	0.692037	0.680636	0.711502	0.686544
YOL068C	HST1	YKIKKQPRKKQQ	-2.74167	0.650917	0.764719	0.749	0.7282
YPL015C	HST2	SNSSSSQKAAKE	-1.55833	0.633564	0.66772	0.686146	0.733387
YOR025W	HST3	KIRPTFGDNQAS	-1.10833	0.760529	0.699097	0.691503	0.692993
YDR191W	HST4	VLGDCQHVTSLL	0.85	0.715704	0.725177	0.686124	0.707461
YLL058W	HSU1	LDVVKSRGSKHS	-0.8	0.655924	0.743459	0.712002	0.707796
YGR223C	HSV2	RWELVRESWREL	-1.23333	0.846363	0.725133	0.681032	0.724176
YDR225W	HTA1	KSAKATKASQEL	-0.983333	0.643303	0.707146	0.683355	0.699436
YBL003C	HTA2	KSAKTAKASQEL	-0.983333	0.689292	0.657247	0.692503	0.716561
YDR224C	HTB1	RAVTKYSSSTQA	-0.766667	0.670294	0.718815	0.70997	0.703417
YBL002W	HTB2	RAVTKYSSSTQA	-0.766667	0.670294	0.718815	0.70997	0.703417
YPL067C	HTC1	DDILSHGFEPLA	0.0166667	0.725717	0.687158	0.719962	0.715329
YHR067W	HTD2	ANLVYMKADVFC	0.9	0.563768	0.656877	0.589561	0.573003
YCR020W-B	HTL1	KMLDALKNERKK	-1.60833	0.699709	0.645853	0.705081	0.726303
YPR033C	HTS1	GLNEVTRLIKGL	0.266667	0.62127	0.659824	0.70294	0.687702
YOL012C	HTZ1	LLLKVEKKGSKK	-0.716667	0.686921	0.744683	0.681748	0.729248
YGR268C	HUA1	GVGRIITQPQRY	-0.6	0.670884	0.731198	0.705117	0.702569
YOR284W	HUA2	PCALYFKDHTAY	-0.233333	0.721671	0.720112	0.683754	0.713811
YNR032C-A	HUB1	VHDQTNLELYYL	-0.408333	0.693681	0.685427	0.713362	0.70283
YML058W-A	HUG1	GGLSDIGKNTSN	-0.8	0.69496	0.672637	0.702546	0.684325
YJR036C	HUL4	WAINESEGYGFR	-0.808333	0.743281	0.671894	0.715702	0.738019
YGL141W	HUL5	YAINSGARFDLS	-0.00833333	0.682037	0.691751	0.730481	0.694762
YGL168W	HUR1	ILWKNGIYIAHI	0.866667	0.608819	0.613696	0.651583	0.665656
YPL244C	HUT1	KKKANIPKAKSA	-1.29167	0.694607	0.676637	0.699313	0.712572
YER039C	HVG1	QQQKVLAATLEK	-0.591667	0.664531	0.64756	0.723781	0.736235
YFR053C	HXK1	IAEGKSLGIIGA	0.958333	0.709656	0.661548	0.696569	0.687969
YGL253W	HXK2	IAEGKSVGIIGA	0.991667	0.669317	0.694117	0.67886	0.709735
YHR094C	HXT1	DQPFYKSLFSRK	-1.2	0.722915	0.647846	0.714222	0.709125
YFL011W	HXT10	TSSTPLVIVDSK	0.325	0.757613	0.66764	0.66301	0.681145
YOL156W	HXT11	DNRPIYKRFFSS	-1.19167	0.523926	0.498988	0.71188	0.702546
YEL069C	HXT13	WKKFLKFSKNSD	-1.30833	0.657913	0.712978	0.721302	0.71394
YNL318C	HXT14	NEQEINKIFEPE	-1.51667	0.779931	0.706231	0.70129	0.686529
YDL245C	HXT15	WKEVLKFPKSFN	-0.7	0.736254	0.692728	0.718943	0.729781
YJR158W	HXT16	WKEVLKFPKSFN	-0.7	0.736254	0.692728	0.718943	0.729781
YNR072W	HXT17	WKKFLKFSKGSD	-1.05	0.773063	0.633119	0.689702	0.701642
YMR011W	HXT2	SWISKEKRVSEE	-1.45	0.836747	0.780528	0.708516	0.753557
YDR345C	HXT3	DQPFYKKMFGKK	-1.53333	0.727825	0.66899	0.693758	0.691505
YHR092C	HXT4	DQPFYKKMFGKK	-1.53333	0.727825	0.66899	0.693758	0.691505
YHR096C	HXT5	RPFYKRMFTKEK	-1.69167	0.70881	0.755597	0.727191	0.735394
YDR343C	HXT6	DKPLYKRMFSTK	-1.3	0.716768	0.710098	0.709525	0.678111
YDR342C	HXT7	DKPLYKRMFSTK	-1.3	0.716768	0.710098	0.709525	0.678111
YJL214W	HXT8	QHDEKPFYKRMF	-1.78333	0.634306	0.697966	0.741037	0.704636
YJL219W	HXT9	DDRPIYKRFFSS	-1.19167	0.637781	0.670612	0.715405	0.708072
YKL189W	HYM1	SILTHSTSPDSR	-0.758333	0.771869	0.664253	0.750342	0.703497
YEL034W	HYP2	AAISFKEAARTD	-0.2	0.774408	0.675093	0.711325	0.738895
YIR037W	HYR1	SETIEELLKEVE	-0.55	0.690021	0.710676	0.701933	0.713429
YOR126C	IAH1	RDVLDDGSNIMS	-0.508333	0.69369	0.705312	0.685832	0.678896
YBL059W	IAI11	SLVKTHNSSLCK	-0.275	0.621512	0.755808	0.644653	0.681887
YJR122W	IBA57	FSDWKNNNGPHK	-2.15833	0.666081	0.753426	0.686472	0.715348
YNL164C	IBD2	PRDEQDSRKRNR	-3.48333	0.734839	0.728226	0.692867	0.704911
YIL090W	ICE2	LVYATELIGSGS	0.85	0.751765	0.64881	0.707435	0.704272
YER065C	ICL1	TEDQFKENGVKK	-1.94167	0.762259	0.670717	0.726503	0.680234
YPR006C	ICL2	STSGESFTETQF	-0.816667	0.692383	0.768356	0.698671	0.695611
YER078C	ICP55	STKFEEDQVAPL	-0.7	0.705846	0.665504	0.684198	0.674324
YBR157C	ICS2	LQPLIDLDIDNK	-0.216667	0.730904	0.673349	0.680628	0.717432
YJL077C	ICS3	AVSVPRISSPMH	0.275	0.710294	0.749225	0.705597	0.700261
YLR099C	ICT1	HFASSLVSFLSK	0.741667	0.720871	0.715647	0.707668	0.746942
YMR195W	ICY1	AQQNYRLWLSSF	-0.55	0.626908	0.622286	0.7215	0.711682
YNL037C	IDH1	FTNEIINKLSTM	0.075	0.550022	0.552692	0.655554	0.72872
YOR136W	IDH2	TSSFTEAVIKRL	0.183333	0.661021	0.664537	0.687704	0.703805
YPL117C	IDI1	EVENDRQIHRML	-1.275	0.688842	0.674605	0.693295	0.691524
YDL066W	IDP1	EKRLQKEIKSIE	-1.51667	0.715207	0.630029	0.742469	0.725843
YLR174W	IDP2	SRLKKEFEAAAL	-0.358333	0.618043	0.738835	0.678357	0.673965
YNL009W	IDP3	SSNEDKKGMCKL	-1.33333	0.926682	0.874388	0.702068	0.769478
YJL146W	IDS2	LDLWRDFLNQAN	-0.575	0.608616	0.649969	0.752684	0.731855
YFL013C	IES1	DDEEATAMFKLE	-0.833333	0.673381	0.677331	0.70826	0.720812
YNL215W	IES2	LRRYEEDLFCTF	-0.483333	0.738362	0.746669	0.738321	0.77878
YLR052W	IES3	KINKNGLLENIL	-0.15	0.726312	0.719046	0.715125	0.688236
YOR189W	IES4	QLEKEGEDGLDS	-1.575	0.696904	0.635574	0.684616	0.691673
YER092W	IES5	ETPLLYNDTHTP	-1.05833	0.701763	0.688989	0.666335	0.725586
YEL044W	IES6	YLKLRGANFVLK	0.225	0.691859	0.676749	0.704647	0.685635
YBR159W	IFA38	ALKKAARQVKKE	-1.14167	0.668709	0.673812	0.715269	0.704867
YLR223C	IFH1	VNHSFEFNDVLQ	-0.308333	0.755807	0.720568	0.695752	0.675894
YOL023W	IFM1	LVYENVRVPRYL	0	0.668399	0.659393	0.707334	0.685795
YFR017C	IGD1	DIYNQLHMFGEK	-0.816667	0.681097	0.69551	0.669009	0.656882
YNL157W	IGO1	SSSSLYTESPIR	-0.608333	0.764049	0.670192	0.704933	0.697263
YHR132W-A	IGO2	ISSGPPPRSPNK	-1.38333	0.644765	0.6397	0.672334	0.686824
YHR187W	IKI1	DYDEEDPYEDPF	-2.29167	0.694747	0.686342	0.760725	0.701169
YLR384C	IKI3	IHDFPKSHIVDF	-0.075	0.715534	0.751455	0.730563	0.734428
YJL057C	IKS1	LAFIAACKKYIY	1.09167	0.469022	0.505929	0.711849	0.679682
YJR118C	ILM1	NEKGNDDSDAKK	-2.675	0.664987	0.705765	0.666481	0.72406
YBL076C	ILS1	NDTIFKLKVFKL	0.208333	0.829676	0.689056	0.735297	0.733811
YDR090C	ILT1	RTDPDRYSRLSV	-1.475	0.731565	0.723749	0.72222	0.684568
YER086W	ILV1	TDNTVYQKFLKY	-0.958333	0.721006	0.663683	0.683472	0.663775
YMR108W	ILV2	TELRHKRTGGKH	-2.09167	0.725395	0.728216	0.684149	0.69711
YJR016C	ILV3	VSNASNGCVLDA	0.483333	0.697679	0.716522	0.704561	0.704613
YLR355C	ILV5	GKEVRKLRPENQ	-2.06667	0.636636	0.670602	0.681717	0.700903
YCL009C	ILV6	SEIVDISQLPPG	0.108333	0.707704	0.698953	0.682755	0.679711
YGR287C	IMA1	LKPWEGRIYISE	-0.633333	0.689469	0.679833	0.725216	0.702349
YOL157C	IMA2	LKPWEGRIYISE	-0.633333	0.689469	0.679833	0.725216	0.702349
YIL172C	IMA3	LKPWEGRIYISE	-0.633333	0.689469	0.679833	0.725216	0.702349
YJL221C	IMA4	LKPWEGRIYISE	-0.633333	0.689469	0.679833	0.725216	0.702349
YJL216C	IMA5	LQPWEGRLYLLK	-0.366667	0.738004	0.648767	0.731851	0.664661
YAR073W	IMD1	GWYVGRYYRITR	-0.925	0.69822	0.690505	0.702161	0.725472
YHR216W	IMD2	HNLHSYEKRLHN	-1.91667	0.788866	0.695549	0.720115	0.726687
YLR432W	IMD3	HNLHSYEKRLHN	-1.91667	0.788866	0.695549	0.720115	0.726687
YML056C	IMD4	HNLHSYEKRLYN	-1.75833	0.6814	0.662742	0.719752	0.684586
YJR094C	IME1	QEISYKFSKTYS	-1.1	0.63708	0.690949	0.660643	0.690773
YJL106W	IME2	SNSNQHFGNVTF	-0.841667	0.678769	0.687101	0.711981	0.71402
YGL192W	IME4	QFQTLNNLYFAQ	-0.375	0.642417	0.704009	0.7009	0.728725
YCR046C	IMG1	VGDLEAGLRRKK	-0.916667	0.667228	0.663783	0.706891	0.717692
YCR071C	IMG2	VEAVKRVLTKKF	0.05	0.685784	0.702748	0.685014	0.691637
YLR309C	IMH1	STDEKRLVMSLK	-0.658333	0.718593	0.698651	0.722332	0.662534
YJR138W	IML1	KEMWITGKIVED	-0.433333	0.66	0.667819	0.686894	0.656672
YJL082W	IML2	KAALDRVENALA	0.00833333	0.663471	0.687963	0.712764	0.684662
YBR107C	IML3	AVVLQSIQFTSE	0.708333	0.590394	0.624835	0.608054	0.633977
YGR031W	IMO32	ESIVDFVERHED	-0.858333	0.704876	0.677747	0.725278	0.701804
YMR150C	IMP1	NNTFLDVQAKSN	-0.858333	0.694008	0.730581	0.689612	0.699249
YMR035W	IMP2	GRDCISKRAILE	-0.333333	0.672969	0.667329	0.708371	0.705003
YIL154C	IMP21	KLKRAKRKGISE	-1.6	0.700639	0.684217	0.702345	0.684271
YHR148W	IMP3	RYRNQIDDFDFS	-1.54167	0.821846	0.685408	0.686371	0.734349
YNL075W	IMP4	RFIRTANKKDYL	-1.075	0.73173	0.73525	0.67572	0.665739
YLR413W	INA1	ESPIDAEKNFAR	-1.15833	0.680406	0.683787	0.685669	0.699584
YPL099C	INA17	THMKPWYRRWFW	-1.475	0.704555	0.73054	0.750456	0.733144
YIR024C	INA22	IAKEHDKIPKFL	-0.508333	0.714286	0.628915	0.714286	0.676669
YDL181W	INH1	DSLENKIDSMTK	-1.15833	0.675122	0.75249	0.702184	0.727092
YHR046C	INM1	FWNCVDGHLKYD	-0.575	0.683908	0.745167	0.72939	0.718785
YDR287W	INM2	SFWPHVAGELEY	-0.216667	0.721074	0.664519	0.730012	0.709772
YNL152W	INN1	SPTRKRPPPRLS	-1.85833	0.727467	0.716676	0.729401	0.722529
YJL153C	INO1	SQNELRFEERLL	-1.09167	0.692305	0.657668	0.667601	0.697941
YDR123C	INO2	ANEALQHILDDS	-0.483333	0.706739	0.673075	0.688996	0.687403
YOL108C	INO4	LIWELGDGQSGQ	-0.4	0.717168	0.719252	0.745584	0.743185
YGL150C	INO80	QDGIKEAASALA	-0.00833333	0.636838	0.693913	0.68119	0.677664
YMR204C	INP1	FQRRSISGLGDL	-0.291667	0.654128	0.69764	0.704066	0.717103
YMR163C	INP2	LYELKGLLGNDS	-0.175	0.650868	0.696123	0.666644	0.695581
YIL002C	INP51	VENEDEPLFIER	-0.983333	0.688992	0.676508	0.71448	0.701902
YNL106C	INP52	LSVHPLKPCDPN	-0.45	0.631224	0.6902	0.680169	0.687788
YOR109W	INP53	MTLDSWQPLTPK	-0.641667	0.690776	0.733474	0.734184	0.711972
YOL065C	INP54	GSLLLYLLLKIL	2.05833	0.118116	0.120513	0.352474	0.327019
YLR095C	IOC2	EQNFHFQFPPTN	-1.35	0.714591	0.744039	0.711193	0.718107
YFR013W	IOC3	SFDDGRVKRQRT	-1.9	0.661442	0.767628	0.67987	0.699149
YMR044W	IOC4	EDVKEEESKVGA	-1.35833	0.657939	0.669581	0.667973	0.714561
YJR141W	IPA1	IGEWTISYTSLI	0.683333	0.640848	0.698156	0.650263	0.670725
YHR085W	IPI1	NKLKTLLAKIFD	0.0916667	0.736897	0.661689	0.721459	0.693669
YNL182C	IPI3	LYEEHQQMLDKQ	-1.65833	0.788242	0.663645	0.721339	0.72409
YDR315C	IPK1	TSSQKIYHTSNK	-1.55	0.706283	0.637559	0.650634	0.721464
YPL209C	IPL1	LRNKPFWENKRL	-1.61667	0.7065	0.684613	0.715432	0.689008
YBR011C	IPP1	SIDKWFFISGSV	0.641667	0.703369	0.715516	0.716703	0.734459
YDR072C	IPT1	GTKMEWFFDPLA	-0.116667	0.706576	0.695062	0.749965	0.714149
YPL242C	IQG1	LIVSFFYKRNAL	0.808333	0.572976	0.594071	0.653594	0.679495
YBR140C	IRA1	LATMILARMSCS	1.26667	0.681977	0.632945	0.697801	0.665522
YOL081W	IRA2	MTMILSRMSCSA	0.891667	0.619387	0.598879	0.631613	0.612295
YOL015W	IRC10	NWDQHNPRNSIH	-2.26667	0.827288	0.733127	0.709651	0.727873
YOR013W	IRC11	LYHKDADTIFHA	-0.383333	0.703964	0.725411	0.697725	0.717978
YOR235W	IRC13	THKKPGFENYSI	-1.29167	0.715933	0.691692	0.706609	0.706026
YOR135C	IRC14	TKVIQVQKKCIQ	-0.25	0.695043	0.649295	0.706291	0.670107
YPL017C	IRC15	ANGTSPGVHVRE	-0.7	0.690017	0.666274	0.686507	0.700092
YPR038W	IRC16	FWFLFPLRLPGG	0.866667	0.569355	0.567681	0.577604	0.575506
YJL037W	IRC18	LIWLTIIYQALT	1.63333	0.265827	0.272674	0.260243	0.238696
YLL033W	IRC19	LIYLNETLGTRL	0.425	0.66886	0.673116	0.69432	0.715966
YDR112W	IRC2	GAPSLYSYLLCL	1.10833	0.500507	0.473524	0.678667	0.690295
YLR247C	IRC20	EHLWNCFFHGSD	-0.591667	0.687697	0.774338	0.738011	0.721524
YMR073C	IRC21	LLQVCFIGVVCE	2.09167	0.289821	0.287281	0.268816	0.280393
YEL001C	IRC22	VDESWLPETYKK	-1.3	0.726684	0.695899	0.743469	0.741464
YOR044W	IRC23	SSEEGYYIAGSI	-0.166667	0.817095	0.802535	0.825256	0.815027
YIR036C	IRC24	RYNDERLGPVQG	-1.55833	0.652909	0.714323	0.681109	0.710967
YLR021W	IRC25	FVLKCIKDMYAK	0.416667	0.668504	0.692803	0.694839	0.668794
YDR332W	IRC3	ILEYQKRRSFIK	-0.858333	0.666971	0.636554	0.720318	0.727235
YDR540C	IRC4	VPEEQRIKRRKI	-1.68333	0.275491	0.325369	0.678936	0.73114
YFR038W	IRC5	PHVKLFETTSGL	-0.0166667	0.722001	0.701902	0.733401	0.702997
YFR043C	IRC6	ANEMADELSRYL	-0.625	0.737735	0.731013	0.73774	0.710261
YFR055W	IRC7	MKVLQLGFSWGG	0.516667	0.686155	0.676685	0.718622	0.71105
YJL051W	IRC8	SGPVEELVSPSK	-0.391667	0.66192	0.707368	0.701102	0.705718
YJL142C	IRC9	IRIVITINKVTL	1.40833	0.365601	0.36593	0.342311	0.353116
YHR079C	IRE1	SDDQILREFLYS	-0.541667	0.717804	0.683027	0.728858	0.723141
YIL026C	IRR1	DAIDNSDEITQD	-1.26667	0.748878	0.657825	0.688176	0.729512
YKR019C	IRS4	NRVVLVDHNSSS	-0.35	0.77573	0.677648	0.736953	0.703719
YLL027W	ISA1	KGTCGCGESFMV	0.316667	0.658759	0.721876	0.716402	0.703129
YPR067W	ISA2	SCGCGSSFDIEN	-0.116667	0.638748	0.625573	0.693887	0.714421
YER019W	ISC1	AEHHLQTFLSEK	-0.841667	0.627496	0.65526	0.647847	0.64973
YER180C	ISC10	SSVRTLDSNIWR	-0.625	0.702941	0.668635	0.713678	0.711898
YER048W-A	ISD11	RLVVEPLQGRKH	-0.758333	0.745188	0.693924	0.721255	0.736954
YMR081C	ISF1	FIKLSLASSFSN	0.741667	0.677179	0.645417	0.707472	0.711399
YPL040C	ISM1	DRCKEAVDHLMS	-0.725	0.705822	0.705056	0.677912	0.693634
YOR155C	ISN1	TVNYLHRLLETD	-0.441667	0.748244	0.693715	0.736791	0.724092
YPR106W	ISR1	ENLITILDSNYI	0.358333	0.688466	0.702975	0.746957	0.733453
YNL265C	IST1	ELKKRFDALRRK	-1.66667	0.641904	0.651972	0.6968	0.67603
YBR086C	IST2	KKGLLHKLKKKL	-0.983333	0.700233	0.636136	0.728653	0.722825
YIR005W	IST3	EKLILAKKDQPN	-1.11667	0.741307	0.676375	0.688721	0.696523
YPL135W	ISU1	YKSKRNTPTMLS	-1.33333	0.63463	0.670926	0.732406	0.694601
YOR226C	ISU2	DYKTKRNPSVLH	-1.575	0.706672	0.714534	0.686053	0.689485
YBR245C	ISW1	VAEKIPENETTH	-1.13333	0.65661	0.700555	0.692664	0.690416
YOR304W	ISW2	HVDKRTKIDQEA	-1.64167	0.692374	0.670347	0.662099	0.741639
YJR050W	ISY1	RRKKKLMDELNL	-1.49167	0.6806	0.656969	0.674942	0.731558
YGL133W	ITC1	GQTSRTVTPAPN	-1	0.692868	0.684589	0.707666	0.744731
YDR497C	ITR1	KYEPTQEIIEDI	-0.958333	0.668625	0.736127	0.66777	0.718717
YOL103W	ITR2	LKFEPTQEIVES	-0.475	0.6551	0.699778	0.704005	0.706808
YML068W	ITT1	GRLFEGMPGTET	-0.6	0.731034	0.689138	0.715855	0.702717
YDR229W	IVY1	DTDGMQDQSSNI	-1.44167	0.665807	0.6925	0.679239	0.706327
YDL115C	IWR1	IFHQLQKKINRS	-0.933333	0.663675	0.667552	0.696688	0.708349
YKL032C	IXR1	DPTTNGSIIKNE	-1.09167	0.697951	0.704872	0.677127	0.680328
YDR492W	IZH1	DSYKLMHSHIHP	-0.941667	0.676094	0.66819	0.68404	0.698367
YOL002C	IZH2	LVHIKMENGIVS	0.65	0.70599	0.679611	0.653376	0.653
YLR023C	IZH3	ILDMFAKRWILS	0.791667	0.521213	0.582487	0.686499	0.708343
[truncated: 4,733 more rows]
