# Supplementary material for: Orphan quality control by an SCF ubiquitin ligase directed to pervasive C-degrons
Source: Nat Commun. 2023 Dec 15;14:8363. doi: 10.1038/s41467-023-44096-z (PMC10724198; doi:10.1038/s41467-023-44096-z)
Supplement: Supplementary file 10 — Supplementary Data 7 [file 41467_2023_44096_MOESM10_ESM.xlsx]

## Sheet: Supplementary Data 7
Supplementary Data 7
Primers, oligonucleotide pools and degenerate oligonucleotide sequences used in this study
ID	Name	Sequence	Use	Remarks
1	Cdeg_4X_F	TCCACCGGCGGCATGGACGAGCTGTACAAGGGCGGCGGCAGCnnnnnnnnnnnnTAACTCGAGTCATGTAATTAGTTATGTCACGCTTACATTCAC	construction of C-degron libraries
2	Cdeg_4X_R	GTGAATGTAAGCGTGACATAACTAATTACATGACTCGAGTTAnnnnnnnnnnnnGCTGCCGCCGCCCTTGTACAGCTCGTCCATGCCGCCGGTGGA	construction of C-degron libraries
3	Cdeg_8X_F	TCCACCGGCGGCATGGACGAGCTGTACAAGGGCGGCGGCAGCnnnnnnnnnnnnnnnnnnnnnnnnTAACTCGAGTCATGTAATTAGTTATGTCACGCTTACATTCAC	construction of C-degron libraries
4	Cdeg_8X_R	GTGAATGTAAGCGTGACATAACTAATTACATGACTCGAGTTAnnnnnnnnnnnnnnnnnnnnnnnnGCTGCCGCCGCCCTTGTACAGCTCGTCCATGCCGCCGGTGGA	construction of C-degron libraries
5	Cdeg_12X_F	TCCACCGGCGGCATGGACGAGCTGTACAAGGGCGGCGGCAGCnnnnnnnnnnnnnnnnnnnnnnnnnnnnnnnnnnnnTAACTCGAGTCATGTAATTAGTTATGTCACGCTTACATTCAC	construction of C-degron libraries
6	Cdeg_12X_R	GTGAATGTAAGCGTGACATAACTAATTACATGACTCGAGTTAnnnnnnnnnnnnnnnnnnnnnnnnnnnnnnnnnnnnGCTGCCGCCGCCCTTGTACAGCTCGTCCATGCCGCCGGTGGA	construction of C-degron libraries
7	Cdeg_IN_end_F	TCCACCGGCGGCATGGACGAGCTGTACAAGGGCGGCGGCAGCnnnnnnnnnnnnnnnnnnnnnnnnnnnnnnattaatTAACTCGAGTCATGTAATTAGTTATGTCACGCTTACATTCAC	construction of C-degron libraries
8	Cdeg_IN_end_R	GTGAATGTAAGCGTGACATAACTAATTACATGACTCGAGTTAattaatnnnnnnnnnnnnnnnnnnnnnnnnnnnnnnGCTGCCGCCGCCCTTGTACAGCTCGTCCATGCCGCCGGTGGA	construction of C-degron libraries
9	Cdeg_IN_mid_F	TCCACCGGCGGCATGGACGAGCTGTACAAGGGCGGCGGCAGCnnnnnnnnnnnnnnnattaatnnnnnnnnnnnnnnnTAACTCGAGTCATGTAATTAGTTATGTCACGCTTACATTCAC	construction of C-degron libraries
10	Cdeg_IN_mid_R	GTGAATGTAAGCGTGACATAACTAATTACATGACTCGAGTTAnnnnnnnnnnnnnnnattaatnnnnnnnnnnnnnnnGCTGCCGCCGCCCTTGTACAGCTCGTCCATGCCGCCGGTGGA	construction of C-degron libraries
11	Cdeg_LN_end_F	TCCACCGGCGGCATGGACGAGCTGTACAAGGGCGGCGGCAGCnnnnnnnnnnnnnnnnnnnnnnnnnnnnnnttgaatTAACTCGAGTCATGTAATTAGTTATGTCACGCTTACATTCAC	construction of C-degron libraries
12	Cdeg_LN_end_R	GTGAATGTAAGCGTGACATAACTAATTACATGACTCGAGTTAattcaannnnnnnnnnnnnnnnnnnnnnnnnnnnnnGCTGCCGCCGCCCTTGTACAGCTCGTCCATGCCGCCGGTGGA	construction of C-degron libraries
13	Cdeg_LN_mid_F	TCCACCGGCGGCATGGACGAGCTGTACAAGGGCGGCGGCAGCnnnnnnnnnnnnnnnttgaatnnnnnnnnnnnnnnnTAACTCGAGTCATGTAATTAGTTATGTCACGCTTACATTCAC	construction of C-degron libraries
14	Cdeg_LN_mid_R	GTGAATGTAAGCGTGACATAACTAATTACATGACTCGAGTTAnnnnnnnnnnnnnnnattcaannnnnnnnnnnnnnnGCTGCCGCCGCCCTTGTACAGCTCGTCCATGCCGCCGGTGGA	construction of C-degron libraries
15	Cdeg_MN_end_F	TCCACCGGCGGCATGGACGAGCTGTACAAGGGCGGCGGCAGCnnnnnnnnnnnnnnnnnnnnnnnnnnnnnnatgaatTAACTCGAGTCATGTAATTAGTTATGTCACGCTTACATTCAC	construction of C-degron libraries
16	Cdeg_MN_end_R	GTGAATGTAAGCGTGACATAACTAATTACATGACTCGAGTTAattcatnnnnnnnnnnnnnnnnnnnnnnnnnnnnnnGCTGCCGCCGCCCTTGTACAGCTCGTCCATGCCGCCGGTGGA	construction of C-degron libraries
17	Cdeg_MN_mid_F	TCCACCGGCGGCATGGACGAGCTGTACAAGGGCGGCGGCAGCnnnnnnnnnnnnnnnatgaatnnnnnnnnnnnnnnnTAACTCGAGTCATGTAATTAGTTATGTCACGCTTACATTCAC	construction of C-degron libraries
18	Cdeg_MN_mid_R	GTGAATGTAAGCGTGACATAACTAATTACATGACTCGAGTTAnnnnnnnnnnnnnnnattcatnnnnnnnnnnnnnnnGCTGCCGCCGCCCTTGTACAGCTCGTCCATGCCGCCGGTGGA	construction of C-degron libraries
19	Cdeg_VN_end_F	TCCACCGGCGGCATGGACGAGCTGTACAAGGGCGGCGGCAGCnnnnnnnnnnnnnnnnnnnnnnnnnnnnnngttaatTAACTCGAGTCATGTAATTAGTTATGTCACGCTTACATTCAC	construction of C-degron libraries
20	Cdeg_VN_end_R	GTGAATGTAAGCGTGACATAACTAATTACATGACTCGAGTTAattaacnnnnnnnnnnnnnnnnnnnnnnnnnnnnnnGCTGCCGCCGCCCTTGTACAGCTCGTCCATGCCGCCGGTGGA	construction of C-degron libraries
21	Cdeg_VN_mid_F	TCCACCGGCGGCATGGACGAGCTGTACAAGGGCGGCGGCAGCnnnnnnnnnnnnnnngttaatnnnnnnnnnnnnnnnTAACTCGAGTCATGTAATTAGTTATGTCACGCTTACATTCAC	construction of C-degron libraries
22	Cdeg_VN_mid_R	GTGAATGTAAGCGTGACATAACTAATTACATGACTCGAGTTAnnnnnnnnnnnnnnnattaacnnnnnnnnnnnnnnnGCTGCCGCCGCCCTTGTACAGCTCGTCCATGCCGCCGGTGGA	construction of C-degron libraries
23	Cdeg_IX_end_F	TCCACCGGCGGCATGGACGAGCTGTACAAGGGCGGCGGCAGCnnnnnnnnnnnnnnnnnnnnnnnnnnnnnnattnnnTAACTCGAGTCATGTAATTAGTTATGTCACGCTTACATTCAC	construction of C-degron libraries
24	Cdeg_IX_end_R	GTGAATGTAAGCGTGACATAACTAATTACATGACTCGAGTTAnnnaatnnnnnnnnnnnnnnnnnnnnnnnnnnnnnnGCTGCCGCCGCCCTTGTACAGCTCGTCCATGCCGCCGGTGGA	construction of C-degron libraries
25	Cdeg_LX_end_F	TCCACCGGCGGCATGGACGAGCTGTACAAGGGCGGCGGCAGCnnnnnnnnnnnnnnnnnnnnnnnnnnnnnnttgnnnTAACTCGAGTCATGTAATTAGTTATGTCACGCTTACATTCAC	construction of C-degron libraries
26	Cdeg_LX_end_R	GTGAATGTAAGCGTGACATAACTAATTACATGACTCGAGTTAnnncaannnnnnnnnnnnnnnnnnnnnnnnnnnnnnGCTGCCGCCGCCCTTGTACAGCTCGTCCATGCCGCCGGTGGA	construction of C-degron libraries
27	Cdeg_MX_end_F	TCCACCGGCGGCATGGACGAGCTGTACAAGGGCGGCGGCAGCnnnnnnnnnnnnnnnnnnnnnnnnnnnnnnatgnnnTAACTCGAGTCATGTAATTAGTTATGTCACGCTTACATTCAC	construction of C-degron libraries
28	Cdeg_MX_end_R	GTGAATGTAAGCGTGACATAACTAATTACATGACTCGAGTTAnnncatnnnnnnnnnnnnnnnnnnnnnnnnnnnnnnGCTGCCGCCGCCCTTGTACAGCTCGTCCATGCCGCCGGTGGA	construction of C-degron libraries
29	Cdeg_VX_end_F	TCCACCGGCGGCATGGACGAGCTGTACAAGGGCGGCGGCAGCnnnnnnnnnnnnnnnnnnnnnnnnnnnnnngttnnnTAACTCGAGTCATGTAATTAGTTATGTCACGCTTACATTCAC	construction of C-degron libraries
30	Cdeg_VX_end_R	GTGAATGTAAGCGTGACATAACTAATTACATGACTCGAGTTAnnnaacnnnnnnnnnnnnnnnnnnnnnnnnnnnnnnGCTGCCGCCGCCCTTGTACAGCTCGTCCATGCCGCCGGTGGA	construction of C-degron libraries
31	Cdeg_XN_end_F	TCCACCGGCGGCATGGACGAGCTGTACAAGGGCGGCGGCAGCnnnnnnnnnnnnnnnnnnnnnnnnnnnnnnnnnaatTAACTCGAGTCATGTAATTAGTTATGTCACGCTTACATTCAC	construction of C-degron libraries
32	Cdeg_XN_end_R	GTGAATGTAAGCGTGACATAACTAATTACATGACTCGAGTTAattnnnnnnnnnnnnnnnnnnnnnnnnnnnnnnnnnGCTGCCGCCGCCCTTGTACAGCTCGTCCATGCCGCCGGTGGA	construction of C-degron libraries
33	Cdeg_MPS_extend_F	TCCACCGGCGGCATGGACGAGCtgtacaagggcggcgg	construction of C-degron libraries	PCR amplification of individual oligos or oligo pools, to obtain dsDNA with full length homology arms
34	Cdeg_MPS_extend_R	GTGAATGTAAGCGTGACATAACtaattacatgactcg	construction of C-degron libraries	PCR amplification of individual oligos or oligo pools, to obtain dsDNA with full length homology arms
35	IN1_cap_F	TGTACAAGGGCGGCGGCAGCctggtagtgtacttatcgtgtgttgcctgcattaatNNNTAACTCGAGTCATGTAATTA	construction of C-terminal capping libraries
36	IN2_cap_F	TGTACAAGGGCGGCGGCAGCaaaaaacacaaaaagggtcaaaagcagaaaataaacNNNTAACTCGAGTCATGTAATTA	construction of C-terminal capping libraries
37	LN1_cap_F	TGTACAAGGGCGGCGGCAGCccagataagcgaaaccacttgatcaagctgctcaacNNNTAACTCGAGTCATGTAATTA	construction of C-terminal capping libraries
38	LN3_cap_F	TGTACAAGGGCGGCGGCAGCcgcttgatccagcccctgccggtccagtttcttaacNNNTAACTCGAGTCATGTAATTA	construction of C-terminal capping libraries
39	VN2_cap_F	TGTACAAGGGCGGCGGCAGCttcagtatgcgctggacatttaggtattgggtgaatNNNTAACTCGAGTCATGTAATTA	construction of C-terminal capping libraries
40	IN1_SM_1F	TGTACAAGGGCGGCGGCAGCnnngtagtgtacttatcgtgtgttgcctgcattaatTAACTCGAGTCATGTAATTA	construction of saturation mutagenesis libraries
41	IN1_SM_2F	TGTACAAGGGCGGCGGCAGCctgnnngtgtacttatcgtgtgttgcctgcattaatTAACTCGAGTCATGTAATTA	construction of saturation mutagenesis libraries
42	IN1_SM_3F	TGTACAAGGGCGGCGGCAGCctggtannntacttatcgtgtgttgcctgcattaatTAACTCGAGTCATGTAATTA	construction of saturation mutagenesis libraries
43	IN1_SM_4F	TGTACAAGGGCGGCGGCAGCctggtagtgnnnttatcgtgtgttgcctgcattaatTAACTCGAGTCATGTAATTA	construction of saturation mutagenesis libraries
44	IN1_SM_5F	TGTACAAGGGCGGCGGCAGCctggtagtgtacnnntcgtgtgttgcctgcattaatTAACTCGAGTCATGTAATTA	construction of saturation mutagenesis libraries
45	IN1_SM_6F	TGTACAAGGGCGGCGGCAGCctggtagtgtacttannntgtgttgcctgcattaatTAACTCGAGTCATGTAATTA	construction of saturation mutagenesis libraries
46	IN1_SM_7F	TGTACAAGGGCGGCGGCAGCctggtagtgtacttatcgnnngttgcctgcattaatTAACTCGAGTCATGTAATTA	construction of saturation mutagenesis libraries
47	IN1_SM_8F	TGTACAAGGGCGGCGGCAGCctggtagtgtacttatcgtgtnnngcctgcattaatTAACTCGAGTCATGTAATTA	construction of saturation mutagenesis libraries
48	IN1_SM_9F	TGTACAAGGGCGGCGGCAGCctggtagtgtacttatcgtgtgttnnntgcattaatTAACTCGAGTCATGTAATTA	construction of saturation mutagenesis libraries
49	IN1_SM_10F	TGTACAAGGGCGGCGGCAGCctggtagtgtacttatcgtgtgttgccnnnattaatTAACTCGAGTCATGTAATTA	construction of saturation mutagenesis libraries
50	IN1_SM_11F	TGTACAAGGGCGGCGGCAGCctggtagtgtacttatcgtgtgttgcctgcnnnaatTAACTCGAGTCATGTAATTA	construction of saturation mutagenesis libraries
51	IN1_SM_12F	TGTACAAGGGCGGCGGCAGCctggtagtgtacttatcgtgtgttgcctgcattnnnTAACTCGAGTCATGTAATTA	construction of saturation mutagenesis libraries
52	IN2_SM_1F	TGTACAAGGGCGGCGGCAGCnnnaaacacaaaaagggtcaaaagcagaaaataaacTAACTCGAGTCATGTAATTA	construction of saturation mutagenesis libraries
53	IN2_SM_2F	TGTACAAGGGCGGCGGCAGCaaannncacaaaaagggtcaaaagcagaaaataaacTAACTCGAGTCATGTAATTA	construction of saturation mutagenesis libraries
54	IN2_SM_3F	TGTACAAGGGCGGCGGCAGCaaaaaannnaaaaagggtcaaaagcagaaaataaacTAACTCGAGTCATGTAATTA	construction of saturation mutagenesis libraries
55	IN2_SM_4F	TGTACAAGGGCGGCGGCAGCaaaaaacacnnnaagggtcaaaagcagaaaataaacTAACTCGAGTCATGTAATTA	construction of saturation mutagenesis libraries
56	IN2_SM_5F	TGTACAAGGGCGGCGGCAGCaaaaaacacaaannnggtcaaaagcagaaaataaacTAACTCGAGTCATGTAATTA	construction of saturation mutagenesis libraries
57	IN2_SM_6F	TGTACAAGGGCGGCGGCAGCaaaaaacacaaaaagnnncaaaagcagaaaataaacTAACTCGAGTCATGTAATTA	construction of saturation mutagenesis libraries
58	IN2_SM_7F	TGTACAAGGGCGGCGGCAGCaaaaaacacaaaaagggtnnnaagcagaaaataaacTAACTCGAGTCATGTAATTA	construction of saturation mutagenesis libraries
59	IN2_SM_8F	TGTACAAGGGCGGCGGCAGCaaaaaacacaaaaagggtcaannncagaaaataaacTAACTCGAGTCATGTAATTA	construction of saturation mutagenesis libraries
60	IN2_SM_9F	TGTACAAGGGCGGCGGCAGCaaaaaacacaaaaagggtcaaaagnnnaaaataaacTAACTCGAGTCATGTAATTA	construction of saturation mutagenesis libraries
61	IN2_SM_10F	TGTACAAGGGCGGCGGCAGCaaaaaacacaaaaagggtcaaaagcagnnnataaacTAACTCGAGTCATGTAATTA	construction of saturation mutagenesis libraries
62	IN2_SM_11F	TGTACAAGGGCGGCGGCAGCaaaaaacacaaaaagggtcaaaagcagaaannnaacTAACTCGAGTCATGTAATTA	construction of saturation mutagenesis libraries
63	IN2_SM_12F	TGTACAAGGGCGGCGGCAGCaaaaaacacaaaaagggtcaaaagcagaaaatannnTAACTCGAGTCATGTAATTA	construction of saturation mutagenesis libraries
64	LN1_SM_1F	TGTACAAGGGCGGCGGCAGCnnngataagcgaaaccacttgatcaagctgctcaacTAACTCGAGTCATGTAATTA	construction of saturation mutagenesis libraries
65	LN1_SM_2F	TGTACAAGGGCGGCGGCAGCccannnaagcgaaaccacttgatcaagctgctcaacTAACTCGAGTCATGTAATTA	construction of saturation mutagenesis libraries
66	LN1_SM_3F	TGTACAAGGGCGGCGGCAGCccagatnnncgaaaccacttgatcaagctgctcaacTAACTCGAGTCATGTAATTA	construction of saturation mutagenesis libraries
67	LN1_SM_4F	TGTACAAGGGCGGCGGCAGCccagataagnnnaaccacttgatcaagctgctcaacTAACTCGAGTCATGTAATTA	construction of saturation mutagenesis libraries
68	LN1_SM_5F	TGTACAAGGGCGGCGGCAGCccagataagcgannncacttgatcaagctgctcaacTAACTCGAGTCATGTAATTA	construction of saturation mutagenesis libraries
69	LN1_SM_6F	TGTACAAGGGCGGCGGCAGCccagataagcgaaacnnnttgatcaagctgctcaacTAACTCGAGTCATGTAATTA	construction of saturation mutagenesis libraries
70	LN1_SM_7F	TGTACAAGGGCGGCGGCAGCccagataagcgaaaccacnnnatcaagctgctcaacTAACTCGAGTCATGTAATTA	construction of saturation mutagenesis libraries
71	LN1_SM_8F	TGTACAAGGGCGGCGGCAGCccagataagcgaaaccacttgnnnaagctgctcaacTAACTCGAGTCATGTAATTA	construction of saturation mutagenesis libraries
72	LN1_SM_9F	TGTACAAGGGCGGCGGCAGCccagataagcgaaaccacttgatcnnnctgctcaacTAACTCGAGTCATGTAATTA	construction of saturation mutagenesis libraries
73	LN1_SM_10F	TGTACAAGGGCGGCGGCAGCccagataagcgaaaccacttgatcaagnnnctcaacTAACTCGAGTCATGTAATTA	construction of saturation mutagenesis libraries
74	LN1_SM_11F	TGTACAAGGGCGGCGGCAGCccagataagcgaaaccacttgatcaagctgnnnaacTAACTCGAGTCATGTAATTA	construction of saturation mutagenesis libraries
75	LN1_SM_12F	TGTACAAGGGCGGCGGCAGCccagataagcgaaaccacttgatcaagctgctcnnnTAACTCGAGTCATGTAATTA	construction of saturation mutagenesis libraries
76	LN3_SM_1F	TGTACAAGGGCGGCGGCAGCnnnttgatccagcccctgccggtccagtttcttaacTAACTCGAGTCATGTAATTA	construction of saturation mutagenesis libraries
77	LN3_SM_2F	TGTACAAGGGCGGCGGCAGCcgcnnnatccagcccctgccggtccagtttcttaacTAACTCGAGTCATGTAATTA	construction of saturation mutagenesis libraries
78	LN3_SM_3F	TGTACAAGGGCGGCGGCAGCcgcttgnnncagcccctgccggtccagtttcttaacTAACTCGAGTCATGTAATTA	construction of saturation mutagenesis libraries
79	LN3_SM_4F	TGTACAAGGGCGGCGGCAGCcgcttgatcnnncccctgccggtccagtttcttaacTAACTCGAGTCATGTAATTA	construction of saturation mutagenesis libraries
80	LN3_SM_5F	TGTACAAGGGCGGCGGCAGCcgcttgatccagnnnctgccggtccagtttcttaacTAACTCGAGTCATGTAATTA	construction of saturation mutagenesis libraries
81	LN3_SM_6F	TGTACAAGGGCGGCGGCAGCcgcttgatccagcccnnnccggtccagtttcttaacTAACTCGAGTCATGTAATTA	construction of saturation mutagenesis libraries
82	LN3_SM_7F	TGTACAAGGGCGGCGGCAGCcgcttgatccagcccctgnnngtccagtttcttaacTAACTCGAGTCATGTAATTA	construction of saturation mutagenesis libraries
83	LN3_SM_8F	TGTACAAGGGCGGCGGCAGCcgcttgatccagcccctgccgnnncagtttcttaacTAACTCGAGTCATGTAATTA	construction of saturation mutagenesis libraries
84	LN3_SM_9F	TGTACAAGGGCGGCGGCAGCcgcttgatccagcccctgccggtcnnntttcttaacTAACTCGAGTCATGTAATTA	construction of saturation mutagenesis libraries
85	LN3_SM_10F	TGTACAAGGGCGGCGGCAGCcgcttgatccagcccctgccggtccagnnncttaacTAACTCGAGTCATGTAATTA	construction of saturation mutagenesis libraries
86	LN3_SM_11F	TGTACAAGGGCGGCGGCAGCcgcttgatccagcccctgccggtccagtttnnnaacTAACTCGAGTCATGTAATTA	construction of saturation mutagenesis libraries
87	LN3_SM_12F	TGTACAAGGGCGGCGGCAGCcgcttgatccagcccctgccggtccagtttcttnnnTAACTCGAGTCATGTAATTA	construction of saturation mutagenesis libraries
88	VN2_SM_1F	TGTACAAGGGCGGCGGCAGCnnnagtatgcgctggacatttaggtattgggtgaatTAACTCGAGTCATGTAATTA	construction of saturation mutagenesis libraries
89	VN2_SM_2F	TGTACAAGGGCGGCGGCAGCttcnnnatgcgctggacatttaggtattgggtgaatTAACTCGAGTCATGTAATTA	construction of saturation mutagenesis libraries
90	VN2_SM_3F	TGTACAAGGGCGGCGGCAGCttcagtnnncgctggacatttaggtattgggtgaatTAACTCGAGTCATGTAATTA	construction of saturation mutagenesis libraries
91	VN2_SM_4F	TGTACAAGGGCGGCGGCAGCttcagtatgnnntggacatttaggtattgggtgaatTAACTCGAGTCATGTAATTA	construction of saturation mutagenesis libraries
92	VN2_SM_5F	TGTACAAGGGCGGCGGCAGCttcagtatgcgcnnnacatttaggtattgggtgaatTAACTCGAGTCATGTAATTA	construction of saturation mutagenesis libraries
93	VN2_SM_6F	TGTACAAGGGCGGCGGCAGCttcagtatgcgctggnnntttaggtattgggtgaatTAACTCGAGTCATGTAATTA	construction of saturation mutagenesis libraries
94	VN2_SM_7F	TGTACAAGGGCGGCGGCAGCttcagtatgcgctggacannnaggtattgggtgaatTAACTCGAGTCATGTAATTA	construction of saturation mutagenesis libraries
95	VN2_SM_8F	TGTACAAGGGCGGCGGCAGCttcagtatgcgctggacatttnnntattgggtgaatTAACTCGAGTCATGTAATTA	construction of saturation mutagenesis libraries
96	VN2_SM_9F	TGTACAAGGGCGGCGGCAGCttcagtatgcgctggacatttaggnnntgggtgaatTAACTCGAGTCATGTAATTA	construction of saturation mutagenesis libraries
97	VN2_SM_10F	TGTACAAGGGCGGCGGCAGCttcagtatgcgctggacatttaggtatnnngtgaatTAACTCGAGTCATGTAATTA	construction of saturation mutagenesis libraries
98	VN2_SM_11F	TGTACAAGGGCGGCGGCAGCttcagtatgcgctggacatttaggtattggnnnaatTAACTCGAGTCATGTAATTA	construction of saturation mutagenesis libraries
99	VN2_SM_12F	TGTACAAGGGCGGCGGCAGCttcagtatgcgctggacatttaggtattgggtgnnnTAACTCGAGTCATGTAATTA	construction of saturation mutagenesis libraries
100	X12_degron_library	TGTACAAGGGCGGCGGCAGCNNNNNNNNNNNNNNNNNNNNNNNNNNNNNNNNNNNNTAACTCGAGTCATGTAATTA	construction of tFT-X12 degron libraries	an oligo pool with 5196 unique sequences replacing the central variable region of 36Ns
101	R1_SM_1F	TGTACAAGGGCGGCGGCAGCnnnatcaccctcccaatgtgtcctctactcctccgctagTAACTCGAGTCATGTAATTA	construction of saturation mutagenesis libraries
102	R1_SM_2F	TGTACAAGGGCGGCGGCAGCgccnnnaccctcccaatgtgtcctctactcctccgctagTAACTCGAGTCATGTAATTA	construction of saturation mutagenesis libraries
103	R1_SM_3F	TGTACAAGGGCGGCGGCAGCgccatcnnnctcccaatgtgtcctctactcctccgctagTAACTCGAGTCATGTAATTA	construction of saturation mutagenesis libraries
104	R1_SM_4F	TGTACAAGGGCGGCGGCAGCgccatcaccnnnccaatgtgtcctctactcctccgctagTAACTCGAGTCATGTAATTA	construction of saturation mutagenesis libraries
105	R1_SM_5F	TGTACAAGGGCGGCGGCAGCgccatcaccctcnnnatgtgtcctctactcctccgctagTAACTCGAGTCATGTAATTA	construction of saturation mutagenesis libraries
106	R1_SM_6F	TGTACAAGGGCGGCGGCAGCgccatcaccctcccannntgtcctctactcctccgctagTAACTCGAGTCATGTAATTA	construction of saturation mutagenesis libraries
107	R1_SM_7F	TGTACAAGGGCGGCGGCAGCgccatcaccctcccaatgnnncctctactcctccgctagTAACTCGAGTCATGTAATTA	construction of saturation mutagenesis libraries
108	R1_SM_8F	TGTACAAGGGCGGCGGCAGCgccatcaccctcccaatgtgtnnnctactcctccgctagTAACTCGAGTCATGTAATTA	construction of saturation mutagenesis libraries
109	R1_SM_9F	TGTACAAGGGCGGCGGCAGCgccatcaccctcccaatgtgtcctnnnctcctccgctagTAACTCGAGTCATGTAATTA	construction of saturation mutagenesis libraries
110	R1_SM_10F	TGTACAAGGGCGGCGGCAGCgccatcaccctcccaatgtgtcctctannnctccgctagTAACTCGAGTCATGTAATTA	construction of saturation mutagenesis libraries
111	R1_SM_11F	TGTACAAGGGCGGCGGCAGCgccatcaccctcccaatgtgtcctctactcnnncgctagTAACTCGAGTCATGTAATTA	construction of saturation mutagenesis libraries
112	R1_SM_12F	TGTACAAGGGCGGCGGCAGCgccatcaccctcccaatgtgtcctctactcctcnnntagTAACTCGAGTCATGTAATTA	construction of saturation mutagenesis libraries
113	R1_cap_F	TGTACAAGGGCGGCGGCAGCgccatcaccctcccaatgtgtcctctactcctccgcnnnTAACTCGAGTCATGTAATTA	construction of C-terminal capping libraries
114	R2_SM_1F	TGTACAAGGGCGGCGGCAGCnnntcgctccgtgtgctcctgcccctttatttccgatagTAACTCGAGTCATGTAATTA	construction of saturation mutagenesis libraries
115	R2_SM_2F	TGTACAAGGGCGGCGGCAGCcggnnnctccgtgtgctcctgcccctttatttccgatagTAACTCGAGTCATGTAATTA	construction of saturation mutagenesis libraries
116	R2_SM_3F	TGTACAAGGGCGGCGGCAGCcggtcgnnncgtgtgctcctgcccctttatttccgatagTAACTCGAGTCATGTAATTA	construction of saturation mutagenesis libraries
117	R2_SM_4F	TGTACAAGGGCGGCGGCAGCcggtcgctcnnngtgctcctgcccctttatttccgatagTAACTCGAGTCATGTAATTA	construction of saturation mutagenesis libraries
118	R2_SM_5F	TGTACAAGGGCGGCGGCAGCcggtcgctccgtnnnctcctgcccctttatttccgatagTAACTCGAGTCATGTAATTA	construction of saturation mutagenesis libraries
119	R2_SM_6F	TGTACAAGGGCGGCGGCAGCcggtcgctccgtgtgnnnctgcccctttatttccgatagTAACTCGAGTCATGTAATTA	construction of saturation mutagenesis libraries
120	R2_SM_7F	TGTACAAGGGCGGCGGCAGCcggtcgctccgtgtgctcnnncccctttatttccgatagTAACTCGAGTCATGTAATTA	construction of saturation mutagenesis libraries
121	R2_SM_8F	TGTACAAGGGCGGCGGCAGCcggtcgctccgtgtgctcctgnnnctttatttccgatagTAACTCGAGTCATGTAATTA	construction of saturation mutagenesis libraries
122	R2_SM_9F	TGTACAAGGGCGGCGGCAGCcggtcgctccgtgtgctcctgcccnnntatttccgatagTAACTCGAGTCATGTAATTA	construction of saturation mutagenesis libraries
123	R2_SM_10F	TGTACAAGGGCGGCGGCAGCcggtcgctccgtgtgctcctgccccttnnnttccgatagTAACTCGAGTCATGTAATTA	construction of saturation mutagenesis libraries
124	R2_SM_11F	TGTACAAGGGCGGCGGCAGCcggtcgctccgtgtgctcctgcccctttatnnncgatagTAACTCGAGTCATGTAATTA	construction of saturation mutagenesis libraries
125	R2_SM_12F	TGTACAAGGGCGGCGGCAGCcggtcgctccgtgtgctcctgcccctttatttcnnntagTAACTCGAGTCATGTAATTA	construction of saturation mutagenesis libraries
126	R2_cap_F	TGTACAAGGGCGGCGGCAGCcggtcgctccgtgtgctcctgcccctttatttccgannnTAACTCGAGTCATGTAATTA	construction of C-terminal capping libraries
127	R3_SM_1F	TGTACAAGGGCGGCGGCAGCnnncttgtttccctccctatattgttgttctttaggtagTAACTCGAGTCATGTAATTA	construction of saturation mutagenesis libraries
128	R3_SM_2F	TGTACAAGGGCGGCGGCAGCtgtnnngtttccctccctatattgttgttctttaggtagTAACTCGAGTCATGTAATTA	construction of saturation mutagenesis libraries
129	R3_SM_3F	TGTACAAGGGCGGCGGCAGCtgtcttnnntccctccctatattgttgttctttaggtagTAACTCGAGTCATGTAATTA	construction of saturation mutagenesis libraries
130	R3_SM_4F	TGTACAAGGGCGGCGGCAGCtgtcttgttnnnctccctatattgttgttctttaggtagTAACTCGAGTCATGTAATTA	construction of saturation mutagenesis libraries
131	R3_SM_5F	TGTACAAGGGCGGCGGCAGCtgtcttgtttccnnncctatattgttgttctttaggtagTAACTCGAGTCATGTAATTA	construction of saturation mutagenesis libraries
132	R3_SM_6F	TGTACAAGGGCGGCGGCAGCtgtcttgtttccctcnnnatattgttgttctttaggtagTAACTCGAGTCATGTAATTA	construction of saturation mutagenesis libraries
133	R3_SM_7F	TGTACAAGGGCGGCGGCAGCtgtcttgtttccctccctnnnttgttgttctttaggtagTAACTCGAGTCATGTAATTA	construction of saturation mutagenesis libraries
134	R3_SM_8F	TGTACAAGGGCGGCGGCAGCtgtcttgtttccctccctatannnttgttctttaggtagTAACTCGAGTCATGTAATTA	construction of saturation mutagenesis libraries
135	R3_SM_9F	TGTACAAGGGCGGCGGCAGCtgtcttgtttccctccctatattgnnnttctttaggtagTAACTCGAGTCATGTAATTA	construction of saturation mutagenesis libraries
136	R3_SM_10F	TGTACAAGGGCGGCGGCAGCtgtcttgtttccctccctatattgttgnnntttaggtagTAACTCGAGTCATGTAATTA	construction of saturation mutagenesis libraries
137	R3_SM_11F	TGTACAAGGGCGGCGGCAGCtgtcttgtttccctccctatattgttgttcnnnaggtagTAACTCGAGTCATGTAATTA	construction of saturation mutagenesis libraries
138	R3_SM_12F	TGTACAAGGGCGGCGGCAGCtgtcttgtttccctccctatattgttgttctttnnntagTAACTCGAGTCATGTAATTA	construction of saturation mutagenesis libraries
139	R3_cap_F	TGTACAAGGGCGGCGGCAGCtgtcttgtttccctccctatattgttgttctttaggnnnTAACTCGAGTCATGTAATTA	construction of C-terminal capping libraries
140	R4_SM_1F	TGTACAAGGGCGGCGGCAGCnnnctgtacatgtgcagtgtcgggtgttggtttaggtagTAACTCGAGTCATGTAATTA	construction of saturation mutagenesis libraries
141	R4_SM_2F	TGTACAAGGGCGGCGGCAGCgggnnntacatgtgcagtgtcgggtgttggtttaggtagTAACTCGAGTCATGTAATTA	construction of saturation mutagenesis libraries
142	R4_SM_3F	TGTACAAGGGCGGCGGCAGCgggctgnnnatgtgcagtgtcgggtgttggtttaggtagTAACTCGAGTCATGTAATTA	construction of saturation mutagenesis libraries
143	R4_SM_4F	TGTACAAGGGCGGCGGCAGCgggctgtacnnntgcagtgtcgggtgttggtttaggtagTAACTCGAGTCATGTAATTA	construction of saturation mutagenesis libraries
144	R4_SM_5F	TGTACAAGGGCGGCGGCAGCgggctgtacatgnnnagtgtcgggtgttggtttaggtagTAACTCGAGTCATGTAATTA	construction of saturation mutagenesis libraries
145	R4_SM_6F	TGTACAAGGGCGGCGGCAGCgggctgtacatgtgcnnngtcgggtgttggtttaggtagTAACTCGAGTCATGTAATTA	construction of saturation mutagenesis libraries
146	R4_SM_7F	TGTACAAGGGCGGCGGCAGCgggctgtacatgtgcagtnnngggtgttggtttaggtagTAACTCGAGTCATGTAATTA	construction of saturation mutagenesis libraries
147	R4_SM_8F	TGTACAAGGGCGGCGGCAGCgggctgtacatgtgcagtgtcnnntgttggtttaggtagTAACTCGAGTCATGTAATTA	construction of saturation mutagenesis libraries
148	R4_SM_9F	TGTACAAGGGCGGCGGCAGCgggctgtacatgtgcagtgtcgggnnntggtttaggtagTAACTCGAGTCATGTAATTA	construction of saturation mutagenesis libraries
149	R4_SM_10F	TGTACAAGGGCGGCGGCAGCgggctgtacatgtgcagtgtcgggtgtnnntttaggtagTAACTCGAGTCATGTAATTA	construction of saturation mutagenesis libraries
150	R4_SM_11F	TGTACAAGGGCGGCGGCAGCgggctgtacatgtgcagtgtcgggtgttggnnnaggtagTAACTCGAGTCATGTAATTA	construction of saturation mutagenesis libraries
151	R4_SM_12F	TGTACAAGGGCGGCGGCAGCgggctgtacatgtgcagtgtcgggtgttggtttnnntagTAACTCGAGTCATGTAATTA	construction of saturation mutagenesis libraries
152	R4_cap_F	TGTACAAGGGCGGCGGCAGCgggctgtacatgtgcagtgtcgggtgttggtttaggnnnTAACTCGAGTCATGTAATTA	construction of C-terminal capping libraries
153	R5_SM_1F	TGTACAAGGGCGGCGGCAGCnnngttacccggctcgacgctatatatttcagaatatagTAACTCGAGTCATGTAATTA	construction of saturation mutagenesis libraries
154	R5_SM_2F	TGTACAAGGGCGGCGGCAGCcgtnnnacccggctcgacgctatatatttcagaatatagTAACTCGAGTCATGTAATTA	construction of saturation mutagenesis libraries
155	R5_SM_3F	TGTACAAGGGCGGCGGCAGCcgtgttnnncggctcgacgctatatatttcagaatatagTAACTCGAGTCATGTAATTA	construction of saturation mutagenesis libraries
156	R5_SM_4F	TGTACAAGGGCGGCGGCAGCcgtgttaccnnnctcgacgctatatatttcagaatatagTAACTCGAGTCATGTAATTA	construction of saturation mutagenesis libraries
157	R5_SM_5F	TGTACAAGGGCGGCGGCAGCcgtgttacccggnnngacgctatatatttcagaatatagTAACTCGAGTCATGTAATTA	construction of saturation mutagenesis libraries
158	R5_SM_6F	TGTACAAGGGCGGCGGCAGCcgtgttacccggctcnnngctatatatttcagaatatagTAACTCGAGTCATGTAATTA	construction of saturation mutagenesis libraries
159	R5_SM_7F	TGTACAAGGGCGGCGGCAGCcgtgttacccggctcgacnnnatatatttcagaatatagTAACTCGAGTCATGTAATTA	construction of saturation mutagenesis libraries
160	R5_SM_8F	TGTACAAGGGCGGCGGCAGCcgtgttacccggctcgacgctnnntatttcagaatatagTAACTCGAGTCATGTAATTA	construction of saturation mutagenesis libraries
161	R5_SM_9F	TGTACAAGGGCGGCGGCAGCcgtgttacccggctcgacgctatannnttcagaatatagTAACTCGAGTCATGTAATTA	construction of saturation mutagenesis libraries
162	R5_SM_10F	TGTACAAGGGCGGCGGCAGCcgtgttacccggctcgacgctatatatnnnagaatatagTAACTCGAGTCATGTAATTA	construction of saturation mutagenesis libraries
163	R5_SM_11F	TGTACAAGGGCGGCGGCAGCcgtgttacccggctcgacgctatatatttcnnnatatagTAACTCGAGTCATGTAATTA	construction of saturation mutagenesis libraries
164	R5_SM_12F	TGTACAAGGGCGGCGGCAGCcgtgttacccggctcgacgctatatatttcagannntagTAACTCGAGTCATGTAATTA	construction of saturation mutagenesis libraries
165	R5_cap_F	TGTACAAGGGCGGCGGCAGCcgtgttacccggctcgacgctatatatttcagaatannnTAACTCGAGTCATGTAATTA	construction of C-terminal capping libraries
166	W1_SM_1F	TGTACAAGGGCGGCGGCAGCnnncggggggcagtggggggatggcggttggtgggctagTAACTCGAGTCATGTAATTA	construction of saturation mutagenesis libraries
167	W1_SM_2F	TGTACAAGGGCGGCGGCAGCgtcnnnggggcagtggggggatggcggttggtgggctagTAACTCGAGTCATGTAATTA	construction of saturation mutagenesis libraries
168	W1_SM_3F	TGTACAAGGGCGGCGGCAGCgtccggnnngcagtggggggatggcggttggtgggctagTAACTCGAGTCATGTAATTA	construction of saturation mutagenesis libraries
169	W1_SM_4F	TGTACAAGGGCGGCGGCAGCgtccgggggnnngtggggggatggcggttggtgggctagTAACTCGAGTCATGTAATTA	construction of saturation mutagenesis libraries
170	W1_SM_5F	TGTACAAGGGCGGCGGCAGCgtccggggggcannngggggatggcggttggtgggctagTAACTCGAGTCATGTAATTA	construction of saturation mutagenesis libraries
171	W1_SM_6F	TGTACAAGGGCGGCGGCAGCgtccggggggcagtgnnnggatggcggttggtgggctagTAACTCGAGTCATGTAATTA	construction of saturation mutagenesis libraries
172	W1_SM_7F	TGTACAAGGGCGGCGGCAGCgtccggggggcagtggggnnntggcggttggtgggctagTAACTCGAGTCATGTAATTA	construction of saturation mutagenesis libraries
173	W1_SM_8F	TGTACAAGGGCGGCGGCAGCgtccggggggcagtggggggannncggttggtgggctagTAACTCGAGTCATGTAATTA	construction of saturation mutagenesis libraries
174	W1_SM_9F	TGTACAAGGGCGGCGGCAGCgtccggggggcagtggggggatggnnnttggtgggctagTAACTCGAGTCATGTAATTA	construction of saturation mutagenesis libraries
175	W1_SM_10F	TGTACAAGGGCGGCGGCAGCgtccggggggcagtggggggatggcggnnngtgggctagTAACTCGAGTCATGTAATTA	construction of saturation mutagenesis libraries
176	W1_SM_11F	TGTACAAGGGCGGCGGCAGCgtccggggggcagtggggggatggcggttgnnnggctagTAACTCGAGTCATGTAATTA	construction of saturation mutagenesis libraries
177	W1_SM_12F	TGTACAAGGGCGGCGGCAGCgtccggggggcagtggggggatggcggttggtgnnntagTAACTCGAGTCATGTAATTA	construction of saturation mutagenesis libraries
178	W1_cap_F	TGTACAAGGGCGGCGGCAGCgtccggggggcagtggggggatggcggttggtgggcnnnTAACTCGAGTCATGTAATTA	construction of C-terminal capping libraries
179	W2_SM_1F	TGTACAAGGGCGGCGGCAGCnnncggtggcgggtggggttgtggcggggggcgagttagTAACTCGAGTCATGTAATTA	construction of saturation mutagenesis libraries
180	W2_SM_2F	TGTACAAGGGCGGCGGCAGCgctnnntggcgggtggggttgtggcggggggcgagttagTAACTCGAGTCATGTAATTA	construction of saturation mutagenesis libraries
181	W2_SM_3F	TGTACAAGGGCGGCGGCAGCgctcggnnncgggtggggttgtggcggggggcgagttagTAACTCGAGTCATGTAATTA	construction of saturation mutagenesis libraries
182	W2_SM_4F	TGTACAAGGGCGGCGGCAGCgctcggtggnnngtggggttgtggcggggggcgagttagTAACTCGAGTCATGTAATTA	construction of saturation mutagenesis libraries
183	W2_SM_5F	TGTACAAGGGCGGCGGCAGCgctcggtggcggnnngggttgtggcggggggcgagttagTAACTCGAGTCATGTAATTA	construction of saturation mutagenesis libraries
184	W2_SM_6F	TGTACAAGGGCGGCGGCAGCgctcggtggcgggtgnnnttgtggcggggggcgagttagTAACTCGAGTCATGTAATTA	construction of saturation mutagenesis libraries
185	W2_SM_7F	TGTACAAGGGCGGCGGCAGCgctcggtggcgggtggggnnntggcggggggcgagttagTAACTCGAGTCATGTAATTA	construction of saturation mutagenesis libraries
186	W2_SM_8F	TGTACAAGGGCGGCGGCAGCgctcggtggcgggtggggttgnnncggggggcgagttagTAACTCGAGTCATGTAATTA	construction of saturation mutagenesis libraries
187	W2_SM_9F	TGTACAAGGGCGGCGGCAGCgctcggtggcgggtggggttgtggnnnggggcgagttagTAACTCGAGTCATGTAATTA	construction of saturation mutagenesis libraries
188	W2_SM_10F	TGTACAAGGGCGGCGGCAGCgctcggtggcgggtggggttgtggcggnnngcgagttagTAACTCGAGTCATGTAATTA	construction of saturation mutagenesis libraries
189	W2_SM_11F	TGTACAAGGGCGGCGGCAGCgctcggtggcgggtggggttgtggcgggggnnnagttagTAACTCGAGTCATGTAATTA	construction of saturation mutagenesis libraries
190	W2_SM_12F	TGTACAAGGGCGGCGGCAGCgctcggtggcgggtggggttgtggcggggggcgnnntagTAACTCGAGTCATGTAATTA	construction of saturation mutagenesis libraries
191	W2_cap_F	TGTACAAGGGCGGCGGCAGCgctcggtggcgggtggggttgtggcggggggcgagtnnnTAACTCGAGTCATGTAATTA	construction of C-terminal capping libraries
192	W3_SM_1F	TGTACAAGGGCGGCGGCAGCnnntcgttggcggcgtctttttggcgtgttgtcggttagTAACTCGAGTCATGTAATTA	construction of saturation mutagenesis libraries
193	W3_SM_2F	TGTACAAGGGCGGCGGCAGCcctnnnttggcggcgtctttttggcgtgttgtcggttagTAACTCGAGTCATGTAATTA	construction of saturation mutagenesis libraries
194	W3_SM_3F	TGTACAAGGGCGGCGGCAGCccttcgnnngcggcgtctttttggcgtgttgtcggttagTAACTCGAGTCATGTAATTA	construction of saturation mutagenesis libraries
195	W3_SM_4F	TGTACAAGGGCGGCGGCAGCccttcgttgnnngcgtctttttggcgtgttgtcggttagTAACTCGAGTCATGTAATTA	construction of saturation mutagenesis libraries
196	W3_SM_5F	TGTACAAGGGCGGCGGCAGCccttcgttggcgnnntctttttggcgtgttgtcggttagTAACTCGAGTCATGTAATTA	construction of saturation mutagenesis libraries
197	W3_SM_6F	TGTACAAGGGCGGCGGCAGCccttcgttggcggcgnnnttttggcgtgttgtcggttagTAACTCGAGTCATGTAATTA	construction of saturation mutagenesis libraries
198	W3_SM_7F	TGTACAAGGGCGGCGGCAGCccttcgttggcggcgtctnnntggcgtgttgtcggttagTAACTCGAGTCATGTAATTA	construction of saturation mutagenesis libraries
199	W3_SM_8F	TGTACAAGGGCGGCGGCAGCccttcgttggcggcgtcttttnnncgtgttgtcggttagTAACTCGAGTCATGTAATTA	construction of saturation mutagenesis libraries
200	W3_SM_9F	TGTACAAGGGCGGCGGCAGCccttcgttggcggcgtctttttggnnngttgtcggttagTAACTCGAGTCATGTAATTA	construction of saturation mutagenesis libraries
201	W3_SM_10F	TGTACAAGGGCGGCGGCAGCccttcgttggcggcgtctttttggcgtnnngtcggttagTAACTCGAGTCATGTAATTA	construction of saturation mutagenesis libraries
202	W3_SM_11F	TGTACAAGGGCGGCGGCAGCccttcgttggcggcgtctttttggcgtgttnnnggttagTAACTCGAGTCATGTAATTA	construction of saturation mutagenesis libraries
203	W3_SM_12F	TGTACAAGGGCGGCGGCAGCccttcgttggcggcgtctttttggcgtgttgtcnnntagTAACTCGAGTCATGTAATTA	construction of saturation mutagenesis libraries
204	W3_cap_F	TGTACAAGGGCGGCGGCAGCccttcgttggcggcgtctttttggcgtgttgtcggtnnnTAACTCGAGTCATGTAATTA	construction of C-terminal capping libraries
205	C-terminome_library	TGTACAAGGGCGGCGGCAGCNNNNNNNNNNNNNNNNNNNNNNNNNNNNNNNNNNNNTAACTCGAGTCATGTAATTA	construction of yeast C-terminome libraries	an oligo pool with 6556 unique sequences replacing the central variable region of 36Ns
206	Atg1C_SM_1F	TGTACAAGGGCGGCGGCAGCnnnaaaatattgaggcagaagatgaaccaccaaaattagTAACTCGAGTCATGTAATTA	construction of saturation mutagenesis libraries
207	Atg1C_SM_2F	TGTACAAGGGCGGCGGCAGCttgnnnatattgaggcagaagatgaaccaccaaaattagTAACTCGAGTCATGTAATTA	construction of saturation mutagenesis libraries
208	Atg1C_SM_3F	TGTACAAGGGCGGCGGCAGCttgaaannnttgaggcagaagatgaaccaccaaaattagTAACTCGAGTCATGTAATTA	construction of saturation mutagenesis libraries
209	Atg1C_SM_4F	TGTACAAGGGCGGCGGCAGCttgaaaatannnaggcagaagatgaaccaccaaaattagTAACTCGAGTCATGTAATTA	construction of saturation mutagenesis libraries
210	Atg1C_SM_5F	TGTACAAGGGCGGCGGCAGCttgaaaatattgnnncagaagatgaaccaccaaaattagTAACTCGAGTCATGTAATTA	construction of saturation mutagenesis libraries
211	Atg1C_SM_6F	TGTACAAGGGCGGCGGCAGCttgaaaatattgaggnnnaagatgaaccaccaaaattagTAACTCGAGTCATGTAATTA	construction of saturation mutagenesis libraries
212	Atg1C_SM_7F	TGTACAAGGGCGGCGGCAGCttgaaaatattgaggcagnnnatgaaccaccaaaattagTAACTCGAGTCATGTAATTA	construction of saturation mutagenesis libraries
213	Atg1C_SM_8F	TGTACAAGGGCGGCGGCAGCttgaaaatattgaggcagaagnnnaaccaccaaaattagTAACTCGAGTCATGTAATTA	construction of saturation mutagenesis libraries
214	Atg1C_SM_9F	TGTACAAGGGCGGCGGCAGCttgaaaatattgaggcagaagatgnnncaccaaaattagTAACTCGAGTCATGTAATTA	construction of saturation mutagenesis libraries
215	Atg1C_SM_10F	TGTACAAGGGCGGCGGCAGCttgaaaatattgaggcagaagatgaacnnncaaaattagTAACTCGAGTCATGTAATTA	construction of saturation mutagenesis libraries
216	Atg1C_SM_11F	TGTACAAGGGCGGCGGCAGCttgaaaatattgaggcagaagatgaaccacnnnaattagTAACTCGAGTCATGTAATTA	construction of saturation mutagenesis libraries
217	Atg1C_SM_12F	TGTACAAGGGCGGCGGCAGCttgaaaatattgaggcagaagatgaaccaccaannntagTAACTCGAGTCATGTAATTA	construction of saturation mutagenesis libraries
218	Atg1C_cap_F	TGTACAAGGGCGGCGGCAGCttgaaaatattgaggcagaagatgaaccaccaaaatnnnTAACTCGAGTCATGTAATTA	construction of C-terminal capping libraries
219	Rpa12C_SM_1F	TGTACAAGGGCGGCGGCAGCnnnacttcctgtggttacaagttccgtaccaacaattagTAACTCGAGTCATGTAATTA	construction of saturation mutagenesis libraries
220	Rpa12C_SM_2F	TGTACAAGGGCGGCGGCAGCtgcnnntcctgtggttacaagttccgtaccaacaattagTAACTCGAGTCATGTAATTA	construction of saturation mutagenesis libraries
221	Rpa12C_SM_3F	TGTACAAGGGCGGCGGCAGCtgcactnnntgtggttacaagttccgtaccaacaattagTAACTCGAGTCATGTAATTA	construction of saturation mutagenesis libraries
222	Rpa12C_SM_4F	TGTACAAGGGCGGCGGCAGCtgcacttccnnnggttacaagttccgtaccaacaattagTAACTCGAGTCATGTAATTA	construction of saturation mutagenesis libraries
223	Rpa12C_SM_5F	TGTACAAGGGCGGCGGCAGCtgcacttcctgtnnntacaagttccgtaccaacaattagTAACTCGAGTCATGTAATTA	construction of saturation mutagenesis libraries
224	Rpa12C_SM_6F	TGTACAAGGGCGGCGGCAGCtgcacttcctgtggtnnnaagttccgtaccaacaattagTAACTCGAGTCATGTAATTA	construction of saturation mutagenesis libraries
225	Rpa12C_SM_7F	TGTACAAGGGCGGCGGCAGCtgcacttcctgtggttacnnnttccgtaccaacaattagTAACTCGAGTCATGTAATTA	construction of saturation mutagenesis libraries
226	Rpa12C_SM_8F	TGTACAAGGGCGGCGGCAGCtgcacttcctgtggttacaagnnncgtaccaacaattagTAACTCGAGTCATGTAATTA	construction of saturation mutagenesis libraries
227	Rpa12C_SM_9F	TGTACAAGGGCGGCGGCAGCtgcacttcctgtggttacaagttcnnnaccaacaattagTAACTCGAGTCATGTAATTA	construction of saturation mutagenesis libraries
228	Rpa12C_SM_10F	TGTACAAGGGCGGCGGCAGCtgcacttcctgtggttacaagttccgtnnnaacaattagTAACTCGAGTCATGTAATTA	construction of saturation mutagenesis libraries
229	Rpa12C_SM_11F	TGTACAAGGGCGGCGGCAGCtgcacttcctgtggttacaagttccgtaccnnnaattagTAACTCGAGTCATGTAATTA	construction of saturation mutagenesis libraries
230	Rpa12C_SM_12F	TGTACAAGGGCGGCGGCAGCtgcacttcctgtggttacaagttccgtaccaacnnntagTAACTCGAGTCATGTAATTA	construction of saturation mutagenesis libraries
231	Rpa12C_cap_F	TGTACAAGGGCGGCGGCAGCtgcacttcctgtggttacaagttccgtaccaacaatnnnTAACTCGAGTCATGTAATTA	construction of C-terminal capping libraries
232	Cdeg_seq_F_0N	ctacacgacgctcttccgatctCTAATTACATGACTCG	preparation of sequencing libraries
233	Cdeg_seq_F_1N	ctacacgacgctcttccgatctNCTAATTACATGACTCG	preparation of sequencing libraries
234	Cdeg_seq_F_2N	ctacacgacgctcttccgatctNNCTAATTACATGACTCG	preparation of sequencing libraries
235	Cdeg_seq_F_3N	ctacacgacgctcttccgatctNNNCTAATTACATGACTCG	preparation of sequencing libraries
236	Cdeg_seq_F_4N	ctacacgacgctcttccgatctNNNNCTAATTACATGACTCG	preparation of sequencing libraries
237	Cdeg_seq_F_5N	ctacacgacgctcttccgatctNNNNNCTAATTACATGACTCG	preparation of sequencing libraries
238	Cdeg_seq_F_6N	ctacacgacgctcttccgatctNNNNNNCTAATTACATGACTCG	preparation of sequencing libraries
239	Cdeg_seq_F_7N	ctacacgacgctcttccgatctNNNNNNNCTAATTACATGACTCG	preparation of sequencing libraries
240	Cdeg_seq_F_8N	ctacacgacgctcttccgatctNNNNNNNNCTAATTACATGACTCG	preparation of sequencing libraries
241	Cdeg_seq_F_10N	ctacacgacgctcttccgatctNNNNNNNNNNCTAATTACATGACTCG	preparation of sequencing libraries
242	Cdeg_seq_R1_0N	gacgtgtgctcttccgatctGCTTAACGAgtacgaacgcgccgagg	preparation of sequencing libraries
243	Cdeg_seq_R1_2N	gacgtgtgctcttccgatctNNGCTTAACGAgtacgaacgcgccgagg	preparation of sequencing libraries
244	Cdeg_seq_R1_4N	gacgtgtgctcttccgatctNNNNGCTTAACGAgtacgaacgcgccgagg	preparation of sequencing libraries
245	Cdeg_seq_R1_6N	gacgtgtgctcttccgatctNNNNNNGCTTAACGAgtacgaacgcgccgagg	preparation of sequencing libraries
246	Cdeg_seq_R2_0N	gacgtgtgctcttccgatctTTCGATGACgtacgaacgcgccgagg	preparation of sequencing libraries
247	Cdeg_seq_R2_2N	gacgtgtgctcttccgatctNNTTCGATGACgtacgaacgcgccgagg	preparation of sequencing libraries
248	Cdeg_seq_R2_4N	gacgtgtgctcttccgatctNNNNTTCGATGACgtacgaacgcgccgagg	preparation of sequencing libraries
249	Cdeg_seq_R2_6N	gacgtgtgctcttccgatctNNNNNNTTCGATGACgtacgaacgcgccgagg	preparation of sequencing libraries
250	Cdeg_seq_R3_0N	gacgtgtgctcttccgatctACGTTGCCAgtacgaacgcgccgagg	preparation of sequencing libraries
251	Cdeg_seq_R3_2N	gacgtgtgctcttccgatctNNACGTTGCCAgtacgaacgcgccgagg	preparation of sequencing libraries
252	Cdeg_seq_R3_4N	gacgtgtgctcttccgatctNNNNACGTTGCCAgtacgaacgcgccgagg	preparation of sequencing libraries
253	Cdeg_seq_R3_6N	gacgtgtgctcttccgatctNNNNNNACGTTGCCAgtacgaacgcgccgagg	preparation of sequencing libraries
254	Cdeg_seq_R4_0N	gacgtgtgctcttccgatctAGACCTCACgtacgaacgcgccgagg	preparation of sequencing libraries
255	Cdeg_seq_R4_2N	gacgtgtgctcttccgatctNNAGACCTCACgtacgaacgcgccgagg	preparation of sequencing libraries
256	Cdeg_seq_R4_4N	gacgtgtgctcttccgatctNNNNAGACCTCACgtacgaacgcgccgagg	preparation of sequencing libraries
257	Cdeg_seq_R4_6N	gacgtgtgctcttccgatctNNNNNNAGACCTCACgtacgaacgcgccgagg	preparation of sequencing libraries
258	Cdeg_seq_R5_0N	gacgtgtgctcttccgatctCCTGGTAGTgtacgaacgcgccgagg	preparation of sequencing libraries
259	Cdeg_seq_R5_2N	gacgtgtgctcttccgatctNNCCTGGTAGTgtacgaacgcgccgagg	preparation of sequencing libraries
260	Cdeg_seq_R5_4N	gacgtgtgctcttccgatctNNNNCCTGGTAGTgtacgaacgcgccgagg	preparation of sequencing libraries
261	Cdeg_seq_R5_6N	gacgtgtgctcttccgatctNNNNNNCCTGGTAGTgtacgaacgcgccgagg	preparation of sequencing libraries
262	Cdeg_seq_R6_0N	gacgtgtgctcttccgatctAGGTGGTCAgtacgaacgcgccgagg	preparation of sequencing libraries
263	Cdeg_seq_R6_2N	gacgtgtgctcttccgatctNNAGGTGGTCAgtacgaacgcgccgagg	preparation of sequencing libraries
264	Cdeg_seq_R6_4N	gacgtgtgctcttccgatctNNNNAGGTGGTCAgtacgaacgcgccgagg	preparation of sequencing libraries
265	Cdeg_seq_R6_6N	gacgtgtgctcttccgatctNNNNNNAGGTGGTCAgtacgaacgcgccgagg	preparation of sequencing libraries
266	Cdeg_seq_R7_0N	gacgtgtgctcttccgatctTTGTGACTGgtacgaacgcgccgagg	preparation of sequencing libraries
267	Cdeg_seq_R7_2N	gacgtgtgctcttccgatctNNTTGTGACTGgtacgaacgcgccgagg	preparation of sequencing libraries
268	Cdeg_seq_R7_4N	gacgtgtgctcttccgatctNNNNTTGTGACTGgtacgaacgcgccgagg	preparation of sequencing libraries
269	Cdeg_seq_R7_6N	gacgtgtgctcttccgatctNNNNNNTTGTGACTGgtacgaacgcgccgagg	preparation of sequencing libraries
270	Cdeg_seq_R8_0N	gacgtgtgctcttccgatctATACAGTCCgtacgaacgcgccgagg	preparation of sequencing libraries
271	Cdeg_seq_R8_2N	gacgtgtgctcttccgatctNNATACAGTCCgtacgaacgcgccgagg	preparation of sequencing libraries
272	Cdeg_seq_R8_4N	gacgtgtgctcttccgatctNNNNATACAGTCCgtacgaacgcgccgagg	preparation of sequencing libraries
273	Cdeg_seq_R8_6N	gacgtgtgctcttccgatctNNNNNNATACAGTCCgtacgaacgcgccgagg	preparation of sequencing libraries
274	P5_Scriptseq	AATGATACGGCGACCACCGAGATCTACACTCTTTCCCTACACGACGCTCTTCCGAT*C*T	preparation of sequencing libraries
275	P7_Scriptseq	CAAGCAGAAGACGGCATACGAGATNNNNNNGTGACTGGAGTTCAGACGTGTGCTCTTCCGAT*C*T	preparation of sequencing libraries	with unique barcode sequences replacing the central variable region of 6Ns
