# Supplementary material for: Orphan quality control by an SCF ubiquitin ligase directed to pervasive C-degrons
Source: Nat Commun. 2023 Dec 15;14:8363. doi: 10.1038/s41467-023-44096-z (PMC10724198; doi:10.1038/s41467-023-44096-z)
Supplement: Supplementary file 12 — Source Data [file 41467_2023_44096_MOESM12_ESM.xlsx]

## Sheet: Fig.1b
mCherry/sfGFP ratios of 35000 cells/sample
tFT	tFT-X4	tFT-X8	tFT-X12
0.897508	0.905355	0.984546	0.998854
1.24334	1.17262	1.24206	0.757442
1.11095	0.74572	0.81232	0.872561
0.883397	1.11637	1.19044	0.858613
1.04735	0.823916	0.898511	0.742119
0.899732	0.814017	0.887892	0.843585
0.907582	0.737422	0.802047	1.28019
1.02942	0.803364	0.876244	1.0816
7.79023	0.986531	1.06732	0.931713
0.836703	0.943695	1.02462	0.898939
1.34391	0.865015	0.941766	0.759784
0.818085	1.07982	1.15766	0.94744
0.851022	0.842549	0.918102	1.17049
0.822227	0.746936	0.814005	1.76409
1.15244	1.13532	1.20799	0.973499
0.807831	0.875119	0.952559	0.767147
1.5567	0.969802	1.05087	1.08301
0.903862	1.01796	1.09806	1.10656
1.0317	0.891113	0.969384	1.5266
1.05919	0.751191	0.819025	1.24604
1.52221	0.944269	1.02507	0.837903
1.04584	0.952504	1.03375	0.897375
0.920223	1.00277	1.08321	0.910474
1.76188	0.982684	1.06326	0.897978
0.949707	0.799432	0.872045	1.05128
1.09459	0.841458	0.916888	0.678711
0.952221	0.85034	0.926541	0.876647
0.975206	1.09295	1.16974	1.22078
0.931589	0.841858	0.917387	0.927637
0.854818	0.931327	1.01226	0.988577
1.80412	0.705753	0.763834	0.646702
0.840171	1.75719	2.04253	0.979114
1.06044	0.8268	0.901616	0.701885
0.6669	0.979189	1.05981	0.92582
0.940784	0.862184	0.938921	1.10954
0.884101	0.899745	0.978812	0.654021
1.84428	0.691886	0.74665	1.14546
0.668348	0.894362	0.973067	0.864583
1.00659	0.716495	0.776677	0.629716
0.942841	0.861017	0.937721	0.880813
0.935907	1.67077	1.92138	0.76373
0.800442	0.953482	1.03462	0.838627
0.9149	0.695014	0.75064	1.01558
1.10978	0.963551	1.04469	0.84703
1.84418	0.818433	0.89262	0.984786
1.10922	0.68522	0.737976	0.952086
0.903075	0.830017	0.904819	0.997082
0.936453	0.749168	0.816609	0.880123
0.90749	0.800032	0.872588	1.00313
0.925398	0.91447	0.994107	1.18847
1.01303	1.0608	1.13925	0.843069
0.902991	0.805714	0.878768	1.6816
1.04666	0.897697	0.976486	0.777714
1.14201	0.877973	0.95551	2.20141
0.839864	1.41122	1.48535	0.8872
0.941082	0.90445	0.983508	0.799127
0.983989	0.829436	0.904352	0.913514
0.776396	0.907824	0.987173	0.855624
1.00423	0.973507	1.05436	0.80071
0.976328	0.803087	0.875909	0.814208
1.93013	1.01191	1.09168	0.786674
0.910958	1.24781	1.30322	204.167
1.65414	0.758175	0.826534	0.706584
1.67773	1.0391	1.11818	0.889102
1.81479	0.834224	0.909595	0.684714
0.75957	0.772263	0.842402	0.928579
1.1413	0.85242	0.928811	0.847389
0.830944	0.81177	0.885341	0.210332
0.992962	0.773444	0.843537	0.976053
1.03876	0.782689	0.853848	0.793255
0.907411	0.763789	0.832842	0.996108
0.932372	1.05178	1.13082	1.27235
1.14152	1.04093	1.1199	0.743008
0.913379	1.62738	1.86443	1.10918
0.792705	1.06899	1.14685	0.970167
0.80472	0.71923	0.779903	0.911579
0.717735	1.27948	1.32923	0.900635
0.958852	0.835506	0.910897	0.969651
0.905621	0.708408	0.767185	0.981769
0.930426	1.04403	1.12285	0.983905
0.92818	0.862914	0.939696	0.891071
0.915515	1.23623	1.29462	0.214439
0.998095	0.805956	0.879007	0.931138
1.52513	0.570034	0.567557	0.829378
0.896444	0.892604	0.970927	0.794678
0.955903	0.768243	0.838038	0.97691
0.968694	0.903878	0.982836	0.789843
0.789127	0.985757	1.06649	1.09032
0.910727	0.737852	0.802509	1.69557
0.946736	0.953334	1.03454	1.4031
0.988792	0.889038	0.967134	1.09937
0.854878	0.851085	0.927364	0.924021
0.906044	0.843646	0.919361	0.614161
0.918636	1.13376	1.20634	0.996794
0.969296	0.888734	0.96684	1.00249
0.794321	1.11707	1.19118	0.773238
1.01206	0.896028	0.974789	0.9875
0.804563	0.89719	0.975973	1.09984
0.84983	1.68735	1.94378	1.04212
1.0951	1.79654	2.10354	1.08227
1.0396	1.32501	1.36979	0.858386
0.740326	0.836925	0.912311	0.891063
0.862299	0.571255	0.569555	0.955137
0.882867	0.864566	0.941348	0.977298
0.990706	0.79338	0.865515	0.85825
0.9722	1.06607	1.14439	0.762898
0.928141	0.769172	0.839064	0.987092
0.919407	0.893151	0.971575	0.790128
0.802649	0.765944	0.835426	0.767076
0.944747	0.947103	1.0281	0.97873
1.00164	1.01275	1.09262	0.936855
1.048	0.996137	1.07666	1.12137
0.772391	0.950149	1.03147	1.05789
1.31346	0.859893	0.936498	0.781709
0.901969	0.679783	0.731082	0.832149
0.959379	0.904306	0.9833	0.762841
0.806159	1.16628	1.23617	1.37837
1.04339	0.907419	0.986695	0.94036
0.844288	0.755279	0.823402	0.843434
1.25664	1.09001	1.16718	1.0285
1.68798	0.89915	0.978125	0.863192
0.888372	1.50231	1.66134	0.684488
0.805341	0.950296	1.03161	0.793367
1.04087	1.45654	1.57023	0.818747
1.00364	1.34519	1.39161	0.553982
0.887003	0.927524	1.00799	0.828305
0.955748	1.09373	1.17057	0.814758
0.867457	0.94403	1.02483	0.894037
0.862972	0.813907	0.887743	1.02439
0.937159	0.836916	0.9123	0.770091
0.951076	0.879812	0.957423	0.883276
0.849453	0.893396	0.971866	0.901167
1.82653	0.81381	0.887642	1.11235
1.33994	0.748783	0.81602	0.883981
0.878212	0.898972	0.97794	0.889638
0.910151	0.766264	0.835671	0.938591
0.853689	0.751117	0.818945	0.496329
0.955953	1.13468	1.20719	0.863058
1.09634	0.89414	0.972826	0.923864
0.977968	1.85964	2.23285	0.669401
1.91386	0.868235	0.945318	0.823196
0.745847	0.957229	1.03828	1.0538
0.976972	1.24076	1.2979	0.968162
0.867499	1.99137	1.01521	0.963051
1.93222	0.934418	1.1454	1.05623
1.90377	1.06711	0.82935	0.840836
0.71521	0.760648	0.867596	0.766991
0.932491	0.795225	1.32634	0.787252
1.72958	1.27648	1.49838	0.863107
0.771101	1.41927	0.815967	0.772053
0.934502	0.74875	1.07524	0.597897
0.943671	0.994693	1.12141	0.623176
1.13807	1.04258	0.947704	0.357673
0.839195	0.870631	0.876133	1.03031
1.39908	0.803252	1.00126	0.955732
0.973752	0.921197	0.891649	0.929595
1.77261	0.817423	1.1271	0.80497
0.931024	1.04815	1.18596	0.765459
0.878823	1.11123	0.766996	1.02583
1.04166	0.708228	0.83813	0.78577
2.0089	0.768316	1.28691	1.05023
0.769225	1.22573	0.85725	0.783792
0.975657	7.2224	1.14679	0.773684
0.976257	0.78578	0.70699	0.825597
1.62775	1.0689	0.864743	0.880173
0.767949	0.6607	0.854278	0.936565
0.987551	0.792605	0.914565	0.756181
1.64549	0.783009	1.13384	0.803142
0.943867	0.839014	0.999068	1.31144
1.64215	1.05504	0.82117	0.940716
1.93075	0.919139	0.906664	1.15929
0.990827	0.753021	0.919723	0.932392
0.90623	0.831549	1.03539	1.22448
0.863806	0.84394	0.907226	0.810608
0.894495	0.954348	0.91128	0.589593
0.820675	0.832031	0.946434	0.902261
1.09471	0.835865	1.77347	0.944362
0.82717	0.869349	1.17867	0.769897
0.964334	1.5646	1.64294	1.01181
1.59886	1.10273	0.687197	0.797388
1.90017	1.49236	0.891574	0.952488
1.02041	0.646027	0.936355	0.821222
1.12111	0.817371	0.758477	0.706708
0.770327	0.859771	0.860629	0.978887
0.773355	0.701472	1.01343	0.909975
0.883669	0.788984	0.965971	0.7659
0.959711	0.932458	0.962587	1.18738
0.933343	0.887852	1.01452	0.776399
0.878042	0.884526	0.874251	0.810925
0.6654	0.933726	0.818928	1.01607
0.900219	0.801519	0.833325	1.02614
1.16039	0.751079	0.891597	1.17465
0.723034	0.764182	0.822584	0.600386
0.925621	0.817398	0.724218	0.96567
1.03263	0.754403	0.735255	1.17537
0.838862	0.67403	0.638119	0.94534
1.86319	0.682982	1.66109	1.01951
1.17206	0.610618	1.00231	0.954997
0.997229	1.50201	0.957723	0.831852
1.95253	0.922178	0.940331	0.622629
1.12937	0.880094	0.84652	1.18506
0.889899	0.863598	0.817759	0.700122
1.74367	0.776323	0.999941	0.855716
1.00514	0.75003	0.832223	1.09269
0.997252	0.919854	1.83284	1.13279
1.81621	0.76317	1.28816	1.94456
1.12496	1.60673	1.01175	0.841089
0.858931	1.22738	0.830996	1.06171
1.09873	0.930816	0.823739	0.433817
0.771545	0.762143	0.862499	0.952986
0.672932	0.75553	0.904383	1.14562
1.00999	0.790816	0.945123	1.01612
1.16298	0.829499	0.811585	0.94545
1.1098	0.868054	0.845244	1.15256
1.7937	0.745073	1.07041	0.717341
0.919798	0.775054	0.947898	0.904039
0.799333	0.989748	1.04852	0.741369
1.52187	0.870842	0.942224	1.84157
1.91337	0.967255	1.40311	0.980124
0.949083	0.86541	1.06026	1.1314
0.906759	1.35606	1.24284	0.822294
0.830394	0.979665	0.851166	1.05616
1.02339	1.1737	0.720355	0.965364
0.94291	0.780402	0.92058	0.812553
0.847141	0.671361	0.950408	1.08912
0.948961	0.844778	0.820982	0.783772
1.15718	0.87311	0.992017	1.0825
0.797822	0.752916	0.84109	0.777006
1.03074	0.912405	0.955773	0.618733
1.08613	0.770966	0.859071	0.927969
0.932408	0.878253	0.780008	0.796048
0.965412	0.787592	0.972925	0.827143
1.1727	0.719284	0.926135	1.07652
0.893433	0.894261	1.21002	1.00433
1.20949	0.850053	0.818092	1.07307
0.885776	1.1373	1.05413	0.997279
1.01713	0.750325	0.825702	0.940359
0.905551	0.973296	1.25168	1.17095
0.986501	0.757324	0.851424	1.04443
0.889873	1.18434	0.994385	1.9229
0.881122	0.780578	1.0001	0.843827
1.664	0.914768	1.05174	0.904782
1.19203	0.919976	0.725714	0.910984
0.937793	0.970765	0.964257	1.03547
1.0297	0.675341	1.0519	0.540174
0.984464	0.886164	1.23362	0.875687
0.839179	0.970915	1.21081	0.761957
0.882133	1.16281	1.34209	1.03823
0.896194	1.13817	0.951067	0.805179
0.713158	1.29548	0.996403	0.626889
1.00696	0.873761	0.957328	0.899955
1.98706	0.916568	1.12406	0.842322
0.96449	0.879719	0.867313	0.691662
1.04963	1.04536	0.734989	0.936828
0.921701	0.795018	1.05375	0.873406
0.898223	0.682783	0.775576	0.884299
1.34219	0.972911	0.885462	0.748087
1.06787	0.715676	1.02908	0.625149
1.01605	0.811901	1.27726	1.01284
1.57381	0.947988	1.04147	0.841547
0.901242	1.21438	1.1647	0.907658
0.889984	0.960348	1.13054	0.828106
0.841958	1.08723	1.11208	0.746562
1.05598	1.0515	0.874409	0.802931
0.981506	1.03229	1.01685	0.723405
0.915265	0.801674	0.667111	1.20667
0.791212	0.936085	1.21985	0.718235
1.1375	0.631444	0.956098	0.945891
1.00755	1.1472	1.04471	1.21303
1.0353	0.878535	0.994433	0.934472
1.011	0.963568	0.951129	0.923897
1.04185	0.914783	1.04673	1.14152
0.885379	0.87382	1.19379	0.790696
0.882407	0.965502	0.786236	0.95667
0.780773	1.11983	0.92186	0.936329
0.958275	0.72412	0.801672	0.799937
0.954593	0.846086	1.1042	0.699705
0.940652	0.737063	0.973687	0.890273
1.13606	1.0247	1.04111	0.876534
0.820911	0.894996	1.25138	1.10563
1.64922	0.960003	0.859852	1.03637
0.881481	1.18401	1.01449	1.20945
1.18402	0.78833	0.964063	0.987408
0.837552	0.933701	1.73561	0.736141
1.83142	0.886022	1.16691	1.02941
0.929915	1.54217	0.852666	0.769264
0.712069	1.08971	1.02762	0.705044
0.604069	0.781682	1.32616	0.803197
0.966814	0.946616	0.83097	0.913642
0.968847	1.27619	1.02488	0.902588
0.885303	0.762132	0.826097	0.855946
0.820961	0.944092	0.733424	1.07483
0.96274	0.757741	0.939206	0.815645
1.79961	0.681275	0.840128	0.974481
1.15737	0.862448	0.86377	0.975805
1.15509	0.770121	1.02269	0.893585
0.862729	0.791836	0.98781	0.96386
1.74114	0.941667	1.02152	0.451831
1.50929	0.908557	2.05546	27.7609
0.844622	0.940409	0.983683	0.92686
1.9384	1.76549	0.947701	1.49073
0.973139	0.904533	1.05097	2.05521
1.15284	0.87063	1.00905	0.815168
0.798059	0.969965	1.22986	1.02298
0.826038	0.928479	1.11069	0.965888
0.90389	1.15874	0.876423	0.723505
1.92552	1.03091	0.922448	0.894086
0.838524	0.803555	0.926908	0.981361
0.754487	0.846584	1.00485	0.947549
1.0771	0.850692	0.702519	1.85551
0.88177	0.924538	0.900946	0.999856
1.07879	0.657068	1.13929	1.02943
1.12003	0.826193	0.81535	0.893237
1.85169	1.06087	1.00625	0.352907
1.09622	0.748232	0.846781	1.09402
1.08483	0.92569	0.736405	0.787334
1.7359	0.776521	0.918881	0.885985
0.928636	0.684077	1.27018	1.00862
2.05226	0.84326	0.875346	0.920867
0.91765	1.20671	0.770705	0.972906
0.825126	0.80257	0.945271	0.535624
0.866139	0.711565	0.899225	0.900642
0.802531	0.868175	1.13371	0.937621
0.932543	0.82451	0.907471	0.950776
0.853444	1.05494	0.805779	0.901912
0.93882	0.832253	0.73577	0.993338
1.37956	0.740476	0.992611	1.02177
1.21179	2.74315	0.87474	0.78886
1.19248	0.683492	0.92447	0.795335
0.910001	0.913106	0.864559	0.862661
1.005	0.801941	0.804666	0.683555
0.959174	0.848485	0.845111	1.69287
1.03606	0.792468	0.790068	1.11581
1.6757	0.7397	1.05767	0.877828
0.747331	0.774909	1.89192	0.813498
0.879984	0.727668	0.786622	1.84588
0.826745	0.976936	1.17143	0.91807
0.872872	1.64833	0.95153	0.887643
0.710347	0.72449	1.05868	0.786222
0.960113	1.09496	1.40194	1.95553
0.917831	0.874135	0.943767	0.943814
0.87436	0.977899	0.936367	0.736983
1.74019	1.35532	1.0437	2.03886
0.897379	0.866699	0.836101	0.841745
0.727797	0.859781	0.958381	1.03627
0.846877	0.962609	0.944934	1.0295
1.63833	0.766631	0.842944	0.895896
1.38257	0.880723	0.775413	0.529844
0.88542	0.867898	1.12064	1.07532
0.808349	0.77279	0.911756	0.814508
1.31394	0.715497	0.901573	0.814737
1.13718	1.04177	1.03344	0.882505
0.846215	0.836297	1.0053	1.12034
0.812203	0.826732	1.05812	1.13971
0.99493	0.952178	0.978086	0.526198
0.957016	0.924908	0.798071	0.820482
0.827375	0.977399	1.24482	0.88302
0.942932	0.899119	1.00185	0.795501
0.870522	0.734303	1.14084	0.882845
0.918099	1.17694	0.820572	0.96535
1.15455	0.921655	1.96363	0.971415
1.14118	1.0627	0.778994	0.953681
0.816382	0.752551	1.6465	0.894058
0.963024	1.70101	0.845286	0.822326
1.01259	0.718444	1.13153	0.766144
0.850462	1.49396	0.928946	0.719133
0.993004	0.775093	0.920796	0.754289
0.855204	1.05253	0.885704	0.651119
0.824897	0.852568	1.02212	0.936626
0.890883	0.845031	0.854905	0.855654
1.28814	0.81208	0.970006	0.974358
0.766501	0.941063	0.970783	0.958681
0.830601	0.783554	1.13995	0.661853
0.954818	0.891736	0.914249	1.04208
0.863688	0.892473	0.963125	1.09228
1.02957	1.06149	0.672359	0.8082
0.815109	0.838696	2.04742	0.881724
0.845774	0.885028	1.1197	0.981102
0.816425	0.635054	0.938393	0.893158
0.989882	1.76057	1.08121	0.834856
0.821836	1.0407	1.11626	0.860082
1.11548	0.861686	0.854541	0.994099
0.947898	1.00092	0.998244	0.532823
0.995633	1.037	0.964408	0.542548
0.948728	0.783219	0.790083	0.950368
1.03407	0.918347	0.914606	0.986193
0.935464	0.886266	0.974534	1.9422
1.08906	0.727729	0.952629	1.09597
1.13095	0.839048	1.10543	1.08218
0.95688	0.895753	0.985117	0.901977
1.26004	0.875183	1.22701	0.742433
1.17684	1.02581	1.00186	1.01991
1.94654	0.90588	0.91395	1.12288
1.87521	1.1552	0.635697	0.805378
0.776346	0.92166	1.02954	0.787898
1.08926	0.838431	1.17028	0.963372
0.891346	0.608975	0.833375	0.735886
0.887672	0.948347	2.01622	0.207008
0.941235	1.09343	1.39228	0.760213
1.02635	0.764241	0.908635	1.04862
0.934864	1.73986	1.19542	1.07687
1.96701	1.34599	0.990178	0.958058
1.79175	0.833328	0.934235	0.865637
0.896769	1.1218	1.12378	1.42565
0.905367	0.910747	0.969036	0.372881
1.78043	0.857689	0.700608	0.781947
1.81208	1.04499	0.919365	0.838895
0.963452	0.890735	1.8447	0.682865
0.896339	0.655883	0.945771	0.891738
0.932979	0.843664	0.954731	0.911068
0.882373	1.61438	0.920277	0.956038
0.927144	0.868715	0.981331	0.998834
0.872095	0.877209	1.31694	1.01091
0.996822	0.844517	0.997518	1.61717
1.01415	0.902343	0.834588	0.866941
1.08127	1.26327	1.15645	1.17712
0.574233	0.917758	0.839604	0.825099
1.24172	0.765348	0.891224	1.61628
0.845407	1.07893	1.16169	0.894649
1.10862	2.02282	0.766392	1.02123
0.954284	0.769582	1.09243	2.01241
0.815931	0.817074	1.03653	0.86124
1.79526	1.08426	0.902583	0.749762
0.943889	0.707812	0.853288	0.989453
0.792408	1.01256	1.10458	1.08699
0.859868	0.955414	1.23667	0.886432
0.878224	0.827725	0.932137	1.0416
0.966061	0.78218	0.909921	0.965803
0.986741	1.02507	1.24429	0.828733
0.77257	1.16669	0.832544	0.825117
1.89157	0.855779	1.11273	0.889716
0.873094	0.834525	0.950043	0.947969
0.88248	1.17591	0.798553	1.70863
1.93511	0.763487	1.11572	1.08944
0.872475	1.03299	0.874946	1.88277
0.985988	0.872785	1.18337	0.860636
0.840809	0.734694	1.00524	1.0294
0.926904	1.03638	1.00189	1.16365
1.78922	0.802121	0.915918	0.713026
1.27067	1.96154	0.698709	1.01372
0.663068	1.10785	1.02228	0.964463
0.978093	0.924876	1.77712	0.856359
0.781771	0.921748	0.85404	1.03945
1.12081	0.840335	0.854262	0.537261
0.910972	0.654555	0.906049	0.229489
0.82196	0.941272	1.98551	0.830963
1.02047	1.56731	1.35593	0.865975
0.911075	0.782801	1.03795	0.858392
1.0663	0.78299	1.04328	1.87917
0.815887	0.831042	0.69737	0.88862
1.22375	1.71763	1.29308	0.777408
0.78203	1.31039	0.858665	1.18749
1.84552	0.956849	1.13843	0.611661
1.15108	0.962166	0.90643	1.13036
1.69196	0.653527	0.839735	0.880117
0.819046	1.23416	0.906334	1.06563
1.83109	0.787096	1.44629	0.893548
1.74796	1.05996	0.964056	1.04257
1.47103	0.831366	0.968087	0.798785
1.21765	0.769715	1.25091	0.766526
0.89707	0.83129	0.956524	1.8443
0.794616	1.38687	0.914581	0.668394
1.03427	0.885995	0.859872	0.835908
0.902915	0.889879	1.39534	0.794719
1.97137	1.18369	0.818293	1.08797
0.925034	0.878906	0.787225	0.983068
0.915122	0.83903	0.81021	1.64021
0.902743	0.788353	0.749043	0.696078
0.971939	1.34929	1.13234	0.798724
0.81212	0.750454	1.14999	0.91837
0.940582	0.72505	0.945158	1.48742
0.905945	0.743986	0.885355	1.09463
0.922926	0.693848	0.969913	1.13707
0.828578	1.05346	0.959642	1.1817
0.92456	1.07216	0.754816	0.865147
0.679497	0.86808	1.00798	1.03391
1.17514	0.811787	1.02889	0.608563
0.966628	0.891647	0.849158	0.838307
1.19949	0.881871	0.905511	1.0717
0.806765	0.698322	0.974331	0.923843
1.74794	0.927512	0.91387	0.933629
1.36379	0.947857	0.869595	0.928307
0.884502	0.778691	2.29952	1.05538
0.948803	0.830618	0.889246	0.918184
0.792575	0.895629	1.21175	0.904858
0.93411	0.838372	0.981761	0.90026
0.873554	0.797245	1.74554	0.853656
2.09596	1.88004	1.19029	0.960023
1.02742	0.815273	1.13774	0.974084
1.06037	1.13927	1.20377	0.787274
0.886741	0.90272	0.699655	0.922968
1.02917	1.5471	1.19354	2.09814
1.96088	1.1162	0.703595	1.0274
0.990892	1.05917	0.954486	0.808782
0.975795	1.13106	0.977346	0.986467
0.821768	0.655327	1.1118	0.986996
0.875214	1.11959	1.03032	0.867
0.908598	0.657858	1.02482	0.753405
0.788024	0.876915	1.75327	0.870333
0.856858	0.898506	1.14419	0.965052
0.849568	1.03209	0.920353	0.744874
0.841141	0.949092	0.802228	0.833765
1.79164	0.944	0.996622	1.0357
0.975185	1.55104	2.09408	0.765426
1.11259	1.06587	2.01736	0.951965
0.924481	0.844562	1.03867	0.92116
0.89826	0.737581	0.84696	0.929914
0.903122	0.916775	0.833854	0.819894
0.970377	1.79016	0.962764	0.985772
1.12936	1.74065	0.797971	0.944308
0.875712	0.95759	0.565362	1.00205
1.0946	0.776683	0.81427	0.749735
1.07093	0.764703	1.01094	0.739549
0.77205	0.884725	1.02284	0.972015
1.01565	0.734195	0.959172	0.967308
1.30193	0.568898	0.893345	0.883523
0.833489	0.747182	1.07785	1.07357
1.65759	0.93015	2.20474	0.868934
0.866263	0.94179	0.645531	0.991531
0.7603	0.881534	0.829503	1.02486
1.09006	0.819062	0.87276	1.98062
1.75322	0.997455	0.76604	0.982338
0.745055	1.84848	0.912851	0.925968
1.19515	0.615607	0.92696	0.791209
0.914792	0.76082	0.957951	1.18735
0.913041	0.800237	0.984518	0.914394
1.02827	0.707577	0.99158	0.837978
0.617149	0.837391	1.08782	0.81905
0.983933	0.850776	0.894377	0.683509
1.99199	0.88026	1.05228	1.05862
1.80081	0.905332	0.861998	1.01724
0.918331	0.911933	1.85987	1.21876
0.800038	1.00769	1.08779	0.957575
1.3985	0.819993	1.17467	1.02083
0.828625	0.971274	0.915062	0.937555
0.836687	0.79041	0.99729	0.740642
0.737943	1.62432	1.11507	0.755878
0.819518	1.00767	0.890237	0.34493
0.780315	1.09815	1.2151	0.829562
0.689284	0.839466	0.806817	1.11913
1.10861	0.917468	1.30458	1.03296
0.852422	1.03568	0.979237	0.948598
0.694769	0.81614	1.02677	0.976582
1.09997	1.14307	0.909049	0.895406
0.827009	0.741365	1.00775	1.16187
1.14297	1.24934	1.26824	0.916301
0.776945	0.900245	0.96435	0.908902
1.07305	0.945922	0.865011	0.939681
0.9576	0.833698	0.862019	0.920544
0.879918	0.927281	0.911337	1.13706
0.866148	1.20404	3.54854	0.80828
0.837075	0.886233	0.952837	1.70524
0.78812	0.792885	1.09363	1.02784
0.875959	0.790429	1.02771	1.09029
0.785925	0.835959	1.10742	0.844525
0.904826	1.90548	0.889732	0.778749
1.63397	0.875372	1.24338	0.758074
0.998017	1.01372	2.19289	1.04835
1.00248	0.94673	1.00185	0.876594
0.863262	1.02809	1.04942	0.923488
0.969567	0.815636	0.783734	0.84933
0.852652	1.17472	0.993134	0.833355
1.01478	1.8432	0.963527	0.88105
1.08375	0.921648	0.886113	1.12966
0.818485	0.968351	1.0067	1.43437
0.886568	0.721923	0.701271	1.03761
1.87283	0.913584	0.577915	0.761231
0.94226	0.885421	0.866628	1.17696
0.736768	0.812388	1.19414	0.899457
0.959721	0.926209	0.893561	0.749917
0.764607	0.656401	0.887749	1.51567
0.810262	0.57616	1.10722	0.985468
0.952781	0.794412	0.910578	0.911
1.62957	1.12039	0.826316	1.09062
1.8422	0.819281	1.05417	1.72805
2.01291	0.813909	0.729945	0.92071
0.782852	1.0279	1.04081	1.00374
0.831262	0.835101	0.904343	0.995431
0.946962	0.757972	1.01838	0.687696
0.812021	0.973334	1.39696	0.84608
1.84428	0.678971	0.914234	0.817458
0.737335	0.959686	1.00824	0.973929
1.04234	0.829434	0.842095	1.21279
0.939387	0.937681	0.818617	1.27377
0.98795	1.99377	1.10445	1.04117
1.09624	1.35042	0.757974	0.986266
0.726028	0.83867	0.870466	0.916211
1.12678	0.927737	0.839143	1.91167
1.09026	0.771942	1.02715	0.773526
0.979428	0.750751	0.975493	0.594742
0.930403	1.02492	1.22504	1.15976
1.06076	0.70112	1.08911	1.04186
0.876997	0.798034	0.773578	1.48324
0.782274	0.769211	0.842023	1.00741
1.83821	0.946222	0.932372	0.862563
1.018	0.896734	1.08101	1.03331
0.886093	1.15269	1.94708	0.971362
1.54042	1.00904	1.02979	0.829823
1.15472	0.713821	1.25862	0.924721
0.658396	0.771883	1.04252	1.03787
0.959921	0.855991	1.05309	1.05799
1.20457	1.00074	0.89301	0.839813
0.810825	1.68945	1.00406	0.831407
0.967186	0.948556	0.72899	0.973692
1.68307	1.19175	0.872322	1.61729
0.843414	0.96138	1.02085	0.841807
0.827298	0.972287	0.936347	0.74442
1.01542	0.818761	0.943085	1.00697
0.959621	0.923875	0.939493	1.20654
0.711135	0.67785	1.01412	0.740904
0.925589	0.799769	0.932223	0.902933
1.23072	0.939907	0.922513	0.922997
0.944903	0.859759	0.919129	1.07504
1.73275	0.866164	0.88384	1.45589
0.988504	0.862719	1.908	0.566108
1.25112	0.933232	0.960524	0.804522
0.757269	0.855852	0.96977	1.17136
0.946076	0.846676	0.833334	0.802207
0.859787	0.843436	0.935703	0.793183
1.08312	0.810599	1.11699	0.862367
1.85074	1.66219	1.00067	1.05073
0.940552	0.882643	0.849633	1.03339
0.835254	0.891493	0.977537	1.02286
1.10438	0.764198	0.97787	0.651669
2.26821	0.859171	0.894429	0.883108
0.953167	1.03782	1.14817	0.90743
0.965009	0.920611	0.809493	0.740073
1.0155	0.779067	0.896955	1.00066
0.981674	0.898668	0.963896	0.868171
0.686493	0.898908	0.803654	0.940298
0.849119	0.820034	0.868791	0.680068
0.965427	1.07038	1.005	0.890473
1.80491	0.743475	1.56751	0.785205
0.897114	0.822465	0.817727	0.342364
0.958384	0.885826	0.955445	0.921875
0.939821	0.738857	0.934413	0.070912
1.02927	0.796323	0.94052	1.81021
0.950697	0.924687	1.19942	0.809623
0.896214	1.45522	0.858203	0.810662
1.85907	0.75001	0.977048	0.935276
0.592878	0.877889	1.88299	0.930279
0.825816	0.85782	0.950395	0.744259
2.04672	0.863837	0.98639	1.42851
0.90435	1.12594	0.806794	0.921807
0.859561	0.786666	0.800315	0.932002
1.01854	0.898228	1.83949	0.651703
0.84716	1.64214	0.968504	0.807353
1.71111	0.873093	1.82679	0.937113
0.890853	0.90712	0.965285	1.07703
0.833746	0.741357	0.906925	1.05987
0.965415	0.735933	1.0217	0.888885
0.661353	1.61136	0.895794	0.865172
1.05098	0.89018	0.980281	0.864923
0.879408	2.0084	0.99936	0.904186
1.02683	1.60236	1.11389	0.717806
1.03075	0.887202	0.975062	1.03099
1.06858	0.831811	1.14812	1.03018
0.924821	0.940617	0.937786	0.95951
1.05839	0.821356	0.836425	0.995904
0.754408	0.901291	1.05412	0.950277
1.4049	0.919426	0.929523	1.17348
1.13745	1.03429	1.18599	0.886326
0.967607	0.896312	0.872093	1.08039
0.90754	1.07034	0.857496	1.19916
1.88501	0.861083	0.766378	0.879816
0.786575	0.766925	1.0155	0.692303
1.00376	0.973284	0.995108	1.05344
0.771921	0.853181	1.05954	0.894265
1.28238	1.11124	0.958874	0.813208
0.896875	0.799498	0.997029	1.02562
1.10246	0.786013	0.945748	0.864657
1.00689	0.707794	0.801151	0.609133
0.79646	0.934681	0.811354	0.660088
0.910255	0.915332	0.63279	0.763818
0.808864	0.978834	0.865634	0.92652
1.01956	0.881205	1.03758	1.11633
1.31571	0.917274	1.00355	0.893934
0.921008	0.868661	1.80273	1.14226
1.24923	0.736543	0.953262	0.936473
1.26834	0.744877	1.17541	0.682053
0.835376	2.10504	0.971342	1.10172
1.02751	0.607004	1.48074	0.481506
0.867943	0.793474	1.64924	0.851839
0.819104	0.956454	0.915593	0.740383
0.939578	0.923391	1.04899	0.965518
1.16035	1.58568	0.930885	1.92558
0.800028	0.875843	0.925366	0.852074
0.979921	1.09916	0.947231	0.859915
0.980247	0.892958	0.933977	0.956814
0.901547	1.40819	1.0425	0.891375
0.827921	1.49588	1.22075	0.999498
1.05858	0.840009	0.849226	1.92307
1.55434	0.967895	1.09352	1.04038
1.09095	0.854499	1.94574	0.93194
0.917597	0.849384	1.00092	1.16179
1.14713	0.87014	1.02809	0.965739
0.76043	0.857474	0.876836	1.33881
0.76922	0.961368	0.827147	1.87031
1.15513	1.14825	1.23374	0.934116
1.03999	0.778745	0.812777	0.925146
1.02952	1.01356	1.01082	0.855911
0.882905	1.68894	0.901604	0.853401
0.909834	0.920865	0.936061	0.961949
1.07347	0.947082	0.88043	0.886115
0.84712	0.803979	1.20942	0.784154
0.973389	0.758817	0.86846	0.949752
0.81876	1.16306	0.905018	0.896542
0.974138	0.746023	1.04058	0.775629
1.00611	0.930084	1.07834	1.04162
0.981425	0.826769	1.0059	1.62527
0.890991	0.859549	0.814887	0.658624
0.898929	0.807398	1.12695	0.722045
1.04916	1.13686	1.05221	0.618543
1.8776	0.796065	0.918505	0.94904
0.784119	0.83021	1.12005	0.952245
0.763757	0.959372	1.34599	0.965513
0.943716	0.997903	0.806912	0.910108
1.02286	0.92537	1.08264	1.00776
0.977763	0.747763	1.78636	1.66078
1.10876	1.04806	0.97685	0.787414
0.983362	0.97123	0.926919	0.918091
1.67971	0.842959	1.13641	0.912341
0.848156	1.04109	1.18158	0.704864
0.850489	1.29966	1.02818	0.972865
0.861798	0.741455	1.0952	0.991017
1.17433	1.00224	1.14587	0.791777
0.862453	1.57291	0.934091	0.877424
1.04664	0.898033	0.987464	0.870484
0.804235	0.850708	0.98246	0.868959
0.861753	1.0577	0.76863	13.8765
1.28473	1.10586	0.878037	0.979675
1.00969	0.947223	0.856248	0.769133
0.989006	1.0151	1.62029	0.828671
0.756076	1.06757	0.96967	1.89685
0.747705	0.857563	1.05866	1.14138
0.681476	0.908209	1.06658	1.04854
0.843121	0.903492	1.36631	0.987241
1.06477	0.709853	1.00754	0.805072
0.814987	0.805083	1.1249	0.953115
1.8832	0.784857	0.977364	0.840081
1.00023	1.48066	0.930819	0.883922
1.06213	0.891373	1.86753	0.457004
0.881758	0.977893	1.10991	0.738494
0.978756	0.985857	0.823619	1.06342
1.18004	1.32169	0.722636	1.09796
0.882735	0.927101	1.04859	0.661322
1.40284	1.04611	1.43843	0.730033
0.90346	0.898532	1.00787	0.96422
1.11565	0.854445	1.08078	1.11555
0.923256	1.62985	0.989638	0.339071
0.808432	1.03031	1.80405	0.805639
1.06035	0.755418	1.21406	0.775805
0.975263	0.672969	1.15392	1.70512
1.02378	0.967352	0.891161	0.964459
0.789757	1.3815	3.83796	0.731999
1.78936	0.927376	1.00372	1.01082
0.901579	1.00047	0.968055	0.980606
0.888861	0.91019	0.865804	0.914875
1.0872	1.58639	0.936999	0.88629
1.05574	1.14167	1.00607	1.00434
0.980347	1.07618	1.0153	1.04584
1.01244	0.816998	0.873356	0.757292
1.64527	1.90766	1.2634	0.387932
1.12593	0.923603	0.866981	0.993146
0.872304	0.889857	0.969503	0.978899
0.942574	0.793639	1.08783	1.05165
1.0265	0.860251	0.874991	1.00184
0.960457	0.925506	0.803343	1.11117
0.938112	0.934451	0.989353	0.695574
0.969672	0.800806	1.05762	1.15413
1.78364	1.19793	1.85215	0.930853
1.59299	0.794696	0.801431	0.882776
0.953642	0.891211	0.921075	0.877492
1.85196	1.00769	0.935738	0.744423
1.00898	0.802192	1.02218	0.630305
1.07279	0.73861	1.07945	1.05145
1.70715	0.909987	1.98321	0.996715
1.37078	0.976916	0.711749	0.875716
1.17365	1.61972	0.84625	0.862491
1.103	0.736805	1.05108	0.929203
0.832721	0.845304	1.17073	0.952822
0.889324	0.859192	0.844631	0.694658
1.02398	0.941137	0.837926	1.11974
1.49618	0.9991	0.890971	0.636591
1.00406	1.71585	1.012	1.01677
0.777361	0.664149	1.00377	0.82411
0.991977	0.776018	0.998199	0.965347
0.93559	0.970039	0.749405	0.803759
0.871323	1.09396	1.46036	0.662159
0.974221	0.77447	0.906515	0.794725
1.07889	0.768156	0.924336	1.28268
0.916648	0.816854	0.80062	0.727545
0.646117	0.93106	1.20693	1.10138
1.03277	0.92364	0.985627	0.969551
0.952697	0.918292	0.89527	1.39983
0.66004	0.694074	0.947667	0.918853
1.05898	1.39574	0.764669	0.97303
1.38178	0.831433	0.911895	0.775969
0.739424	0.848344	0.831865	0.964881
0.957226	0.736217	0.631322	0.904559
0.84393	1.13439	0.93488	1.81859
0.876507	0.906376	1.19172	0.864862
0.902366	0.820881	0.377383	0.965115
0.9048	0.870599	1.73221	0.968627
0.618037	0.706424	1.10163	0.91712
1.04478	0.836441	0.850267	0.924574
0.821513	0.762898	1.46256	1.63145
0.734766	0.60614	0.851213	1.18064
0.980929	0.858405	0.944314	0.863036
0.830774	1.11758	0.940749	0.64374
1.01496	0.498037	1.16982	1.04863
0.926091	1.54003	0.80327	0.807555
0.626602	1.0219	1.07805	0.832026
0.879581	0.779674	0.934829	1.00488
0.782923	1.39736	0.941991	1.02973
0.925072	0.780416	0.749448	0.701209
0.918451	0.867285	0.848491	0.989175
0.825466	0.864036	0.945465	0.823241
0.905802	1.09302	1.02293	1.08166
1.00828	0.738556	1.76429	1.04413
1.15691	0.997655	1.01606	1.11164
0.931511	0.858342	0.910754	0.707226
0.659583	0.865219	0.893021	0.658313
0.787657	0.694088	1.20493	1.15478
0.949542	0.777984	1.29098	1.0176
0.782619	1.96352	0.892838	0.750626
0.94698	0.868361	0.921953	0.874748
0.847424	0.94187	0.786499	0.926298
0.932544	1.55798	1.00261	1.03084
1.14432	0.935308	1.00225	0.522179
0.854596	0.835354	1.1969	0.966506
1.19609	0.818772	0.960159	0.955038
0.827006	1.13218	0.982712	0.975391
0.841902	1.23107	0.954394	0.910132
1.00271	0.818597	1.0515	1.28255
0.816834	0.846187	0.908954	0.926525
0.713467	0.724367	1.02414	0.668584
0.740201	0.922478	1.05627	0.913685
1.07538	0.922106	0.904129	0.802415
1.1285	1.12329	0.771046	0.719009
0.796689	0.882332	1.01322	0.837972
1.10802	0.903765	0.914773	0.641702
0.990972	0.876866	0.853094	0.966611
0.82553	0.970475	0.999777	0.694125
1.04575	0.833606	0.892665	0.643783
1.22439	0.943228	1.16974	0.82182
0.995062	0.975493	0.729135	1.12675
0.99416	0.829163	0.753795	0.653331
0.919927	0.711927	0.816635	0.859236
0.947005	0.932299	0.938129	1.68677
0.911803	0.839193	1.03671	0.798161
0.989106	0.781991	2.03554	2.06325
0.834097	0.919755	0.914498	0.824404
1.11756	0.818459	1.0439	0.798576
1.80507	1.09295	0.945058	0.839403
0.769005	0.67805	0.765638	0.965885
1.91488	0.697632	1.03221	1.01679
0.994607	0.749186	0.681801	0.789504
1.64932	0.861453	0.882358	0.980584
0.918796	0.955587	0.800851	0.916109
1.04324	1.75279	0.964159	1.03895
0.956977	0.838938	1.11079	0.972952
0.792199	0.96278	0.882613	0.85431
1.15742	0.867979	0.889131	0.861507
0.95899	0.707251	0.958462	1.3446
0.910151	0.950951	0.912572	0.938864
1.00671	0.642099	0.984931	0.803701
1.95018	0.809245	1.92567	0.873638
0.852848	0.736375	1.1107	0.867456
1.05621	0.886094	1.00721	1.15615
1.14468	1.03103	0.941954	1.01472
2.01149	0.809503	1.04899	1.40105
1.15367	0.815152	0.964302	1.06174
0.995972	0.880824	1.07262	0.89447
0.984259	0.837149	1.10666	0.892155
0.904165	0.905739	0.94345	0.553488
0.82766	1.67447	1.18793	1.00025
0.96046	1.03091	1.71026	1.00465
0.867595	0.926725	0.937246	0.90463
0.952875	0.865184	0.885674	1.2037
2.00632	0.967893	0.883617	0.854338
0.857087	2.08615	0.961792	0.751323
0.593668	0.886202	0.908764	1.00051
0.807022	0.992048	0.831247	0.747291
0.868618	1.02721	0.954073	1.19214
1.13385	0.866457	0.916301	0.926174
0.900449	1.11354	0.824987	0.793503
0.938862	1.52881	1.67574	0.968519
0.906064	0.860517	1.92329	1.95628
0.783601	0.812049	1.00779	0.836864
0.894594	0.810445	1.22298	0.942957
0.938912	0.883895	1.08825	0.907723
1.01972	0.833441	0.75299	1.28015
0.96439	0.762361	1.13021	0.969498
1.43569	0.876506	0.7891	0.789121
0.850634	0.840755	0.733319	0.894974
0.843459	0.756827	0.953586	2.05344
0.980639	1.51018	0.955592	1.07105
0.789878	1.67222	1.26058	0.95347
0.988848	0.927314	1.69127	1.14827
0.939025	1.15062	0.964155	0.888522
1.34583	1.00811	0.926239	0.756519
1.03698	0.696912	0.989782	0.908701
1.06635	1.05117	1.09046	2.04231
1.71999	0.726857	1.17345	0.956094
1.07546	0.681224	0.83344	0.765221
1.72808	0.876058	0.932146	0.888028
1.02436	0.878077	0.927919	1.11212
0.928713	1.19411	1.25955	0.889536
0.971518	1.91775	1.14202	0.807738
1.6999	1.51866	0.778761	0.75609
1.75377	0.886091	1.27837	0.787678
0.797437	0.850132	0.969016	0.740849
0.636107	0.910322	1.55198	1.01467
0.85894	1.01065	1.99193	1.48378
0.868212	1.09705	0.980034	0.782978
0.925026	0.764276	0.836886	0.729032
0.858724	0.855793	1.45103	0.824865
0.936328	0.851607	0.902256	1.60699
1.08194	1.19276	0.897033	0.998786
0.626153	1.06411	0.895816	0.832591
1.35494	0.718219	1.11958	0.920516
0.992786	1.21516	0.973404	0.852681
0.821424	0.890711	0.820466	0.929143
1.58604	1.4458	0.864979	2.49073
0.846535	1.72233	1.1088	0.974261
0.985645	0.900998	1.04366	0.0404143
0.899004	0.767326	1.0109	0.872457
1.00328	1.39105	0.978033	0.693463
0.959305	0.827411	0.84667	0.956604
0.84055	0.822607	0.956153	1.03734
0.682677	0.821396	1.27302	0.85812
1.90396	1.04054	0.873549	0.802046
1.0246	0.894685	0.907196	0.643047
0.962989	0.752464	0.674567	0.978263
0.840053	0.792852	1.63579	0.888716
1.01033	1.02925	0.799458	0.795522
0.955395	0.962578	1.01749	0.597354
1.39061	0.930134	1.031	0.984098
1.05868	0.899064	0.754496	0.714729
1.27602	0.776446	1.15761	0.736177
1.96204	0.878601	1.63888	1.66371
1.3817	1.20955	0.794246	1.22005
0.87489	0.801012	0.963368	0.906451
0.623188	0.831995	1.03649	0.809228
0.917797	0.636877	0.629721	0.819984
0.913333	1.48852	1.23096	0.540826
0.768209	0.735448	0.847142	0.892839
0.882788	0.936724	1.34887	0.730361
0.889396	0.94975	0.825215	0.740955
0.856289	0.698031	1.16665	0.907285
0.735912	1.07976	1.28883	0.894184
0.875726	1.48985	1.0935	1.08199
0.902063	0.730852	1.18553	0.729446
1.32314	0.885308	0.963525	0.919621
1.04856	0.955355	0.795306	0.819646
0.761144	0.605226	0.991516	1.08977
0.889658	1.15984	0.973951	0.686068
1.09859	0.776828	1.89372	1.11869
1.03144	1.30297	0.929834	0.782805
1.12309	0.756946	0.908926	1.08117
0.858253	1.08949	0.987814	1.07764
0.695292	1.22828	1.12227	0.888386
1.02494	1.01355	1.00973	0.874087
0.730621	1.11074	1.21725	0.200378
1.09404	0.885419	1.15082	1.72331
1.03353	0.731899	1.15066	0.899702
1.71782	0.911894	0.812212	0.922694
0.976536	0.89533	0.651806	0.931754
0.77958	1.64979	0.981229	0.923037
0.797961	0.853447	0.972933	0.81568
0.875144	0.833576	1.01239	1.2078
0.927362	0.908567	0.986287	0.568468
1.83458	1.04353	1.03505	0.954437
0.768401	0.929094	1.994	0.860059
1.33182	1.14476	0.77335	0.77013
0.848503	1.07286	1.13259	0.981811
1.09372	1.07277	1.04717	0.93813
0.983404	0.74562	0.941146	0.653452
0.820601	0.620469	0.906276	0.834876
0.771008	0.902232	0.902341	1.09771
1.05565	0.894269	0.80336	1.08384
0.856706	0.931511	0.738284	1.5016
0.878424	0.907023	1.01232	0.904476
0.842055	0.953929	0.983226	0.770161
0.958193	1.72383	0.900949	1.30723
1.9972	0.713584	0.891093	0.937437
1.1019	1.05364	0.940096	1.07302
0.801786	0.965963	0.956023	0.848911
0.821575	0.864412	0.772633	1.67675
1.02248	0.831211	1.03777	0.64302
0.892712	0.827473	1.30656	0.87129
1.75491	0.738615	0.741407	0.995702
1.10726	0.685467	2.1749	0.939254
0.773902	0.93142	0.994803	6.5448
0.929741	0.904258	0.861298	0.996675
0.841531	0.826205	0.964052	0.56905
0.853282	0.816954	0.845679	1.04416
1.01776	0.863301	0.755011	0.974519
0.951674	0.878448	0.83916	0.891156
0.858893	0.713111	1.06753	1.04058
0.89271	0.956607	0.792765	0.864427
0.857513	1.25126	1.03207	0.884468
1.07115	0.687822	0.966801	0.648621
1.01376	1.83315	1.07641	1.05298
1.00363	0.915071	0.932768	0.890466
0.887729	0.789648	0.9691	0.886616
1.10117	0.885992	0.825388	0.8792
0.97651	0.775487	0.963771	0.870896
0.999541	0.698503	0.922248	0.756873
1.0037	0.769217	1.14148	1.58066
0.931243	0.986752	1.10242	1.1706
0.831591	0.729634	0.892799	0.601186
1.84768	0.950828	0.963933	0.839481
0.958873	0.888672	0.966218	1.01207
0.847443	0.995906	0.931487	1.06559
1.25154	0.856431	0.936892	0.950472
0.894854	0.890803	1.0886	0.936894
1.13702	0.757082	1.23122	0.762754
0.873886	0.885712	1.05292	0.961627
1.25623	0.846431	0.891563	1.34544
0.997528	1.06337	0.745051	0.895095
1.1122	1.0229	1.01095	0.911418
0.814426	0.818564	1.24273	0.94866
0.973772	0.885876	1.83282	1.04196
0.850702	0.888177	2.04102	1.16313
0.933419	0.855074	0.848612	0.946317
1.48264	0.860179	1.18119	0.781449
1.21716	1.00852	1.15355	0.922721
0.936521	1.16013	0.867479	0.773395
1.05227	0.972076	0.988145	0.762591
0.992247	0.81735	1.00199	0.812449
0.656594	0.69067	1.9212	1.1445
0.861263	0.930158	0.776186	0.636293
0.802325	1.17342	2.16365	1.0049
0.852366	1.60671	0.979102	1.00613
1.71548	1.7564	0.860662	1.86802
0.958847	0.778125	1.02466	1.07194
0.632543	1.10536	1.00893	0.793034
0.819405	1.07556	1.0352	0.765777
0.946124	0.795143	0.780258	0.779682
0.943094	0.90887	0.752846	1.13268
0.843128	0.921849	1.04736	1.15528
1.22445	1.67054	0.995369	0.664426
1.06617	0.716129	0.807503	0.781005
1.06612	1.82723	1.35496	0.254443
0.785396	0.900036	0.900267	0.867269
0.866615	0.789002	0.937975	0.951417
1.73992	0.943761	1.00255	0.809521
0.885266	0.928342	0.695469	0.869483
0.70588	0.954109	0.964749	1.06471
0.872975	0.719491	0.95735	1.18414
1.00185	0.696779	0.970492	0.995694
0.776512	0.966161	0.926257	0.907231
0.857352	0.915546	1.13567	0.627792
1.1014	0.741934	1.14103	0.886614
0.778855	1.3096	1.06753	0.997181
0.870922	0.825502	0.938133	0.877055
1.20769	0.861307	0.758116	0.743471
0.747022	0.922407	0.928971	1.00866
1.30115	0.652458	0.8447	0.798641
1.5056	0.886696	0.787179	0.59756
1.02765	0.879744	0.872072	1.12047
1.78161	0.892203	0.74382	0.915014
1.12549	0.850146	0.964811	0.911748
1.03194	1.057	1.65177	0.788585
1.14501	1.06281	0.772159	0.730905
0.985907	0.986751	2.06028	0.896889
1.74619	0.861465	0.745065	1.15438
0.91323	0.701177	0.859453	1.10371
1.00992	0.852606	1.03976	0.837334
0.899659	0.774554	0.750274	0.938473
1.05418	0.725025	0.888485	0.847335
1.19172	0.799474	1.09207	0.746214
0.825451	0.689948	0.841555	0.83781
0.818888	0.886735	1.11641	0.903393
0.802891	1.49686	0.861523	1.02552
1.90486	0.712783	0.841901	0.894825
0.960438	1.76869	0.873069	0.822345
1.05352	0.690675	0.964395	0.814571
0.91912	0.78795	0.994816	0.653105
0.989045	0.958707	0.835111	0.968981
1.415	0.694717	0.973935	0.732736
1.04582	0.814549	1.18522	0.767888
0.96541	1.01224	1.16165	0.951296
1.09475	0.771454	0.930766	0.899099
1.11486	1.03723	1.00653	0.585994
1.78757	0.78985	0.969047	1.38365
0.834158	0.771762	0.884332	0.709946
1.80749	0.800569	0.890468	0.699911
0.927909	0.886265	1.18443	1.06493
0.865435	0.915074	1.07308	0.909153
0.94996	0.765737	0.946635	1.9652
1.10055	0.895318	0.845664	0.686672
0.971302	1.11031	0.899367	0.936314
0.976872	1.08421	0.894753	1.72456
0.923902	0.854384	1.04774	1.35689
0.751024	0.926019	0.993642	0.976178
0.901237	0.890737	1.86135	0.93066
1.01947	0.810988	1.07646	0.888519
0.807135	0.816298	1.01689	1.00045
0.940124	1.10958	0.914926	1.1173
0.888753	0.992439	0.913172	0.917066
0.856382	0.869537	0.706873	0.814202
0.943973	0.775427	0.985388	0.858815
1.01328	0.824674	1.13896	0.780934
0.982563	0.820423	0.987994	0.758146
1.88751	0.966537	0.922297	1.02281
0.958538	0.914089	1.05715	0.938922
0.80401	1.62515	0.884353	0.76298
1.14223	0.995973	0.807869	0.811413
1.11579	0.936116	1.35469	0.861236
1.15244	0.839337	0.985492	0.993717
0.738869	0.837696	0.80526	1.13003
1.00596	0.660574	1.05501	0.915516
0.970546	0.906117	0.937906	0.733325
0.621996	1.06057	0.83822	1.03216
0.96603	0.908741	1.87482	0.918118
0.916626	0.846479	0.966179	0.855631
0.991175	0.976427	1.11275	0.850104
1.71611	0.811022	0.871193	0.538956
1.68062	0.742276	0.94943	0.930357
1.10841	1.30948	1.12946	0.833198
1.06945	0.906242	0.924551	0.875254
0.853322	0.740047	1.06732	0.673743
0.911795	0.974122	0.966785	0.883356
1.71657	0.861239	0.834833	1.14953
0.727027	0.76839	0.915267	1.69629
0.94755	1.63602	1.11619	1.55736
1.04615	0.88812	1.02057	0.722179
0.854034	1.033	1.34366	0.498898
0.927924	0.798702	0.956346	0.902007
0.815635	0.872118	1.13869	0.85453
0.935875	1.05017	1.04553	1.63518
1.70994	0.84853	0.910526	1.65018
0.920499	0.986517	0.811699	0.886846
0.876711	1.96302	0.925252	1.93118
0.957883	0.888659	1.11588	1.52303
0.890992	0.765521	1.28179	1.06865
0.769302	0.839699	0.957981	1.08774
1.00157	1.03692	0.817552	0.909818
0.972225	0.939612	0.910196	1.12271
0.979118	1.29698	1.12232	0.941077
0.977165	0.878786	1.03533	1.06449
0.964989	1.06028	1.24096	0.901659
0.937867	0.964248	0.911188	0.955248
0.811605	0.835052	1.17843	1.03434
1.24282	0.74523	0.848761	0.448989
1.01908	0.849246	0.811503	1.01764
0.919164	1.0366	0.833588	0.916988
1.76788	1.21979	0.801371	0.98523
0.85115	0.88028	0.993612	0.961772
0.725299	0.749914	1.0808	0.869157
0.853504	0.834716	1.96275	0.773168
0.808389	1.04358	0.830385	0.928727
2.00454	0.954272	0.793683	0.771752
0.918335	1.1709	0.861886	1.07861
0.708658	0.835785	1.08731	1.04137
0.967205	1.10233	0.984496	1.77606
1.00455	0.778261	0.867948	0.837572
0.935992	0.745006	0.933945	0.092036
0.792331	0.764457	0.883043	1.70819
1.08146	0.73677	0.940059	0.818711
1.04781	0.914054	1.11899	0.895485
1.03822	1.00049	1.4574	0.888959
1.03626	1.70021	0.969853	1.48566
0.982454	0.761569	0.293757	1.08946
0.971824	0.730433	0.898461	1.01026
0.822329	0.79025	0.771804	0.776141
0.959639	1.00708	0.958337	1.20762
0.983432	0.905313	1.00583	0.613538
0.829204	0.795545	0.887566	0.90535
0.876553	0.857466	0.844509	0.8778
1.06334	0.809935	0.744665	0.664505
1.14808	0.86326	0.972524	0.67864
1.81287	1.03983	0.910651	0.425415
0.784739	1.39429	0.839768	1.00361
1.65959	0.891571	0.723839	0.649508
0.827522	0.44777	0.976086	1.06644
0.808444	0.823867	0.784537	0.565069
1.16013	0.712488	0.798078	0.961743
0.940606	0.880682	1.41174	0.947627
1.13467	0.925287	1.09059	1.52863
1.08026	0.813743	1.05971	1.10668
1.80584	0.774381	0.923558	0.279879
0.807481	0.690456	0.849957	1.16437
1.2599	0.893917	0.858271	0.957461
1.91276	0.835184	0.702748	0.858117
1.23747	0.769722	0.91367	0.922233
1.11923	0.673847	0.794466	0.703744
0.787875	0.897329	0.801453	0.295803
0.768659	0.722775	0.924241	1.05397
1.04369	0.734351	0.9147	1.2536
1.03955	1.36299	1.02476	1.05759
1.07106	1.01078	0.793958	0.856591
0.738973	0.979016	0.933328	0.661598
1.06182	0.847738	0.858007	1.07518
0.928879	0.779378	1.02788	0.915707
1.85106	0.786775	0.767662	0.863292
1.8429	0.657307	1.51879	0.555787
1.72902	0.838168	1.87589	0.93318
0.86497	0.731015	1.03747	1.03323
0.847334	0.736838	0.83022	0.850701
1.01918	0.848267	1.02443	0.804055
0.788718	0.83914	1.02315	1.00003
0.92852	0.943913	0.910421	0.73842
1.06412	0.730622	0.899692	0.722062
0.836493	0.856895	0.558459	1.08555
1.01293	0.786454	1.0948	0.679306
0.833811	0.946863	0.918664	0.586296
1.36947	0.708918	0.935418	0.733466
1.65443	1.42903	0.941794	0.580394
0.99525	1.63678	0.935775	0.764767
0.819169	0.956341	0.854929	1.15254
1.29239	0.76141	1.42199	0.882674
1.09472	0.943476	1.05784	0.82557
1.20625	0.942156	0.712652	0.827474
0.918769	0.834961	0.95698	0.718726
0.981352	0.824935	0.88923	0.811078
1.24335	0.566133	0.82118	1.06999
0.936	1.01481	0.974808	0.703921
1.2894	0.843118	0.946133	1.36408
0.876445	0.858928	0.750403	0.92664
0.752323	0.865023	0.869602	0.832863
0.970201	0.859227	1.03085	0.853125
0.919697	0.783571	1.0254	0.897823
0.93213	1.3718	1.08192	1.08185
0.955725	0.977129	0.922144	0.647578
0.814829	0.664967	0.821235	1.01925
0.966051	0.879399	1.06999	1.07761
0.816269	0.815245	0.945662	1.00073
0.875102	0.753045	1.0215	0.972867
1.0109	0.896061	0.880167	0.746001
1.16647	0.869078	1.0914	0.973102
0.910745	0.694801	1.16231	0.951174
0.912727	0.797257	0.744611	0.892101
0.870742	0.949637	0.897618	1.07031
1.02034	0.944643	0.982588	0.794133
0.923098	1.00145	0.946915	0.420805
1.27154	0.846367	1.11948	0.913032
0.949646	0.753107	0.983212	0.80539
0.851951	0.989306	0.712822	0.515629
1.18703	0.868576	1.67331	0.633244
0.863739	0.940385	1.00894	0.801143
0.955358	0.807054	0.970042	0.89951
1.95528	1.01159	0.91236	0.882548
1.02407	1.08474	1.00727	1.78043
0.917543	0.69043	1.21074	1.79267
1.30599	0.823154	0.892523	1.18392
1.00062	0.903619	2.05666	0.89094
0.867861	0.869863	0.907615	0.895936
1.12056	1.04035	0.747543	0.912277
0.849208	0.904251	1.01296	1.04897
1.19244	0.665112	0.91189	1.01028
0.891008	1.50825	0.909183	0.571091
0.795693	0.928353	1.38063	1.02919
0.929934	0.891769	0.903621	0.93785
1.18028	0.836949	1.19113	0.946909
0.909968	0.926795	0.897343	0.963588
0.857192	1.13812	0.811956	0.952552
1.54784	0.818299	1.16374	1.01576
1.22222	1.76614	1.08583	1.54715
0.897521	0.832403	1.05087	0.669904
0.924202	0.69277	0.726006	0.797612
0.964328	0.932057	0.873132	0.636146
1.23372	0.836439	0.992151	0.902655
1.41709	0.833817	1.01834	0.891067
0.807733	1.33501	1.90849	0.423497
2.11513	0.828755	0.954549	0.841988
1.10448	1.11707	0.945334	0.792233
0.77961	0.822852	0.81593	0.820746
1.37185	0.74541	0.96152	0.98984
0.668849	1.08627	1.07314	0.855919
1.68782	1.00555	0.915358	0.382735
1.92902	0.969821	0.927214	0.968443
0.762768	0.675531	1.79096	0.860841
0.936651	0.800601	0.953309	0.940564
0.942685	0.912569	1.00791	1.02318
1.22523	0.937663	1.68663	0.854576
0.930131	1.66246	1.04933	0.816357
1.00184	0.876969	1.41418	0.899685
1.08543	0.868251	1.71849	1.14969
0.975927	0.748694	0.951851	0.785706
2.11028	0.883659	1.18038	0.847462
1.34886	0.992507	0.829183	0.734722
0.992786	0.839768	1.27948	0.987906
0.720662	0.850976	0.935431	0.569517
0.744391	1.57591	0.823525	0.890747
0.814987	0.875866	1.75308	0.834044
1.47245	0.927426	0.815772	0.745386
1.95062	1.51701	0.852577	0.880426
0.890415	0.968249	1.04446	0.864885
0.754857	1.3655	1.14666	0.186187
1.03228	1.53291	0.741278	0.971154
1.06836	0.874427	0.988147	0.911569
1.04792	1.10451	0.98885	0.805537
0.930358	0.760438	1.10654	0.869956
0.59918	1.21641	1.02098	0.634384
0.870092	0.858943	0.837865	0.809817
1.01749	0.755364	0.818015	0.88418
1.02005	1.55093	0.827993	0.690193
1.16411	0.748589	1.04146	1.01801
1.02269	0.781601	1.04756	0.661926
1.99862	0.963276	0.756112	0.833114
0.807267	1.06873	0.828918	1.06573
0.828709	0.687695	0.590425	0.805335
0.98425	0.90888	0.894591	0.946191
0.965825	0.909492	0.955131	1.09772
1.98878	1.02699	0.850212	0.925683
0.958947	0.940011	0.896345	0.34004
0.983629	0.768104	1.01799	1.07133
1.75035	0.750242	1.0535	1.20031
2.04511	0.759478	1.34666	0.781901
1.00108	0.960326	0.982581	0.871762
0.875584	0.96629	0.924182	0.796123
1.09271	0.699599	0.737107	0.886043
0.755849	0.760219	0.909177	0.964184
1.10793	0.581803	1.33247	0.933269
0.938697	0.820251	0.983586	1.96811
0.790539	0.877596	1.3176	1.53061
0.761647	0.77957	0.90197	0.821108
0.883239	0.82184	1.28747	0.873071
0.835084	0.937246	0.802821	1.45615
0.882987	0.972745	1.22264	0.490177
1.71758	1.30058	0.990207	0.796919
1.61223	0.903612	0.841992	1.11029
1.068	0.848213	0.724057	0.714537
0.864208	0.684537	1.03798	0.853012
1.00785	0.833808	0.92992	0.956923
0.660137	1.2825	1.29781	0.90659
0.790613	0.90449	0.927486	0.976278
0.855081	1.26414	1.28572	0.979788
0.9065	0.827132	0.834346	1.06422
1.01939	1.22655	0.794716	0.891334
0.996768	0.738074	0.916524	0.79302
1.11507	1.15015	1.04722	1.95244
1.32302	0.910755	1.0328	1.00177
1.10548	0.771798	0.871546	0.676548
0.865555	0.673936	1.17885	0.857367
0.8889	0.956883	0.946353	1.13051
0.770146	0.853501	0.878981	0.897295
0.839556	1.24065	1.14773	0.917451
0.964607	0.851196	0.804469	1.62941
0.743177	1.2242	0.871959	1.11876
0.918808	0.765143	0.921436	0.945447
0.935105	0.731323	1.50179	0.80139
0.811349	0.841073	0.999733	1.1721
0.814006	0.96601	1.197	0.808583
0.818739	0.95155	0.915179	0.90193
0.81759	0.799027	1.19016	1.02218
1.82233	1.10303	1.60521	0.833167
1.17974	0.869271	1.30339	0.817546
1.88365	0.805916	0.859888	0.272749
0.654032	1.06995	0.854124	0.941456
0.904909	0.739444	0.750189	0.936146
0.964959	0.79936	0.966443	0.959755
1.04742	0.845648	0.795845	1.08901
0.975199	1.42056	1.1411	0.699055
1.74888	0.919732	0.819613	0.8088
1.1322	1.12343	0.955055	0.996125
0.838219	0.839589	0.918194	1.17895
0.906078	1.11613	0.719249	0.889165
0.890858	1.47327	1.15502	1.48565
0.696068	1.24788	1.14775	1.00305
0.924661	0.788358	1.07558	0.935494
0.864999	0.782873	0.78186	0.757022
0.76292	0.694651	1.18296	1.10191
1.01263	0.888346	0.775478	0.804633
1.62368	0.732381	1.01806	1.01086
0.668822	1.06294	0.925544	0.985981
1.19181	0.751632	1.47118	0.792497
2.15916	0.877497	1.11333	1.15848
0.813801	0.842646	0.767995	1.84273
1.14015	0.670212	0.944916	0.837875
1.69047	1.07732	1.15148	0.799719
0.997038	1.06995	1.09486	0.993128
1.94127	0.995003	1.93972	1.09416
0.870246	0.720565	1.07388	0.755905
0.86431	1.10724	0.971072	0.891598
0.945913	0.715534	0.941057	1.10438
0.886685	0.937332	0.910522	1.03674
0.948196	0.849585	1.32645	0.906004
1.06588	1.40315	0.985451	0.925636
0.8756	1.03358	1.037	1.06417
0.862435	0.70928	1.27779	1.35621
0.867685	0.867888	0.931452	0.05627
0.872362	1.0735	2.02872	0.659612
0.98214	1.0149	0.853839	1.41751
0.751639	1.6852	0.888124	0.896462
0.795579	0.993325	0.828848	0.764346
0.830173	0.892704	0.812818	1.03298
0.770859	0.86431	1.21274	1.11782
1.05454	0.835048	0.998108	0.714063
0.596328	1.2766	0.946676	0.834196
1.21274	0.906208	0.816081	1.74297
0.940609	0.955913	0.851841	0.696123
1.91962	1.21476	0.890235	0.885267
0.968733	0.855039	0.98153	0.750568
0.684713	1.74808	1.04072	0.674039
1.80433	0.782674	0.930324	0.808787
1.00842	0.814194	1.77866	0.936429
0.82955	1.94797	1.89959	1.52675
0.987715	0.760181	0.796332	0.196226
0.818699	0.746101	1.00314	0.844864
0.828787	1.14052	0.932165	1.1384
1.0246	0.918222	0.885342	1.13168
0.675559	0.869582	1.76554	0.90722
0.985053	0.748823	1.16967	0.737702
1.04893	0.78089	0.880971	0.837102
1.45523	0.816137	0.701951	0.838309
0.942158	0.902525	0.940827	0.849489
0.993576	0.959517	0.868344	0.781241
0.677827	0.853889	0.90064	0.846834
1.02725	1.56818	0.761102	1.86785
0.985637	1.65495	0.906738	0.907102
1.05697	0.732686	1.04588	1.60829
0.857881	0.922991	1.09273	0.481108
0.611009	0.855812	1.16673	1.13859
1.04734	0.811773	1.08472	0.877966
0.938961	1.55879	1.19134	0.862537
1.09113	1.09291	0.789207	0.809961
0.947001	0.807949	0.688329	0.993753
0.879179	0.656839	0.920374	1.03468
0.674484	0.864088	0.884473	0.767127
0.85292	0.795941	1.08882	0.892504
1.17409	0.82591	1.17028	1.51357
1.45959	0.703396	1.08985	1.8727
0.836778	0.831624	0.909327	0.582462
0.861003	0.964667	1.178	0.828126
0.917808	1.01285	1.17809	0.927514
0.822991	1.08959	1.11124	1.08435
1.02711	1.00429	1.08304	0.538668
0.867485	1.11717	1.3036	0.908644
0.949865	0.72692	1.01975	0.936033
1.67915	0.646597	1.31549	0.874554
1.62943	0.844576	1.02705	1.02125
0.898673	0.811133	1.24385	0.96663
0.826285	1.00872	0.926022	0.756662
0.931993	1.09343	1.03863	0.857045
0.974161	1.00992	0.948172	1.89082
0.780551	0.833993	1.0179	0.829543
1.01542	1.1016	0.920074	1.41921
1.78522	1.10177	0.957455	0.997917
0.863378	1.03141	1.36822	0.605633
0.822771	1.00251	1.0043	0.952154
1.01133	1.24797	1.63752	0.769379
1.88325	0.938869	0.671571	0.631308
0.837554	1.26197	1.79666	1.16205
0.927294	0.946165	2.0359	0.937994
0.887087	1.17535	1.38041	1.72618
0.990801	0.849993	0.995386	0.83454
0.753281	0.957525	0.931396	0.875802
0.861115	0.871051	0.97666	1.14076
0.673811	0.937113	1.26924	1.73986
0.853123	0.84428	0.96163	0.966114
1.14826	0.879862	0.895974	0.968453
0.775816	1.32403	0.823335	0.77814
0.718351	0.924066	0.939769	1.20024
0.837619	1.48924	0.822317	0.872977
0.892608	0.634379	1.17729	1.0386
1.76878	1.58045	1.14179	1.52599
1.13635	1.75312	1.6239	0.946336
1.24638	1.33489	1.02352	0.873998
1.04554	0.91557	1.12793	0.899381
0.881278	0.85501	1.00759	1.19539
1.02367	0.897902	1.66	1.79268
0.960888	1.20553	1.25204	0.67674
1.40919	0.883755	1.09894	0.837398
0.729259	0.821553	0.871743	0.934804
1.00425	0.75522	0.414856	0.958369
0.860157	0.862995	1.09362	0.724134
1.02962	0.754202	0.857226	1.25717
0.915148	1.10094	0.915682	0.926848
0.964943	1.06377	0.910801	0.648711
1.66973	1.48216	1.20181	0.792364
0.84871	0.942524	1.0809	0.962537
0.883072	1.04892	1.02772	0.865633
0.88873	0.927133	1.14004	1.71631
1.08183	1.50137	2.07068	0.899808
0.695977	1.18464	0.991223	1.0047
0.63519	1.01896	1.25139	1.09004
0.756062	0.799233	0.825538	0.978586
0.857329	0.516324	1.05779	1.25189
1.51057	1.01372	0.730792	0.613489
0.879398	0.785749	1.26385	0.977673
0.771919	0.840083	0.922883	1.30442
0.743059	0.835403	0.902555	0.816625
0.49288	1.12863	0.756122	1.12979
1.07197	1.00062	0.763824	1.09589
1.6906	0.946744	0.664191	0.910317
0.800202	1.06162	0.98738	1.05772
0.726148	1.77587	0.74815	1.22288
2.02757	0.911596	1.73889	0.923238
0.955827	1.18414	1.01878	0.816814
0.901318	0.757183	0.711452	0.76151
1.01824	0.977076	0.961614	0.663121
0.993975	0.679551	1.20046	0.989931
0.867944	1.19852	0.952677	0.846865
0.949264	0.847017	1.08331	1.53101
0.985471	0.827706	1.15375	0.880772
1.05223	0.699633	1.75365	0.854797
0.926917	0.705751	1.03378	0.775562
1.25327	0.629268	1.14028	0.863906
0.86059	0.908103	0.603207	0.500024
0.852672	0.693304	1.04957	1.37597
0.676669	1.54336	1.15812	1.01491
1.24212	0.938011	0.958812	0.529804
1.18657	0.663856	0.887565	0.958723
1.14835	0.883724	0.935114	0.864944
0.84423	1.12727	0.777841	0.841239
0.859498	0.875211	0.611436	0.837941
0.875218	1.00295	1.0135	0.95778
0.920731	1.07597	1.06416	1.58234
0.84019	1.55145	1.01511	0.973564
1.00057	0.952567	0.886326	0.74139
0.937569	1.06196	0.754646	0.768889
0.893853	0.587991	1.02224	1.08284
0.84021	0.968505	0.930427	0.850773
0.803571	1.08031	0.891734	0.695966
1.05275	0.881154	0.707644	0.813336
1.07473	0.813743	0.942811	0.916049
0.827477	0.858666	1.39988	0.648203
0.98948	0.717583	1.99093	0.813726
0.906485	0.591925	1.0037	1.21469
1.30108	0.932578	1.18334	1.0237
0.690151	0.983741	1.85709	1.05414
1.29323	0.934322	1.14925	0.829189
0.846925	0.812602	0.881473	0.929388
0.938008	0.69824	1.49423	0.930958
0.965891	0.941215	0.845945	0.817421
0.846543	0.854028	0.985229	0.750767
0.883697	0.817498	0.799427	0.758867
1.09061	0.661261	0.789105	1.10087
1.0223	0.865907	1.02621	0.914722
1.03517	1.35311	0.764161	0.938041
1.08471	1.72165	0.719268	1.0599
1.25667	0.923555	1.70256	0.962453
0.92387	1.10784	0.79644	0.957946
1.13486	1.6231	0.716938	0.844339
1.98874	1.0713	1.12406	0.892254
1.069	0.808412	1.24952	1.13752
0.981881	1.41672	0.817266	1.0461
0.9825	0.775731	1.04673	0.57534
1.04843	0.905965	0.906187	0.512976
0.780135	0.73537	0.862473	1.44095
1.00575	0.726874	0.864098	0.908025
1.16228	0.945298	2.13897	0.795409
0.932422	0.705995	0.786941	0.835655
0.652876	0.670308	0.851565	0.931622
0.866989	1.52461	1.02025	1.93688
0.663366	0.732795	1.87063	0.815598
0.832752	0.668238	0.777953	0.858144
0.852184	1.04536	1.90256	1.68655
0.931218	1.18199	1.07441	0.818435
1.03774	0.749645	1.86337	0.884045
1.23657	0.965499	0.938193	0.697854
0.831795	0.831161	1.9594	0.92935
1.0143	0.7908	0.868117	0.701262
1.21509	0.792088	0.883412	1.12853
0.972306	1.81565	1.96991	0.716544
1.14148	0.724745	0.917288	0.867198
0.95897	0.78067	1.29391	0.717457
0.99069	0.939335	1.02471	0.953412
1.4112	1.633	0.747071	0.984036
1.14383	0.717697	0.996283	0.843425
0.824179	1.65749	1.02314	0.621898
0.720455	0.993914	0.985659	1.08373
1.0989	1.62676	1.14799	0.716505
1.62511	0.861531	0.969023	1.00912
0.859875	1.69765	0.804287	0.980688
1.39494	0.795702	0.969146	0.874605
1.10923	0.810247	0.954976	1.15246
1.27403	1.70569	1.41922	0.942517
0.909086	0.841781	0.913123	0.830821
0.996395	1.23564	1.02036	1.28007
1.11719	0.943844	1.96394	0.821366
0.905008	0.692272	0.83868	0.487171
0.919849	0.916389	0.662817	0.458129
0.973449	0.942144	0.928465	1.18434
1.09277	0.906413	2.09066	0.26231
1.4466	1.07023	0.846972	0.689791
1.16402	0.890717	0.693604	0.848413
1.01495	0.73937	0.739802	0.641649
1.98667	0.890866	0.84387	0.945831
1.60189	0.877413	0.918553	0.980565
1.02292	1.36958	1.75206	0.892378
0.773314	0.837652	1.1334	0.826416
0.796466	0.939431	0.906084	0.955986
0.979853	1.70126	1.09926	0.847803
1.01702	0.768892	1.10022	1.5727
0.883745	0.628062	1.05345	1.08233
1.89825	0.852101	0.912227	1.10743
0.729835	1.78813	0.916001	0.943568
0.742216	0.776688	0.927893	1.57459
1.23408	0.650643	1.22412	0.740374
1.00982	0.686522	1.01112	0.815933
0.82366	0.773718	0.991226	1.14368
0.728318	0.843008	0.713477	1.03347
0.879526	1.55045	1.00166	0.867834
1.81048	1.05469	2.1879	1.07107
0.88555	0.831065	1.14906	1.74292
0.956381	1.0193	0.94592	1.0262
0.67622	1.02028	0.952248	0.991173
1.08696	0.972691	0.962935	0.915712
0.966665	0.83683	0.955821	0.741277
1.82346	0.840379	0.994229	0.968416
0.869248	0.851585	1.08422	0.877891
0.921042	1.1517	0.75882	1.22653
1.13836	0.930269	0.841198	0.763263
1.001	0.911616	0.741206	0.859271
0.653225	0.665747	0.92087	1.15177
0.89123	0.921542	1.90257	0.779913
1.83177	1.84065	0.912308	0.897655
0.929958	1.07113	0.663522	0.921373
0.954141	0.868836	0.875118	0.904451
1.69706	0.87481	0.837231	0.965913
1.0146	0.884848	0.858793	0.929225
1.12232	0.878308	0.979388	0.630453
1.64956	0.914559	0.885681	1.14104
0.965221	1.0038	0.649126	1.61885
0.936459	0.701743	0.966136	0.847334
0.839136	0.771065	0.889935	0.814237
1.2317	0.687642	0.947822	1.78361
1.05983	0.84511	0.998308	0.836142
0.877843	1.65758	2.16488	0.965524
0.878238	0.836923	1.2447	0.923929
0.861678	0.628721	0.884544	0.910929
0.968424	0.802299	0.855433	0.936282
0.832991	0.767613	1.15316	0.590876
0.996203	0.787242	0.918643	0.888409
0.896254	0.900439	1.04594	0.76155
0.868841	0.812063	1.26834	1.07395
0.72293	0.618526	0.832185	0.748581
0.847811	0.888073	0.879049	0.934591
0.987169	0.815833	0.797263	0.981444
1.72471	0.870761	0.978389	0.995299
1.19102	0.918449	0.713011	0.939006
0.795059	1.82759	0.912124	1.54706
0.952216	1.17653	0.86903	0.853917
0.969109	0.811181	0.803933	0.846001
0.905836	0.784058	0.904556	1.06811
1.56687	1.0752	0.892808	0.816874
0.879117	0.843089	0.542675	1.20722
1.30877	0.964735	0.967892	1.90602
1.22374	1.20439	1.22866	0.941998
0.964612	0.763146	1.17403	1.01132
0.842373	0.806014	0.927346	0.831989
0.990613	0.733527	0.847069	2.03303
0.880946	0.899314	0.89665	1.04714
0.873648	0.665273	0.740451	0.927136
1.79758	0.836681	0.850418	0.926186
1.14311	0.796572	0.907365	0.883005
0.973007	0.739094	0.769772	1.00876
1.07273	0.829727	1.32472	0.972718
0.862011	0.818569	0.995568	0.953333
0.844565	0.560402	0.75489	2.21345
0.846011	0.889695	0.868258	0.86076
0.956434	1.15722	1.01846	0.729284
0.737531	1.09746	1.2014	0.900824
0.965946	0.851072	1.23569	0.956208
0.888168	0.776783	1.19405	1.06545
0.900385	0.82216	0.846922	0.971601
0.955566	0.686968	0.951713	0.913093
1.84642	0.779775	1.03087	0.794428
1.20238	0.832151	0.937604	0.9503
1.45461	0.710844	0.630706	0.836957
0.918438	1.27397	1.02068	1.21281
0.856723	0.915751	1.05648	0.929245
0.736	0.698384	0.829456	0.805773
0.740224	0.795874	0.897939	0.993287
0.87489	0.937709	0.840174	1.13747
0.925769	1.1282	0.908672	1.12312
0.0815735	1.16541	0.963348	0.791382
0.86382	1.12015	0.942836	0.904656
0.826898	0.776633	1.1134	0.811112
0.778981	0.874309	1.08338	0.888171
1.18695	0.949656	0.858974	0.909041
0.848402	0.860902	0.898918	1.06058
1.32808	0.605676	1.07945	0.881555
0.862952	0.939744	0.684987	0.801713
1.03615	0.975769	0.840757	0.891396
0.892574	0.760807	1.03482	0.898154
0.913429	0.823485	2.0095	0.830561
1.65879	0.770178	0.784409	1.05365
0.679094	0.83338	0.883344	0.850618
1.1632	0.885295	0.958507	1.18018
0.889117	0.865927	0.923676	0.967027
1.01653	1.03365	1.98271	0.922862
1.82457	1.00301	0.971141	0.885075
1.04862	0.787493	1.9529	1.53742
1.43086	0.824249	0.973503	1.07266
0.842844	0.999106	1.01779	0.877253
1.52002	0.644364	0.912531	0.925796
0.603243	0.770668	0.837846	0.867092
0.979966	0.953667	1.11258	0.85717
0.78161	1.73493	1.17743	0.672606
0.956914	0.722622	2.20252	0.749103
1.22369	0.810168	1.90384	0.8362
0.876668	0.880874	0.986274	1.08635
1.37865	0.847808	0.762756	0.879627
0.961502	1.71567	0.886999	1.1149
1.64373	0.89277	1.04087	1.18344
0.913275	1.69269	0.916816	0.948117
1.81545	0.894763	0.931709	0.828251
1.29549	0.937052	1.08845	0.907403
0.892501	0.837108	1.13171	0.996387
1.12501	0.768095	1.03748	1.0286
1.07087	1.03289	0.951123	1.86252
1.00213	1.10115	0.844017	0.557194
1.12289	1.84789	1.05117	1.13312
1.19135	1.6586	0.849494	0.822718
1.24074	0.906986	0.920303	0.98258
0.828347	0.704644	0.997761	0.789617
0.775989	0.813226	0.868332	1.85901
0.801489	0.959723	0.856336	0.90254
1.20403	0.841393	1.72625	0.72823
0.894149	0.855339	0.599685	1.04747
0.667331	1.00834	0.948416	0.813764
1.45331	1.05278	0.944847	0.852085
0.945797	0.95637	0.960325	0.774757
0.903129	0.873813	1.02759	0.157196
0.930162	0.773937	0.775118	0.838944
1.22632	0.970167	0.84964	0.801069
0.696359	0.778939	0.982856	0.994989
0.735011	0.844531	1.05258	0.191797
0.850245	0.917928	0.910922	0.846965
0.903576	0.795911	1.30845	0.906556
0.853874	0.78491	1.08089	1.00113
1.22079	1.53705	0.987116	0.923077
0.984386	0.586276	0.944478	1.60697
0.832856	0.871232	0.812016	1.17628
0.832895	0.867801	1.0323	1.06745
1.61058	0.882483	0.84632	0.980902
0.829203	0.946587	1.65582	0.983786
0.718328	0.715256	1.41012	1.07863
1.65888	0.77907	0.99155	0.877469
0.85897	0.903909	0.977176	1.6256
0.836787	0.971658	0.837455	1.08742
0.829628	0.835552	1.04826	0.430461
0.957382	1.25363	1.46371	1.18613
0.898167	1.00062	1.10426	0.89879
0.874439	0.907766	1.43194	0.922893
0.819838	0.867464	1.12454	1.06977
1.08863	0.745462	1.63883	0.95369
1.46986	0.951006	0.872006	0.803865
1.09402	0.776091	0.842743	0.691034
0.866946	1.49873	0.981195	0.898846
1.18171	1.36134	1.02963	1.49758
1.68283	0.911919	0.811371	1.0052
0.913313	0.898352	0.912715	0.733998
1.36516	0.767783	1.03301	0.920108
0.881752	0.967071	1.00552	0.762245
0.858199	1.39808	1.76855	1.99461
0.956105	29.6222	0.923274	0.764755
1.83342	1.0248	0.937557	0.0924306
1.33397	1.37712	2.31502	1.85079
0.965067	1.0458	1.01776	0.842767
2.00178	1.48984	1.16851	0.652824
2.43135	0.799406	1.07383	0.414024
2.01064	0.77261	0.34131	1.75169
0.702653	0.902211	0.753439	1.12768
0.90216	0.948418	1.07732	0.997688
1.06806	0.744884	0.916267	0.958528
1.17214	1.96017	0.816981	0.817214
0.93988	0.837289	1.00356	1.68455
1.02675	0.951809	1.37072	0.668962
1.3508	0.925068	1.03716	0.931915
1.02504	1.56129	0.784229	0.832965
0.884746	0.847449	1.80862	0.782249
0.879869	0.860852	0.869144	0.106048
1.01918	1.88338	1.09637	1.04328
0.682872	0.937048	1.2304	0.737887
1.02772	1.09162	0.773606	1.00768
0.843274	0.993292	0.908156	0.571215
0.692358	0.473513	0.807444	0.781505
0.901278	0.697418	0.761331	1.63794
1.00677	0.996919	0.849638	0.89782
0.874642	0.840695	0.945049	1.02976
1.24684	0.749438	1.08323	0.776243
0.944677	0.923403	0.554713	0.659163
1.91368	1.32609	1.19837	0.765694
0.890222	0.956074	0.8771	0.899353
1.09158	0.722401	1.04295	0.900202
1.07557	1.58963	1.0412	0.90653
0.859627	0.796737	1.48417	1.29642
0.658063	1.01628	0.924165	0.902693
1.82692	1.15916	1.27426	0.946914
0.948514	0.713841	0.799115	1.05235
0.916377	0.832918	0.871365	0.83014
0.981011	0.741916	0.872334	0.865126
0.595077	0.703558	2.03242	0.786614
0.822658	0.779068	0.880525	0.190384
0.955366	0.867957	0.829066	1.07236
1.12993	1.00281	0.878662	0.585238
1.0113	0.56471	1.29972	0.79905
1.96027	1.12465	1.10653	0.570549
1.67382	0.804181	0.924094	1.04922
0.83855	0.961785	1.51336	1.09465
0.983429	0.960088	1.08737	0.797637
0.93674	1.4105	0.681668	1.00986
1.01967	0.848203	1.04307	0.931565
0.859429	1.21118	0.902701	0.696609
0.854263	0.735107	1.25416	0.787422
1.82569	0.79884	1.96994	0.863504
1.11843	0.799774	0.891149	1.35587
0.873564	1.75044	0.850551	0.988872
1.13484	0.807506	0.981548	0.706355
1.12727	0.760329	1.00451	1.18629
0.792915	0.805607	0.818996	0.918511
1.74316	1.24346	2.23042	0.869229
0.943985	1.02696	0.913454	0.934622
0.977192	0.848165	1.08255	1.15828
0.837526	1.42647	1.10677	0.661584
0.953565	1.00716	0.717616	0.9493
0.899104	0.641982	0.864581	0.687613
1.81933	0.96191	0.938822	1.13901
0.854157	0.827812	1.0257	0.827609
0.990042	1.18665	1.76075	1.02101
0.882819	1.70573	0.701752	0.644361
1.03091	0.816995	0.925221	0.924297
0.735346	0.7799	1.72574	0.90254
0.915838	0.902539	0.944793	0.34703
0.907697	0.924266	1.2309	0.961963
0.821605	0.751135	1.12457	0.433272
0.866742	1.85872	0.900133	0.851295
0.917404	0.837965	1.12442	0.99532
0.884874	1.00207	0.997294	0.861091
0.810605	1.02741	0.964823	0.606065
0.849661	0.668982	0.811803	0.969947
1.11977	0.792503	0.88674	0.858033
0.776818	0.862081	1.10811	0.822359
1.24478	0.944829	0.865602	0.659225
0.662634	1.55647	1.07745	0.84305
1.75068	0.656783	0.984075	0.871339
1.34146	0.849191	0.72776	1.61567
0.741707	1.53662	2.0766	0.824168
0.818009	0.867718	0.955543	0.823752
0.876967	1.1597	0.820631	1.67069
0.870268	1.04585	0.73865	0.777481
0.811896	0.825274	1.04904	0.797651
0.756963	1.04568	0.946022	0.770786
1.00848	0.917484	1.09507	0.821465
0.832796	0.886752	1.7324	1.27624
1.78873	0.745285	1.95809	0.93396
1.24315	0.813002	1.40198	0.67475
0.959412	1.02871	0.869395	0.859555
1.57817	0.793452	0.901024	0.918951
0.885632	0.997074	1.04352	0.98856
0.959341	0.904915	1.3719	0.889192
0.705296	0.677012	1.0962	1.08512
0.928974	1.77876	0.964522	1.60259
1.07456	0.878021	0.96614	0.529228
0.820774	0.752592	0.826809	0.893598
0.800843	0.685735	1.05647	0.948066
1.26449	0.967936	0.898857	1.03028
0.814499	0.868971	1.00641	0.823981
1.7146	1.01501	1.08318	0.883118
1.51777	1.54055	0.951879	0.776521
1.12553	1.69676	0.899614	1.0533
0.921636	1.35534	0.918434	0.842251
0.868113	0.797003	1.05552	0.803749
0.724338	2.02034	1.14849	0.596982
1.17906	0.826263	1.10023	1.18785
0.856267	0.96245	0.762857	0.865174
0.988417	1.32709	0.871571	0.805028
0.810384	1.01598	1.16061	1.05668
1.02567	0.886445	1.12614	0.769287
0.8886	0.888082	0.944007	1.11973
1.02167	0.758516	0.959381	0.829452
0.887541	0.975744	0.790433	0.894584
0.853357	0.824189	1.06467	0.973707
1.04419	0.925858	0.938389	1.0554
0.838571	1.00269	0.747575	0.704158
0.926322	0.874455	1.18461	0.950881
0.966117	0.824859	0.837319	0.924755
1.03752	0.842887	0.962269	1.36407
0.859909	0.974727	1.2448	0.952881
1.00703	1.07066	0.893345	0.846139
1.09159	1.02028	1.09427	1.00523
0.925939	0.704762	0.91875	0.911425
0.886043	0.799066	1.21371	0.863553
1.78064	1.08345	0.988046	1.04379
0.919432	1.04728	1.13721	0.895933
0.958976	0.866984	1.02802	0.864723
0.911913	0.881685	1.26326	0.920573
1.98545	0.727979	0.97272	0.824539
0.872158	0.984175	1.06389	1.00585
0.939525	0.861684	0.730783	0.818897
0.740584	0.692834	0.972137	0.764107
1.20418	1.10977	1.06968	0.662646
0.75679	0.767691	0.855622	0.80578
0.868818	0.884263	1.04061	0.723599
0.845603	1.1768	1.03027	1.04207
0.722417	0.81904	0.926431	1.70491
0.981102	1.01434	1.17377	0.801181
0.865954	0.84317	1.01515	0.895864
0.984057	1.14127	1.06009	1.28513
1.35371	0.90878	0.935881	0.710364
0.705033	1.05855	0.855758	1.10315
1.05974	0.947004	1.14035	0.0566139
0.788172	1.19768	0.815099	0.628182
0.850221	0.894095	0.755519	0.725021
1.08757	0.983478	0.979456	1.06617
0.956173	0.679545	0.878687	0.862069
1.02518	0.893596	1.08341	0.760513
0.992764	0.989051	0.90478	1.00491
1.1666	0.784263	0.884696	0.954246
1.05917	0.959391	0.824963	0.791828
1.30684	0.949056	0.89222	0.765912
0.850893	0.850273	2.21439	0.573898
0.860668	1.0973	0.688716	1.10376
0.854551	0.934352	1.75991	0.9089
0.993424	0.97947	1.07509	0.918605
0.766067	0.85937	0.993718	0.90947
0.942942	0.784363	0.698703	0.754323
1.5129	1.06218	0.959656	1.06446
0.936908	0.747962	0.892853	0.791863
2.06116	0.69899	0.874524	0.984552
1.76759	0.900487	0.872061	1.63631
1.86885	0.805629	1.81123	0.83457
1.50367	1.00303	0.958988	1.06172
0.953765	0.829988	1.08593	0.982279
0.979044	0.811279	0.969409	1.1869
0.991394	2.06235	0.801681	1.00629
1.20657	0.7568	0.820336	0.808233
1.0974	0.817902	1.02499	1.26991
1.42324	1.85207	0.881537	0.878616
0.697284	0.646745	1.45408	1.16276
1.00314	1.55593	0.77353	0.701457
1.1688	0.99458	0.853161	0.994093
1.02724	0.914162	1.16113	0.690317
0.99477	0.654491	0.930729	0.817046
1.1431	0.881892	1.85674	0.591197
1.07031	0.818624	1.73782	1.13037
1.1898	0.801761	0.747318	0.821269
0.795909	0.799455	0.853498	1.11726
2.0538	1.59238	1.13544	0.79195
0.899485	0.881327	1.05896	0.876687
1.04462	1.00566	0.998647	0.840408
0.821974	0.891138	1.01361	0.848923
0.852244	0.737076	1.2309	0.885646
0.964461	1.9623	1.18582	0.92398
1.45535	0.75232	1.79737	1.70605
0.927805	0.944216	0.865344	0.85134
1.88749	0.808471	0.94022	0.948676
0.855193	1.39246	0.941237	0.88595
0.912772	0.713782	0.856207	0.936176
0.738956	0.782063	1.18463	0.917973
0.778726	1.08386	0.807595	0.956324
0.927174	0.854328	1.18726	1.47312
0.998001	1.6229	0.813298	0.920335
1.07397	1.54289	1.03193	0.836312
1.84397	0.69253	0.929737	0.784201
0.909373	0.782311	1.17041	1.00873
0.876282	1.05677	0.946064	0.812202
1.92956	0.978112	1.0161	1.5535
0.922495	0.918717	0.962186	1.07607
0.798362	0.93265	0.959095	0.974835
0.914361	1.15975	2.08771	0.884718
0.906678	1.11106	0.87674	1.20148
0.614489	1.5809	0.913236	1.37647
0.796833	0.793198	1.04266	0.962593
1.82108	0.863462	1.00982	0.886851
0.879754	0.864455	0.714734	1.76424
0.746216	0.784825	0.692616	0.915181
0.971475	1.10986	1.1566	0.607676
0.934943	0.742017	1.07867	0.93234
0.876825	1.11286	0.924803	0.94002
0.968519	0.746442	0.839655	0.129187
0.781082	0.950645	2.05725	0.713049
0.62638	0.853396	0.87027	0.978398
1.23894	1.09354	1.15478	1.18222
0.952945	0.868992	0.941693	1.09924
0.854723	0.935315	1.67877	0.724582
0.886716	0.884205	1.11157	1.059
0.828725	0.881466	0.854859	1.28675
1.11499	1.78593	0.887582	0.899361
0.929223	0.803853	1.09207	0.781394
0.825653	0.837763	0.857034	0.926081
1.83192	62.5785	1.84395	0.712764
0.779576	0.961507	0.907294	0.923917
1.75119	0.929235	0.774303	0.790067
1.30716	0.66668	1.40162	0.852837
0.839572	0.650005	0.940192	0.10512
1.00093	1.07903	0.776214	0.93837
0.914427	0.998242	1.04027	0.876857
0.84867	0.848781	0.785795	1.84474
1.00542	0.769622	0.89453	1.01259
1.10971	2.01657	0.786352	0.82307
1.09164	1.76649	1.95711	0.652627
0.982401	0.797858	1.37313	0.95889
0.935826	1.07711	1.31222	0.881401
1.81679	0.864912	1.2966	0.69517
0.985491	1.51187	0.956304	0.819472
1.31395	1.03179	0.976048	0.759
1.85229	0.783502	0.876122	0.920437
0.817274	0.813752	0.734658	0.827869
0.859178	1.01223	1.02537	0.80516
[truncated: 33,002 more rows]

## Sheet: Fig.2f
library	replicate 1	replicate 2	replicate 3		library	replicate 1	replicate 2	replicate 3
tFT-X12	3.44545	3.57604	3.71312		tFT-X12	3.58051	3.62259	3.92859
tFT-X10 IN	11.5276	11.8518	11.4728		tFT-X10 IN	10.7771	10.8417	11.2379
tFT-X5 IN X5	2.56693	2.43261	2.60082		tFT-X10 IX	5.12161	5.37876	5.04374
tFT-X10 LN	9.26221	9.06689	9.07954		tFT-X10 XN	3.88977	3.86229	3.81655
tFT-X5 LN X5	2.44088	2.27466	2.22716		tFT-X10 LX	4.34078	4.4904	4.21108
tFT-X12	3.59863	3.78692	3.78745		tFT-X10 LN	7.89403	8.0764	8.25242
tFT-X10 MN	5.73536	5.84497	5.99698		tFT-X12	3.68832	3.65983	3.79224
tFT-X5 MN X5	1.67427	1.54442	1.69659		tFT-X10 MN	5.59915	5.77487	5.61599
tFT-X10 VN	8.59024	8.48909	8.5873		tFT-X10 MX	3.51943	3.36095	3.11731
tFT-X5 VN X5	1.96149	1.86468	1.84442		tFT-X10 XN	4.42899	4.28315	4.33999
					tFT-X10 VX	4.59322	4.4977	4.73617
					tFT-X10 VN	8.64693	9.09027	8.73904

## Sheet: Fig.3b
	Replicate 1	Replicate 2	Replicate 3	Replicate 4	Mean	s.d.
IN1	0.0260331	0.0315515	0.0299451	0.0281634	0.0289233	0.00237222
IN2	0.238566	0.266813	0.238586	0.199606	0.235893	0.0276115
LN1	0.359079	0.301905	0.348611	0.34023	0.337456	0.0249237
LN2	0.578799	0.565391	0.585114	0.615738	0.586261	0.021303
LN3	0.151996	0.117698	0.0974894	0.104702	0.117971	0.0241752
MN1	0.57317	0.555419	0.569808	0.536219	0.558654	0.0168216
MN2	0.694372	0.683067	0.647082	0.653835	0.669589	0.0227347
VN1	0.0561077	0.0542397	0.0532283	0.0542908	0.0544666	0.00119848
VN2	0.317603	0.296576	0.304882	0.300298	0.30484	0.00916183
VN3	0.0715359	0.0744276	0.0782383	0.0780041	0.0755515	0.00319492
X12s	0.973373	0.984439	0.990287	0.994802	0.985725	0.00926341
tFTr	1.00045	0.980225	0.885449	0.991806	0.964483	0.0533365

## Sheet: Fig.3c
	CHX (min)	Replicate 1	Replicate 2			CHX (min)	Replicate 1	Replicate 2
X12s	0	100	100		X12s	0	100	100
	40	112.797	75.7475			40	108.162	85.2175
	80	107.581	66.9947			80	87.1168	82.263
	120	97.9572	69.2186			120	76.343	81.9622
IN1	0	100	100		MN1	0	100	100
	40	66.8163	52.9627			40	100.212	72.268
	80	43.8661	30.2113			80	92.0227	50.0738
	120	39.786	23.1782			120	98.2118	38.3842
IN2	0	100	100		MN2	0	100	100
	40	62.9609	48.7587			40	89.4749	57.873
	80	51.5275	24.3744			80	82.2789	48.2794
	120	33.1694	9.32621			120	61.4535	27.3628
LN1	0	100	100		VN1	0	100	100
	40	73.7664	35.088			40	41.2532	23.078
	80	52.6691	25.7452			80	18.0806	5.60121
	120	47.3893	17.2033			120	10.7351	0.0360674
LN2	0	100	100		VN2	0	100	100
	40	89.5677	73.3483			40	72.1817	44.4859
	80	76.2974	44.7278			80	61.5958	39.0234
	120	73.262	36.5591			120	43.7841	20.1576
LN3	0	100	100		VN3	0	100	100
	40	49.7294	35.1924			40	39.2789	14.2291
	80	26.4337	13.3161			80	20.6829	3.07332
	120	11.2171	5.58329			120	8.79711	1.12581

## Sheet: Fig.3f
			Replicate 1	Replicate 2	Replicate 3	Replicate 4	Average	SD
23°C	WT	X12s	1.0034	1.01202	1.02801	1.00591	1.01234	0.0110598
	cdc53-1		0.981569	0.961661	1.01706	1.02008	0.995092	0.0283282
	WT	IN2	0.549288	0.602897	0.5481	0.552082	0.563092	0.0265893
	cdc53-1		0.895666	0.910675	0.931611	0.955695	0.923412	0.0260864
	WT	LN1	0.606995	0.605537	0.581968	0.563788	0.589572	0.0206647
	cdc53-1		0.91836	0.955509	0.960273	0.951357	0.946375	0.0190286
	WT	LN3	0.293244	0.281862	0.25437	0.296057	0.281383	0.0190258
	cdc53-1		0.817145	0.790037	0.858958	0.815832	0.820493	0.0285195
	WT	VN2	0.412061	0.437203	0.463063	0.470989	0.445829	0.0267379
	cdc53-1		0.841525	0.84693	0.855349	0.869875	0.85342	0.0123572
37°C	WT	X12s	1.05334	1.06076	1.09157	1.07244	1.06953	0.0166636
	cdc53-1		1.17732	1.13545	1.06791	1.11429	1.12374	0.0455129
	WT	IN2	0.364121	0.418943	0.378925	0.38619	0.387045	0.0231636
	cdc53-1		1.13057	1.12136	1.06215	1.0862	1.10007	0.0316971
	WT	LN1	0.464373	0.466193	0.446445	0.43393	0.452735	0.0153812
	cdc53-1		1.15368	1.17278	1.09654	1.07434	1.12433	0.0464772
	WT	LN3	0.15127	0.138396	0.136788	0.161677	0.147033	0.0117184
	cdc53-1		0.993042	1.06783	1.05199	1.00451	1.02934	0.0361873
	WT	VN2	0.366872	0.37493	0.407084	0.393396	0.38557	0.0181373
	cdc53-1		1.24368	1.23212	1.14956	1.1544	1.19494	0.049872

## Sheet: Fig.3g
			Replicate 1	Replicate 2	Replicate 3	Replicate 4	Average	SD
23°C	WT	X12s	0.978707	0.954004	0.98608	0.943613	0.965601	0.0200757
	cdc34-1		0.871568	0.846795	0.826386	0.820462	0.841303	0.0231159
	WT	IN2	0.510606	0.510177	0.488453	0.479731	0.497242	0.015597
	cdc34-1		0.519464	0.551463	0.517367	0.536704	0.53125	0.0160205
	WT	LN1	0.526007	0.573217	0.575553	0.549468	0.556061	0.0232451
	cdc34-1		0.575313	0.591891	0.562268	0.575281	0.576188	0.0121369
	WT	LN3	0.0529785	0.332098	0.264116	0.272889	0.23052	0.122151
	cdc34-1		0.304185	0.318767	0.302537	0.273013	0.299625	0.0191824
	WT	VN2	0.441404	0.422539	0.420142	0.422165	0.426562	0.00995048
	cdc34-1		0.365507	0.346156	0.310832	0.330232	0.338182	0.0232484
37°C	WT	X12s	1.1784	1.152	1.14589	1.11155	1.14696	0.0274997
	cdc34-1		1.14122	1.0913	1.15298	1.11084	1.12409	0.0281572
	WT	IN2	0.396676	0.40855	0.370502	0.363598	0.384831	0.0212842
	cdc34-1		0.877007	0.91677	0.901261	0.926388	0.905356	0.0215489
	WT	LN1	0.450525	0.488547	0.476894	0.451067	0.466759	0.019037
	cdc34-1		0.964848	0.994883	1.00507	1.04637	1.0028	0.0336992
	WT	LN3	0.0781366	0.179559	0.132752	0.133858	0.131077	0.0414879
	cdc34-1		0.725412	0.771495	0.773381	0.742335	0.753156	0.0233254
	WT	VN2	0.435978	0.41295	0.399723	0.405917	0.413642	0.0158406
	cdc34-1		0.92454	0.872276	0.850389	0.874597	0.880451	0.0313513

## Sheet: Fig.3h
	CHX (min)	Replicate 1	Replicate 2			CHX (min)	Replicate 1	Replicate 2
WT	0	100	100		WT	0	100	100
	40	64.3636	53.7014			40	23.2489	18.3587
	80	35.1122	32.7528			80	6.95086	6.61468
	120	24.143	11.727			120	1.88998	0.750434
das1Δ	0	100	100		cdc53-1	0	100	100
	40	86.0192	89.7613			40	90.187	93.7313
	80	144.044	86.4302			80	65.1616	68.9755
	120	159.885	85.996			120	74.1862	61.3447
					cdc34-1	0	100	100
						40	77.628	106.379
						80	77.805	104.036
						120	104.1	96.2814

## Sheet: Fig.4c
	Replicate 1	Replicate 2	Replicate 3	Replicate 4	Mean	s.d.
IN2	0.358549	0.290787	0.271091	0.250149	0.292644	0.0469656
IN2 +1L	1.0446	1.04642	0.965629	1.01295	1.0174	0.0377798
IN2 +1W	1.01339	1.02623	1.06313	0.994666	1.02436	0.0289177
IN2 -1K	0.953176	0.949226	0.978596	0.984353	0.966338	0.0177093
IN2 -1W	0.965963	0.965552	1.01197	1.0033	0.986696	0.0244362
IN2 -1C	0.232691	0.257443	0.266616	0.299934	0.264171	0.027816
X12s	0.924776	0.883943	1.0221	1.00292	0.958435	0.0651005

## Sheet: Fig.4d
	CHX (min)	Replicate 1	Replicate 2
IN2	0	100	100
	40	46.5512	41.6554
	80	16.2535	21.551
	120	11.7927	15.056
IN2 +1L	0	100	100
	40	82.5866	79.0195
	80	75.1487	61.7765
	120	64.1641	49.1945
IN2 +1W	0	100	100
	40	87.2498	96.5127
	80	72.7818	90.6703
	120	82.0029	80.6756
IN2 -1K	0	100	100
	40	72.934	67.1494
	80	83.4561	67.8456
	120	91.1382	69.0596
IN2 -1W	0	100	100
	40	112.025	87.3496
	80	100.218	95.8636
	120	84.717	72.9969
IN2 -1C	0	100	100
	40	55.4496	40.457
	80	28.3429	24.8672
	120	17.5136	22.0146

## Sheet: Fig.6e
ORF	log2FC_ratio	-log10(p-value)_ratio
AIM18	0.0931568	0.104472
ALG3	-0.518668	0.121404
ARP8	0.166018	0.231303
ASC1	0.0362433	0.044909
ATG1	0.342578	0.751218
ATG41	0.123096	0.0460809
ATP10	-0.00640447	0.0121595
AVT6	0.19841	0.633764
COG2	0.136445	0.185566
COQ3	-0.156002	0.104472
CYS4	0.0798355	0.233357
DUG3	0.167789	0.104472
DYN2	-0.252391	0.0879109
EFM4	0.122323	0.104472
EMP47	0.079505	0.231303
EPT1	-0.117008	0.177753
ERG4	0.081948	0.104472
ERP1	0.0917752	0.104472
ERP5	0.708464	0.18223
ERV25	0.0564369	0.104472
FPR1	0.0841853	0.751218
FUI1	-0.11113	0.0291559
GAA1	0.115708	0.139099
GTT2	0.0404643	0.0291559
HIR3	-0.795285	0.139099
IKS1	0.169878	0.0961073
IRC4	0.920305	0.561964
LEU5	0.506487	0.233357
LPL1	0.111132	0.104472
LYP1	0.0375624	0.104472
MCH1	-0.0866417	0.104472
MCP1	0.0461074	0.074054
MKC7	-0.109073	0.0395578
MNL1	-0.506058	0.233357
MNT4	0.415551	0.231303
MSH2	-0.106933	0.104472
NAT5	-0.0195814	0.0228574
NSG2	0.188482	0.418426
OST2	0.0377046	0.233357
PEX12	1.20227	0.231303
PEX15	-0.0717808	0.104472
PEX34	0.632031	0.561964
PIH1	0.290786	0.751218
PRE6	0.164485	0.104472
PTH1	0.318577	1.1803
RAM2	0.5879	0.104472
RER2	0.0854748	0.0879109
RFC2	-0.0315528	0.0228574
RFS1	0.144121	0.561964
RIM2	0.247575	0.233357
RLP7	-0.100651	0.104472
RPA12	0.171395	0.402557
RPO31	-0.0471669	0.0961073
SAM3	0.0142766	0.0228574
SLH1	-0.27331	0.104472
SNO1	0.172028	0.104472
SPE2	0.429961	0.561964
SRB4	0.0802651	0.104472
SUN4	0.248582	0.104472
SWD1	0.371547	0.104472
SWD3	0.183153	0.104472
TMN2	-0.432463	0.233357
TPC1	0.875385	0.104472
TSC13	0.0030954	0.0112672
TTI1	-0.399919	0.104472
UBP3	0.084603	0.139099
UBP8	0.149626	0.104472
VAC8	0.011257	0.0228574
YBR219C	0.464023	0.231303
YCL049C	0.285845	0.233357
YDL124W	0.185216	1.1803
YGR016W	0.0172417	0.0228574
YJR015W	-0.0704134	0.0121595
YMC1	0.0973496	0.0228574
YNL146W	0.0888176	0.104472
Control	0.264935	2.81899
Control	0.286466	0.357684
Control	0.456202	0.544957
Control	-0.0862276	0.258022
Control	0.120491	0.593136
Control	-0.10024	0.511351
Control	-0.0717869	0.126517
Control	0.400465	0.847956
Control	-0.310334	0.593136
Control	0.781308	0.593136
Control	0.101402	0.593136
Control	0.0490123	0.34729
Control	0.255078	0.593136
Control	0.0852493	0.593136
Control	0.0668881	0.262927
Control	0.223021	0.544957
Control	-0.15564	0.658981
Control	0.0946331	0.593136
Control	-0.271011	0.146357
Control	0.146258	0.843118
Control	0.0387908	0.27484
Control	0.0475419	0.34729
Control	0.977868	0.34729
Control	0.134299	0.544957
Control	0.020478	0.0308265

[truncated: 18 more sheets: Fig.6f, Fig.6g, Fig.6h, Fig.6i, Fig.6j, Supplementary Fig.1b, Supplementary Fig.3a, Supplementary Fig.3b, Supplementary Fig.3d, Supplementary Fig.3f, Supplementary Fig.3g, Supplementary Fig.4b, Supplementary Fig.4c, Fig.S4d, Supplementary Fig.4e, Supplementary Fig.4f, Supplementary Fig.4g, Supplementary Fig.5h ]
